# Supplementary material for: Natural History of Germline BRCA1 Mutated and BRCA Wild-type Triple-negative Breast Cancer
Source: Cancer Res Commun. 2024 Feb 14;4(2):404–17. doi: 10.1158/2767-9764.CRC-23-0277 (PMC10865976; doi:10.1158/2767-9764.CRC-23-0277)
Supplement: Supplementary Table S1 — This table shows the relevant clinical and assay information for patients on this study. [file crc-23-0277-s08.xlsx]

## Sheet: Supplementary Table S1
Supplementary Table S1. Clinical information of 3 patients along with the disease progression sample sites, treatment modalities etc.
Pt. ID	Patient_02				Patient_04				Patient_07
Age at Diagnosis	29				34				28
Tumor Pathology at Diagnosis	Date	Site	Histology	Grade	Date	Site	Histology	Grade	Date	Site	Histology	Grade
	2015-05-09	Right breast	Infiltrating duct carcinoma	III	2014-08-28	Left breast	Infiltrating duct carcinoma	III	2014-07-25	Left breast	Infiltrating duct carcinoma	grade III with focal micro papillary pattern
Neoadjuvant Chemotherapy	4X CAF (16/05/2015..23/07/2015) + 4X (Pacli +Carbo) (13/08/2015..15/10/2015)				4X CAF (17/09/2014..18/11/2014)				4X CEF (04/08/2014..07/10/2014)
Details of Surgery	Date of Surgery	Procedure	Lymph node Involvement		Date of Surgery	Procedure	Lymph node Involvement		Date of Surgery	Procedure	Lymph node Involvement
	2015-11-10	Right Breast radical mastectomy	No		2015-01-13	Left Breast radical mastectomy	Yes		2014-11-30	Left breast scar revision (post lumpectomy)	Yes
Surgical Specimen Pathology	Residual tumor in breast				Residual tumor in breast and axillary lymph nodes				Residual tumor in breast and axillary lymph nodes
Post-operative adjuvant therapy	None				4X Pacli (07/02/2015..11/04/2015) +LRRT (25/05/2015..12/06/2015)				12X Pacli (Dec 2014..Feb 2015) + RT (40 Gy f/b 12.5 Gy) (Feb 2015..Mar 2015)
1st relapse Details	Date	Site of disease	Site of biopsy		Date of diagnosis	Site of disease	Site of biopsy		Date of diagnosis	Site of disease	Site of biopsy
	2015-12-30	Lung, mediastinal lymph nodes	Upper lobe Rt. lung		2015-12-28	Skin (Left chest wall), cervical, axillary, and mediastinal lymph nodes	Left chest wall nodule biopsy		2016-03-17	Chest wall, sternum, internal mammary lymph node	Right chest wall mass
Treatment regime after 1st relapse	3#Tab Capecitabine (28/12/2015..21/02/2016)				3#Gemcitabine + Carboplatin (27/01/2016..10/03/2016)				6# Gemcitabine+ Carboplatin+ Bicalutamide (12/03/2016..08/072016)
2nd relapse Details	Date	Site of disease	Site of biopsy		Date of diagnosis	Site of disease	Site of biopsy		Date of diagnosis	Site of disease	Site of biopsy
	2016-03-08	Lung, mediastinal and supraclavicular lymph nodes, Pre/parasternal lesion	Right chest wall biopsy		2016-04-05	Skin (Left chest wall)	Chest nodule wedge biopsy		2016-08-02	IMLN /sternal disease	Sternal Mass
Treatment regime after 2nd relapse	C4D1#Inj. Gemicitabine + Inj. Cisplatin (02/03/2016..06/06/2016)				Oxaliplatin + Endoxan+ Tab Capecitabine (01/04/2016..03/05/2016)				3# Capecitabine (08/08/2016..26/09/2016)
3rd relapse Details	Date	Site of disease	Site of biopsy		Date of diagnosis	Site of disease	Site of biopsy		Date of diagnosis	Site of disease	Site of biopsy
	2016-06-30	Brain, Rt. Side chest wall	Right chest wall biopsy		2016-06-20	Skin (Left chest wall)	NA		2016-10-07	Multiple scalp nodules/thyroid swelling/impending fungation of sternal lesion.	Presternal Mass
Treatment regime after 3rd relapse	WBRT (12/07/2016..16/07/2016) + Tab Endoxan + Methotrexate (Not stared)				Palliative Care				3#Cyclophoshamide + Methotrexate + FU (03/10/2016..07/11/2016)
Date of Death	2016-08-05				2016-06-26				2016-11-25
