# Supplementary material for: Natural History of Germline BRCA1 Mutated and BRCA Wild-type Triple-negative Breast Cancer
Source: Cancer Res Commun. 2024 Feb 14;4(2):404–17. doi: 10.1158/2767-9764.CRC-23-0277 (PMC10865976; doi:10.1158/2767-9764.CRC-23-0277)
Supplement: Supplementary Table S3 — This table shows the primer information for all point mutations in the targetted ultra-deep sequencing assay. [file crc-23-0277-s10.xlsx]

## Sheet: Supplementary Table S3
Supplementary Table S3. Ultra high-depth sequencing primer information
chr	start	end	track name=IAA10300_Designed description=Covered_bases solution_type=166 AmpliSeq_Version=7.03 workflow=dna ionVersion=4.0 db=hg19 reference=hg19 type=bedDetail color=77,175,74 priority=2.0	amplicon_start	amplicon_stop	amplicon_name	Pool	forward_primer	reverse_primer
chr1	5993226	5993227	chr1	5993173	5993298	AMPL161679	Pool=1	CCCTTGCTGGAAGCTGATTCTGGAA	TGAGCTTCTAGCAAGTTCATTCATT
chr1	10335495	10335506	chr1	10335428	10335546	AMPL1377306	Pool=1	GTCAACATACCTAAATTTTCTCGAA	AAAGGCAAATCAGTCTAAAATTCCC
chr1	10384831	10384832	chr1	10384750	10384876	AMPL267996	Pool=1	TCACAGTGGTTTCGCTTTCGTCTTG	AGCATCTTCCGTTCAAGATTTTCTT
chr1	10683103	10683104	chr1	10683080	10683178	AMPL1377307	Pool=1	ACTTGATGGAGTCATTAATCTTTAC	TATTTCTGCAAGAAGCGGGACAGGG
chr1	11710561	11710562	chr1	11710445	11710568	AMPL1377308	Pool=1	CGACCACTGGCAGCAGTTCTACTTC	AGAAATGGGATTAAGCGCCTGGCTC
chr1	12337232	12337233	chr1	12337126	12337244	AMPL1377309	Pool=1	ACCCATTGAGACATTAACTTTGGTG	CATATGTAGACTGGTAAGTTCCTTG
chr1	14105121	14105122	chr1	14105085	14105214	AMPL1377310	Pool=1	CTGGCTTCTCATCACACCGTATTTC	ATCATTCACCTCACAAGCTGCCGCT
chr1	16202827	16202828	chr1	16202723	16202853	AMPL1377311	Pool=1	CATCAAAGCGATTTGGACTTCGACT	TAAGCACGCTCCCTGTTATCTGAAG
chr1	16235850	16235865	chr1	16235777	16235894	AMPL1377312	Pool=1	CTTTTTCCAGAGATGAAAGCAACTG	CAAACAGAAAATGAGCAGCATTAGA
chr1	18808925	18808926	chr1	18808866	18808996	AMPL1377313	Pool=1	CCTGCTCATCGTCATAGCAACAGAG	TGCAGGTAGTTTTCGCTCATCACCT
chr1	20442865	20442866	chr1	20442777	20442904	AMPL1377314	Pool=1	ATGGTCAAGCAAGTGACTGGGAAAA	TACTCTTCTTTTCTCTCCACCCACC
chr1	20931469	20931470	chr1	20931377	20931506	AMPL1377315	Pool=1	TGGCGATAGCAATTGCCCTGAAATC	TTCCTGTTGCGTGTGTTGAGTAAGA
chr1	21031042	21031043	chr1	21030994	21031099	AMPL1377316	Pool=1	GCCTGCGGACAACAACTACGATGAG	ATCAAGAAGCTCAAGGCCATCCTGA
chr1	21551783	21551784	chr1	21551696	21551825	AMPL1377317	Pool=1	ATGGTAGAGCAGTACAGCAACTACA	TTCCAGATGCCTGTCCGTAGAGGAT
chr1	21926022	21926023	chr1	21925938	21926067	AMPL1377318	Pool=1	GAGAGCAGAGGCGCTCAAGGACTTC	CTCTTTGGTCCCTGGAGATGCCCTG
chr1	23637345	23637346	chr1	23637274	23637396	AMPL1377319	Pool=1	TTATGATTATCACGACTATCGTGGA	TAGAGCTGGCTATTCACAGAGGGGG
chr1	24113775	24113776	chr1	24113727	24113855	AMPL1377320	Pool=1	GCCTTGGCCAGCCCTTAGGAAATAA	AAGAACTGTCCTTTCCCACACCACA
chr1	26688341	26688361	chr1	26688258	26688388	AMPL1377321	Pool=1	TCACCCAGCACATCCACCTGAAGCT	ATGGGCTATGACATAGATGAGGTCA
chr1	28293348	28293349	chr1	28293334	28293434	AMPL1377322	Pool=1	GCTGGGCAGCCAGGAGCTATGAGTC	AATAGAGGATGGTGGCCACCGTCAC
chr1	28337440	28337465	chr1	28337353	28337478	AMPL1377323	Pool=1	CAAGAGGAAAGCTGATGCCACTTCT	TGCCCTTTAATTCCTGAGCAAAATA
chr1	28365349	28365350	chr1	28365323	28365433	AMPL1377324	Pool=1	ATGTTCTAACTTTTTAACCTGGTGA	GCATATGCTTTTTCTGTAGATTCAT
chr1	29069662	29069663	chr1	29069560	29069687	AMPL1377325	Pool=1	CTGCTGACCTACAGGCTGAGGAGAC	CAATGCCATTCTTGGTCTTCAGTTT
chr1	31821747	31821748	chr1	31821684	31821806	AMPL1377326	Pool=1	TAGCATTCACCTTCTTTCTTTTTCT	CAAAGTGGCCTGCAGAAGAAAAGTA
chr1	32843575	32843576	chr1	32843466	32843592	AMPL1377327	Pool=1	GGCGGAACAGAGCATCTCTGAAGAG	AGAGTAGGGAACAAGCACATTGTAT
chr1	33065994	33065995	chr1	33065885	33066007	AMPL1377328	Pool=1	TTCACATTACAGCTACCTAATGTTG	GGAATCCTTATCTCCATCTGATGGG
chr1	34276454	34276455	chr1	34276372	34276489	AMPL1377329	Pool=1	AACTGGACCTAGTCTTAATTCAAAG	GGATCATCACAGCACTCAACCCCTC
chr1	36319156	36319157	chr1	36319130	36319261	AMPL1377330	Pool=1	CGATCTAGAGGCGGTAGGCATTTGA	TTGCTCTGTCCTGACACATGACTGC
chr1	36941272	36941273	chr1	36941202	36941326	AMPL1377331	Pool=1	GGAGTACAAAGGCCTAGATTATAGC	GCATCATCAAGCAGAACTGCAGCCA
chr1	40928681	40928682	chr1	40928619	40928740	AMPL1377332	Pool=1	TTCTCACATACCCTACATTCATAGG	AGATGAACTTTGGCTAAAGGCTTTT
chr1	43812487	43812488	chr1	43812435	43812561	AMPL1377333	Pool=1	TCTCCTGTGTATCGGAGTTGATAAC	TAAGTCCTTCTGTGCACAAGGCATT
chr1	45232512	45232513	chr1	45232414	45232540	AMPL1377334	Pool=1	ACAAAGGTCTCCAGGTCATAGTCTG	TGAGTAAGATGCTTTACCTCTGGTC
chr1	45297920	45297921	chr1	45297842	45297967	AMPL1377335	Pool=1	AGCTGCATTACACCAAGGAGAAGCT	AAGTATCACTCTATGGGAAGTGAGT
chr1	45470334	45470335	chr1	45470260	45470386	AMPL1377336	Pool=1	TAACATTCACCACTGTACTGAGTGA	AGGCTAGTAGAGCAGAGAGCTTTGG
chr1	47080659	47080660	chr1	47080625	47080752	AMPL1377337	Pool=1	CCAAGCAGAGTTTAAAATGGAGATG	GAACAAGTTCCTGCTGAATGGCCTG
chr1	52263961	52263962	chr1	52263940	52264065	AMPL1377338	Pool=1	TGTACAGAGATGTACGGCTTTTAAT	AAGGGAATGTCACAAGCACAGTGAG
chr1	55224131	55224132	chr1	55224072	55224191	AMPL1377339	Pool=1	AAGGATATGTACACCTTTGACTCCT	GTGTCTCATGAGTTCCAGCTCCCAG
chr1	55277764	55277765	chr1	55277756	55277877	AMPL1377340	Pool=1	TGGGGCATGGACTAACACCCTTCAA	CTTTTGAAGAAGTAGGTGCCGGGTC
chr1	62330126	62330127	chr1	62330054	62330176	AMPL1377341	Pool=1	GTGTACCAAAGTGAAGTTCATTCAC	GCAATCTAGGAGTCAGAAATTCATG
chr1	62941583	62941584	chr1	62941501	62941624	AMPL1377342	Pool=1	ACAGTGAGGAAATGAAGGACTTTTT	CTTTACTTTAGATGGCCGTGCCCAT
chr1	68897012	68897013	chr1	68896933	68897051	AMPL1377343	Pool=1	TGTGCTCTATTTCGTAGCATTTGAG	GTGCTTTGAGTATATGCTAGTCAAG
chr1	74506898	74506899	chr1	74506877	74506993	AMPL1377344	Pool=1	CTTAAAATTGACAGACTGGAGAAGA	AACAGAGGCATTAAAGTCAATTACA
chr1	85403560	85403561	chr1	85403448	85403572	AMPL1377345	Pool=1	TACTTTTTCATTTCACCCATTCTGT	ACCATGACAAGGTGTGTAGCTCACA
chr1	89849742	89849743	chr1	89849725	89849845	AMPL1377346	Pool=1	CTGCTGAGGCCAAGGGCAGACTTAC	TTGCTGCTGCTCCTGTAATTTCTGT
chr1	93648961	93648962	chr1	93648889	93649005	AMPL1377347	Pool=1	TCTGCAAACTCCATTCTGTTATCTT	CTTGTCTGAAAGATTCTGTAGTTTC
chr1	100672102	100672115	chr1	100672021	100672145	AMPL1377348	Pool=1	CAATGGATACTGAGCAGGGTTTGAT	ACTCTTTCCAACATTGGATCAGTGA
chr1	103491461	103491462	chr1	103491384	103491508	AMPL1377349	Pool=1	TTCCATCTTTCACCACATTTTACAG	CATCAGCAAAAGCCAAACTAGGGGT
chr1	109806310	109806346	chr1	109806257	109806387	AMPL1377350	Pool=1	TTCCATGCATCACCTGTAGGGTGAT	AGGAAGTGCTGTGGATTGGCCATTT
chr1	111778704	111778705	chr1	111778633	111778759	AMPL1377351	Pool=1	CCTACTCACCACATTGTAGTAGGAG	AAGCAATGGGAGAGATTTTGTGACG
chr1	111957879	111957880	chr1	111957816	111957933	AMPL1377352	Pool=1	TCAACTTCTTTACCACAATTTTGGC	ACGGAAAGTGTGAAAATATGACTAT
chr1	117122288	117122289	chr1	117122232	117122359	AMPL1377353	Pool=1	GGCCTGGTATTCCCTGAGGACTAAA	ATGCTGTCTTTGGCCCAGAGGGCAG
chr1	118483474	118483475	chr1	118483411	118483510	AMPL1377354	Pool=1	GCACCATCCTCTGCCTCAAGAGTAT	ATGTTCCAGGAGGCATGTTGTTGTT
chr1	120379935	120379936	chr1	120379898	120380026	AMPL1377355	Pool=1	GACACTGATTTGGTCTTGTGTGAAG	AATAGTGACACCTGGAGACTGCAGA
chr1	120436751	120436752	chr1	120436642	120436763	AMPL1377356	Pool=1	ACTATCCAAAGCAAAAACTGAACAG	CAAACATTGAAAGTAAACGACCCAA
chr1	120458532	120458550	chr1	120458478	120458580	AMPL1377357	Pool=1	TCCCAGTCCCAGCAGATTGGATGAA	TGAAGGGAAGCACATAACCACCCCT
chr1	145282003	145282004	chr1	145281968	145282084	AMPL1377358	Pool=1	AGTAAAGTTGATCACCCACTGTTAA	TCTTCTCACTGTTTCTACAAAAGGG
chr1	149871981	149871982	chr1	149871968	149872094	AMPL1377359	Pool=1	TCCCTTACAAATCCTGGACTGTATC	TGAGAGTTCTCTCTCCACTGGGCGG
chr1	150318945	150318946	chr1	150318909	150319034	AMPL1377360	Pool=1	AGTGTCACAGGGAGGAAATAAGATG	CTTAAATTTCTTCTGGGCCTTGGGG
chr1	151315287	151315288	chr1	151315225	151315347	AMPL1377361	Pool=1	ATTAACATGATCTTACCAACTGTTC	GTCAAGAGGACAGCTGAAGTACCTG
chr1	151378621	151378622	chr1	151378547	151378672	AMPL1377362	Pool=1	ATGTCTGAATGTTGATGATCAGGAT	TACAGAACAGGCAGCTGAACACTTC
chr1	152059164	152059165	chr1	152059051	152059175	AMPL1377363	Pool=1	AAATCAACTGATTCCAAGGATGTCT	AAAGGACCTGCCAGTCCAATATGGT
chr1	152186708	152186709	chr1	152186665	152186793	AMPL1377364	Pool=1	GCAGTCTTCCAGCTACAGCCCATAT	AGGTCATTCCTCTACCCATGGGCAA
chr1	152276683	152276684	chr1	152276679	152276800	AMPL1377365	Pool=1	GCGGACAGCTCTAGACACTCACAGT	AAACCATCGTGGATCTGCTCAGGAG
chr1	152692074	152692075	chr1	152692041	152692171	AMPL1377366	Pool=1	AGGTTTGAGTCTGGCATGGAACTTG	ACACAAGATGGAGGGAACTGTGGCT
chr1	156214563	156214564	chr1	156214497	156214625	AMPL1377367	Pool=1	CCAGCCATGGCTACCATCTCTTCTG	AGCACAGAATGAACTGGGTAAATGG
chr1	156535844	156535845	chr1	156535732	156535856	AMPL1377368	Pool=1	TTCCGTCACACAGACAACATCAACT	TAGCCCTATTTCCATGTGTCTTCTA
chr1	158584091	158584092	chr1	158584079	158584195	AMPL1377369	Pool=1	CTTGAACTAGATGACTCAAATAGCA	GTGAAGAGACTCTAAAGGAATTTAG
chr1	158725567	158725568	chr1	158725465	158725594	AMPL1377370	Pool=1	AGCCCTCTTCTGATAGTGGAAAAGC	AAATACATGACAGCCACACTGCCAA
chr1	158911860	158911861	chr1	158911822	158911939	AMPL1377371	Pool=1	CAAGTTGATGTTTAAAACCTTCACA	TCTCGGAAAATATTTTTACTGGCAG
chr1	159024668	159024669	chr1	159024573	159024695	AMPL1377372	Pool=1	TAAACATTATCGTCAATGACATCCA	TGCTGATGATCCTACATTTCTCCCT
chr1	160535289	160535292	chr1	160535196	160535319	AMPL1377373	Pool=1	AATTATTATGAACGGATACATGCCT	ATCGTAAGTCATGGGAAGACGGAGA
chr1	162336964	162336965	chr1	162336877	162337011	AMPL1377374	Pool=1	GAAAGCGAAAGCACTCCAGCTTCAC	GGAAGGTGATCTCCAGCAAGCTGTC
chr1	163315583	163315584	chr1	163315478	163315589	AMPL1377375	Pool=1	ACAAACCTCCTTTAAGATACTGGCT	ACCACTTCTTGCTTTGAAAGACAAA
chr1	165380286	165380287	chr1	165380197	165380327	AMPL1377376	Pool=1	TGTCAGCTGTGCAAGAAGAAAGACA	ATGGAGAACTCGGTATGTGCTCTTA
chr1	167096064	167096065	chr1	167096014	167096143	AMPL1377377	Pool=1	CACCTTCTTCTGGTGTTTCAGCTTC	ATCTTCCATCTTTCCAGGGCAGTGA
chr1	167385030	167385031	chr1	167384978	167385081	AMPL1377378	Pool=1	TGGCAGTCCAATCACACTGCAGAGT	GTTCTGGATGGACTCAGCAGAGGTG
chr1	169483675	169483676	chr1	169483596	169483685	AMPL1377379	Pool=1	ATTTGGCTTTCAGATTTTTGAAGGA	AAGTATTGCACTTCGCCTGGAACTC
chr1	169825038	169825039	chr1	169825016	169825143	AMPL1377380	Pool=1	CCAACCATGTGATAGATCAAGAAGC	ATGTTTCTTTTCTGGCAGCACGCCC
chr1	171557557	171557558	chr1	171557450	171557568	AMPL1377381	Pool=1	GGCTGACTGGAACTGCTTCTGGTAG	ACACCGTTCTTGGTATTTTCATCAT
chr1	173010634	173010635	chr1	173010586	173010708	AMPL1377382	Pool=1	CCAATGCAAACTACAATGATGTAGC	TCAACTCTGAGCATCAGGTTCTAAA
chr1	173934106	173934107	chr1	173934026	173934149	AMPL1377383	Pool=1	AGCAGCTATCCTTCCAGATGAAGGT	GGAAAAATAGATCATCTGAGCAGTA
chr1	175336434	175336435	chr1	175336405	175336530	AMPL1377384	Pool=1	GGATTCAAGGAGGACTAAACACAAG	TGGAATATCTGCCGTCATGAACTCA
chr1	175375802	175375803	chr1	175375775	175375897	AMPL1377385	Pool=1	CCGTTGCAGATTCCCACAACTCCAT	ATCAAGCCTTCAGAGTGTCAGCTGG
chr1	176564169	176564170	chr1	176564057	176564188	AMPL1377386	Pool=1	CAGAATCTCAGGCTCTGGCTCAAAG	CTGAAAATGGCTTTGTGGCAGGGCG
chr1	178885494	178885495	chr1	178885389	178885513	AMPL1377387	Pool=1	CTCACGTAGAAGCAACAGTTCACCT	TTAGGCAAGCCCAATCTTTCTACTT
chr1	182443085	182443086	chr1	182442987	182443110	AMPL1377388	Pool=1	TTTTCAGGGAAGGCATTTGTATAAC	TGAGTACCGTTTCTGAAAGTGGTGG
chr1	182856426	182856427	chr1	182856386	182856466	AMPL888850	Pool=1	CCCAGATCCTCTGTAGCCTCCACTA	ATATCCTGCCCGAAAGGAGTTGGCG
chr1	183101579	183101580	chr1	183101508	183101628	AMPL1377389	Pool=1	TCTCAAATGCTGTTTGATTTTCTCC	CATGAAACAACCATCTGATAGGGAC
chr1	184692890	184692891	chr1	184692781	184692901	AMPL1377390	Pool=1	GCGTGACTATAAATATTCATACTGG	TAGGTTCTCACAAGATTGCTGGAAT
chr1	186270792	186270793	chr1	186270695	186270818	AMPL1377391	Pool=1	CTTCTGCACAGAAACTCTCATAATC	ATTATTCATTGTGAAGCCAGGCCCA
chr1	186277120	186277121	chr1	186277094	186277198	AMPL1377392	Pool=1	GGTGCAGGTTCCTTGAGGGTAGTTG	TTGTCACAGGTGGTGGATGTGGGCT
chr1	192617106	192617107	chr1	192617028	192617144	AMPL1377393	Pool=1	CTAAGAATGGAACTCGCTAGTTATT	TGGGCTAAATATTCTCAAGGTTTTT
chr1	196796136	196796137	chr1	196796035	196796142	AMPL1225380	Pool=1	AACAGCATATGAGAGAACAGCATTG	CACAGTATCACCTTCCAGATGTGTT
chr1	197072585	197072586	chr1	197072480	197072598	AMPL1377394	Pool=1	TTTAAAACAGCAGCATTAGTCATCC	TCAAAGGCAACATAAATGTGCTATC
chr1	198671633	198671634	chr1	198671537	198671664	AMPL1377395	Pool=1	GAAGACACTACTAGAGCAGCATAGT	GTACTCCTCTCTCCTGGGACATCTG
chr1	201016652	201016653	chr1	201016551	201016677	AMPL1377396	Pool=1	GAAGAGAACCAGCATGAAGCTCTTG	CTCCATAAATGCCTTAGGTAGATCC
chr1	205034314	205034315	chr1	205034216	205034347	AMPL1377397	Pool=1	GTGCCCTCCAGGCTTATCAAAGTCG	ATCTGCCAAGAAAAACAAGGCCCTT
chr1	206944386	206944400	chr1	206944336	206944465	AMPL1377398	Pool=1	AAGCTGTCCTCTTAAGCTAGTTGCA	TGAGAACCAAGACCCAGACATCAAG
chr1	207107971	207107972	chr1	207107920	207108005	AMPL1377399	Pool=1	CCCCTGTCACTTTCCATGCAAATTC	TCGTGAACTGTGACGAGAACAGCCG
chr1	207787796	207787797	chr1	207787708	207787828	AMPL1377400	Pool=1	CATAGTTCTTTCTACTCACGTTCAC	CCATCTCTCCCTTGATTTCTTCGCT
chr1	211538796	211538797	chr1	211538698	211538823	AMPL1377401	Pool=1	TGTTGCCTCACTTTTTATTTGAACC	ATAAGTCAGGTTGCTGAGAGGCTCC
chr1	212799270	212799271	chr1	212799241	212799367	AMPL330169	Pool=1	CGCTGCTGCATCCATGTCTGCTTCT	TTCGTGCTGTTTGGAGCCATGCTGG
chr1	214571317	214571319	chr1	214571279	214571371	AMPL1377402	Pool=1	ATGTTGCAGTGAACATGGGTCATCA	TGGAAGACAAGCGGTAATATACAGG
chr1	216420391	216420392	chr1	216420275	216420402	AMPL1377403	Pool=1	AAGAAGCCAAAGGACTTCAGTGTGA	GTTGAAGGGAGACAGTGCAATAAAT
chr1	217793819	217793820	chr1	217793751	217793869	AMPL1377404	Pool=1	GTTACTGTGGTTAAGACTGACTATT	AACAGGAGACCATTCTCGAAGTATA
chr1	223933033	223933034	chr1	223933009	223933137	AMPL1377405	Pool=1	CAGGGGAGGATGGCAACTTACTTGG	AACTGCAGAACAAGAGAGGTGGGCT
chr1	226019633	226019634	chr1	226019556	226019682	AMPL1141572	Pool=1	GTTCTCATGACATACATCCCTCTCT	GAGTTGAAGCCATAGTGGAAGCAGC
chr1	228699355	228699356	chr1	228699273	228699386	AMPL1377406	Pool=1	GCTGCCGCTTCAAGGATGGTGTAAA	TTCAGTAGGGTGAGAGTGCACTCTC
chr1	232942028	232942029	chr1	232941926	232942051	AMPL1377407	Pool=1	ATGTCCAATTCTGTGACTTCCTCAT	TTCTGTGCCTCTGGGATTTCTAACT
chr1	236908007	236908008	chr1	236907939	236908069	AMPL9875	Pool=1	GAGGGCATCTGCACATACTTGAGCT	GATCTGCTCTTTGCCTGCAAAGGTG
chr1	237711744	237711745	chr1	237711639	237711762	AMPL1377408	Pool=1	AGTTTGATAAAGCTCAGGTCCATAG	TCTTCCATAAACCACAGTGGTAACC
chr1	241846828	241846831	chr1	241846816	241846931	AMPL1377409	Pool=1	GGATTTTGCCTGCTTTATTCCAAAG	CCATTGGTTTTATGACAAAATAATT
chr1	242023898	242023899	chr1	242023792	242023909	AMPL1377410	Pool=1	ATGGGATCAAAAACTAGCTGATAGA	TCTGCAACTAAAGAACAGGGAACAT
chr1	247769455	247769456	chr1	247769345	247769468	AMPL1377411	Pool=1	AACAACAAAAAGCACCAATTCATTG	AAACCACTGAGCCAGGAGATAGATG
chr1	248129139	248129140	chr1	248129061	248129184	AMPL1377412	Pool=1	AAAGTGGTTAATGAGCCGAGACCTA	TGACAGATAGCTACATAGCGATCAT
chr10	3207632	3207633	chr10	3207539	3207668	AMPL1377413	Pool=1	TCCACACAAAATCCCAAGGACTTTC	GATTTGTCCTCAGGCAGGAAGGATG
chr10	5415954	5415955	chr10	5415864	5415965	AMPL1377414	Pool=1	GCTGTGCTTGGGACACGTATCTGTA	AGTGGAAGCTCCTCTTGCTCAGCAG
chr10	5494453	5494454	chr10	5494375	5494498	AMPL1377415	Pool=1	TTTTGGGAAAACATGTACACTGAGT	TAGAAAACTTCTGGGCAGAGGCTGG
chr10	6067977	6067978	chr10	6067870	6067990	AMPL1377416	Pool=1	TCCTAATAGGCTTCTTTTGCTTTGC	GTCACTCTATATGCTCTGTACAGGA
chr10	8006798	8006799	chr10	8006702	8006830	AMPL1377417	Pool=1	TCGGAACTTGAGGTTCCACCGGAAA	GAAAATTCGAAAGGATCTGGCTCTC
chr10	11370941	11370942	chr10	11370917	11371037	AMPL1377418	Pool=1	ACCCTAAGAAAGCTAAAATGAGAGC	AGAGACTGGATTGTCGTAGCTAACA
chr10	12131240	12131241	chr10	12131125	12131252	AMPL1377419	Pool=1	TCAATTTCAGAAGCTCCAAGTACCT	ATTGGGCAACATTGTCACATGGAGG
chr10	15107595	15107596	chr10	15107541	15107668	AMPL1377420	Pool=1	TTCCTTGGCTTCAGCAAAATGCTTG	ACACACTTGGCTCATAAACTGAAAA
chr10	16870912	16870913	chr10	16870828	16870958	AMPL1377421	Pool=1	GGCACATACCCAAACAACACGTACT	ATCCTCTGGACCATACTGCGGAGGC
chr10	19417202	19417203	chr10	19417174	19417279	AMPL1377422	Pool=1	CAGTCTTACTCTCAGGACACTGCTT	TTAGCGCCTACCCATACATAATAAC
chr10	19494085	19494086	chr10	19494044	19494169	AMPL1377423	Pool=1	CACAGTTGACTTCATCAGTACGATC	GGATGTCATCAATAGCTGAGACCCC
chr10	21157649	21157650	chr10	21157546	21157664	AMPL1377424	Pool=1	ATACAAGAAAGGACAAGGAATAATG	GTTTCTAACAGCACAGGAGAATATT
chr10	24886436	24886458	chr10	24886398	24886510	AMPL1377425	Pool=1	ACAAATGTCATTTCCTTCAACAGCA	GGAAAGGAAACTTCTCAGTAAAGGT
chr10	24893241	24893242	chr10	24893136	24893252	AMPL1377426	Pool=1	GTCCTTTAAGCACGTATCTAGTCTG	TGTAAGTATGTAATACTTGATACAC
chr10	31809741	31809742	chr10	31809628	31809753	AMPL1377427	Pool=1	ACTTTTACAACTGTTTGTAGCGACT	AGAATGGCCACCTTGTTGTATGGGT
chr10	33200568	33200569	chr10	33200545	33200668	AMPL212198	Pool=1	TATACTTTCTCACATGTTGTTGCTT	AGTGCATGTGACTGTTCTTTGGATA
chr10	34671633	34671634	chr10	34671614	34671737	AMPL1377428	Pool=1	CTATCCCAAAGTGAGAAGAACAATT	ACTCAAGACTACCTCATAGCGCACA
chr10	47087078	47087079	chr10	47086977	47087106	AMPL1377429	Pool=1	CATCTTGCAGAGGGTCTCTCCAAAG	ACACACATCAGGCAGAGGTTACCCA
chr10	50013402	50013403	chr10	50013356	50013453	AMPL1318905	Pool=1	TTGGTGTGGTACCTGAGCAAGTCCT	CTTGGGTATAAGCTGTGCCTGGTGG
chr10	50178219	50178220	chr10	50178183	50178290	AMPL1377430	Pool=1	CTCGGGCGGCCTTTGGTCATGCTGA	ATCAGGACCTGTAGGAGATAAGGGG
chr10	53458007	53458008	chr10	53457948	53458076	AMPL1377431	Pool=1	GGGTCTACCTATGGATGGTAGAGGT	TGCAAGAGGATTGGAGATGAGGGGC
chr10	68688153	68688154	chr10	68688086	68688204	AMPL1377432	Pool=1	TTATCACAATGGTTCATACCTCACA	TGCTTTAGGGACTGTCTTTTCTTTT
chr10	70450802	70450823	chr10	70450752	70450859	AMPL808975	Pool=1	AGCCACTTCGCCAAGCTGTGAAATG	ATTCTTCAGTGGAGCTGGTGTGGCT
chr10	72358195	72358196	chr10	72358099	72358210	AMPL1377433	Pool=1	GGCCCAGCTGGAGGTGACCTTCATC	ATCTGGTCAGTGCGGCTGGATTTTG
chr10	73082563	73082564	chr10	73082540	73082666	AMPL1377434	Pool=1	CAGGCTGAAGAAGATGATGTATGTG	TGAAAGTCGTCCTCTGAGACAACGG
chr10	73466761	73466762	chr10	73466687	73466792	AMPL1377435	Pool=1	CGGGGCAGCACCTGTGATGAAGTAG	AAGAAGGTGGGCGTCTCGTCGTTCA
chr10	74653605	74653606	chr10	74653520	74653643	AMPL1377436	Pool=1	AATTGCCACAACAAAAAGTGCATTG	TCTTAATACTGGTGTTCCTTTGTCC
chr10	75185814	75185815	chr10	75185773	75185885	AMPL1377437	Pool=1	CCTTGACTCTAGGCCTAGGACTTAG	ATGTTTCCTGGGCACCTTGGACTCC
chr10	75279686	75279687	chr10	75279673	75279771	AMPL451816	Pool=1	TTGTGTTTTGTGTTCTGTTTCTGCT	AGTATTCGAAAAGCACGGAGCCTGC
chr10	75557589	75557590	chr10	75557503	75557625	AMPL1377438	Pool=1	CCCTGCCTTGATCAGCACTGTCTTC	TTTCTTTGAAATGGGCATCCGGGTA
chr10	75576781	75576782	chr10	75576765	75576891	AMPL1377439	Pool=1	CATAGAAGCCTGATAGGCTGCTTTT	CTGCTGATATACTCCTGCCTGCCCC
chr10	76735344	76735345	chr10	76735248	76735365	AMPL1377440	Pool=1	TTGGTTTTCTTGTTAACTTTAAGTG	AAGGTGTGGTACAGACTTTAGTCTT
chr10	81056301	81056302	chr10	81056195	81056326	AMPL1377441	Pool=1	TGGGCATCCTCTGTCCTGGGTAGTT	GTTCAATGTTGCCAACGTCACATAG
chr10	85974244	85974245	chr10	85974149	85974276	AMPL1377442	Pool=1	GGGCTTCCCATAGTTTTGGGTTTTG	TTCTGGGCTGTTGTTGTTACAGTTC
chr10	88635779	88635780	chr10	88635710	88635825	AMPL1377443	Pool=1	TGATTTACCTTGAACACGAGAAATG	TAAATGACTATCATTCAGTGAGATT
chr10	90429652	90429653	chr10	90429579	90429699	AMPL1377444	Pool=1	GCCTTGACTGCCATTACTTACCAAT	ACAAAATGAAAGTGAATACATTTCC
chr10	90767474	90767475	chr10	90767437	90767562	AMPL1377445	Pool=1	TTCATCACACAATCTACATCTTCTG	GCAAGTGTTTGAACAGGACACGGGC
chr10	92508737	92508738	chr10	92508681	92508780	AMPL1377446	Pool=1	ACTGTGGGTGGAGAGGACATTTCTG	CGGAATATCAACCGGAAGCTCTCAG
chr10	94714427	94714428	chr10	94714404	94714486	AMPL1377447	Pool=1	CTTTTTAACCTACCTCTGTCAAACC	TCGTCTATTTCTGTTGAGCTAAAAA
chr10	96201697	96201698	chr10	96201664	96201783	AMPL1377448	Pool=1	AGGGTAAACTACATGGCTATGTCAG	GGAAAAAGGTTTCTGAAACACAGAA
chr10	98742043	98742044	chr10	98741973	98742106	AMPL1377449	Pool=1	AGCTGAGACTGTGGAGCCACCTTCT	TTCGAGGTGAAACGTCTCCACCTCC
chr10	99969082	99969092	chr10	99968988	99969106	AMPL1377450	Pool=1	TGCACTCATTCCTACAAACTTTGAG	TGGTAATGTCACCTACATTCTTAAA
chr10	101372305	101372306	chr10	101372194	101372323	AMPL1377451	Pool=1	GGGTGTGTGGCAACATTACTTCATG	TTTACCACTAGAGGGTGCTCCCTCC
chr10	101373517	101373518	chr10	101373496	101373604	AMPL1377452	Pool=1	TGGAGGCCCTCTGGAGGATTATAAG	GAGTGATGTAATCCACCCTGGGGGC
chr10	101606836	101606837	chr10	101606754	101606881	AMPL1377453	Pool=1	GTAGCAGGCTATGGAACATTACCTC	GATTCATCCTCAGGCTTCCAGAGAA
chr10	102039952	102039953	chr10	102039927	102040051	AMPL1377454	Pool=1	AGAGACACTAGCATTATTACTTTTC	TCTTGAGCAGGCAGCTTACAAGTTG
chr10	102822645	102822646	chr10	102822606	102822729	AMPL1377455	Pool=1	GCAGAGCGGACTCTGCGAACGACAG	TCGAGGTTGGCGCATTCCCAGCAGC
chr10	103364967	103364968	chr10	103364868	103364980	AMPL1377456	Pool=1	TGCTGTGGACAATCACTTGGGTCAT	TAAACATCAAGGCTCTGGGCAAACT
chr10	103921664	103921665	chr10	103921556	103921683	AMPL1377457	Pool=1	AAGAATGGCACAGATCTCTCTCTCA	AGTGGTCATGTAACAGTTCTCCTGA
chr10	104019822	104019823	chr10	104019746	104019867	AMPL1377458	Pool=1	CATACATATGGAGACTTACCTGTTA	AGGACAGATCAAGGGCTCTTTCTAT
chr10	104164979	104164980	chr10	104164968	104165097	AMPL1377459	Pool=1	AGACCCTGACTGCAGGAAGAGTATG	TCAAGGGCATGATCCTCTACCTGCA
chr10	115422448	115422449	chr10	115422357	115422481	AMPL1377460	Pool=1	ACTTTCACCAGTGTCTATCACACTC	GAATATATTCTAGCCAGGCACAGTG
chr10	115891029	115891030	chr10	115890920	115891041	AMPL1377461	Pool=1	GCGAAAAGAGGAAGTCCAAACTCTG	AACAACTTCAGCAAGGTATAAAATT
chr10	123844558	123844559	chr10	123844534	123844660	AMPL1377462	Pool=1	ATGAGTGGGCAAGTTGTTATCTTCC	GATGTCTCTGGTTGTGCCTGGGATG
chr10	129917560	129917561	chr10	129917518	129917636	AMPL186830	Pool=1	GACATTAAGTGGATATGGAGACTTC	AGGTGATAGAAAATATCCAAGTTTG
chr10	133769316	133769317	chr10	133769221	133769349	AMPL1377463	Pool=1	CTTGTTGAAGTCCAGACTGTCCACA	GAAGAAGTTGTTATAGGACCCGGTC
chr10	134218529	134218530	chr10	134218417	134218535	AMPL1377464	Pool=1	TCAGCGTGCTCTTGCACTTCTCACA	AGCTTGTACGTGTCCCGGAGCCACA
chr10	135347314	135347315	chr10	135347218	135347348	AMPL1377465	Pool=1	CAGGAGCCCATATCTCAGAGTTGTG	TCTCCTTTCAGCACAGAACCAGCCA
chr11	607305	607306	chr11	607304	607399	AMPL1377466	Pool=1	GGGCTTAGAATCTCTGCTTGAGATC	CAAGTTCCGAGCCTGAACCGCCCCA
chr11	1017812	1017813	chr11	1017744	1017828	AMPL1371713	Pool=1	ACAGGCACGATTCCTCCACCGACAA	ACACAGCCAAAACCTCTACATCCCT
chr11	5462675	5462676	chr11	5462619	5462742	AMPL1377467	Pool=1	TTCCCTATCTATATTCTCCCACCAT	AGGTAACCTCAGCATTCTCACTCTG
chr11	6221214	6221215	chr11	6221125	6221256	AMPL1377468	Pool=1	CTTTGGGACAGTGTGATGACCAAAG	TCCATAGGAGCCAGTGATACCCAGA
chr11	7672900	7672901	chr11	7672853	7672977	AMPL1377469	Pool=1	TCCGGACCAATCAAGGCATTGAACT	GCAAATACAAATGGCTCGAGGGGGA
chr11	10524346	10524347	chr11	10524249	10524378	AMPL1377470	Pool=1	GAGAAACATGCAGTCCCTTGTGTAG	ACTCATGTGACAAGTGCCAGAGAGG
chr11	14532483	14532484	chr11	14532458	14532569	AMPL1377471	Pool=1	AACTAAAAACCACAATTTGAGACTG	TAAGAGAGACGCTTCCTGCAGAACA
chr11	17569527	17569528	chr11	17569449	17569575	AMPL1377472	Pool=1	GGTCGCTGATGCCAGAAATACGGAT	TCAAATTGTGCTTGTCTTTACTGGG
chr11	18194827	18194828	chr11	18194818	18194908	AMPL1377473	Pool=1	CTGTCAGTCCGACAAGGGAAATGAT	GACGGTTGGATCCATGCTCAGAAAC
chr11	22272325	22272326	chr11	22272248	22272365	AMPL1377474	Pool=1	TTGAAGCCAAACACGTACTATTTAG	TGTTTAGGTAAAAGTCCAAGCTGTT
chr11	33361072	33361077	chr11	33361006	33361121	AMPL1377475	Pool=1	ATGCAGTCATTTTCTACAGACTTAT	TCTTAAATCTGCATCAATCAGCAAC
chr11	35282428	35282459	chr11	35282333	35282460	AMPL1377476	Pool=1	GCCGACTGCAGTGTTGAGGAAGAAC	TGTTTACTTAATCTGTTAGCCGAGG
chr11	45868831	45868832	chr11	45868802	45868935	AMPL1377477	Pool=1	TGACGCCGCAACTCCACCCTTAGTC	ATGCGGACAAGTGACGCAGGCTGGG
chr11	45892049	45892050	chr11	45891962	45892092	AMPL1377478	Pool=1	TTCCCTTCAGTGAGCTAGGTGTTTG	TGCCTTCTGAATTGACTCTGGGGCA
chr11	46780533	46780534	chr11	46780472	46780596	AMPL1377479	Pool=1	GAAGTTTTCTCTTTGTTCTGCTATC	GTAATGGGTGTGCTCCCGTGACAGG
chr11	47827859	47827878	chr11	47827843	47827964	AMPL1377480	Pool=1	TGATACATTTTCTGTTTTGAAGTGC	TGGAGTTATTCTTCCAAGAAGTTGC
chr11	55110719	55110720	chr11	55110657	55110782	AMPL1377481	Pool=1	CAAATGAGGAGGTTTCCCACCATTG	ATATCAGAAATGAGAGCTCAGGAGA
chr11	58491952	58491953	chr11	58491839	58491963	AMPL1377482	Pool=1	CTAGGCTAAGGTATCCTCCATGATG	AAGAGGAGGGAAAGGGACTGATATT
chr11	59224765	59224766	chr11	59224696	59224821	AMPL1377483	Pool=1	TTCCTCATCATGGTCACATAGTGCA	TCTGATAAAAGATCCACCAGGAACT
chr11	60274515	60274516	chr11	60274434	60274560	AMPL1377484	Pool=1	ATTAGCTGAGTAGTTGTTGCATCTG	TGGTACCATCAGAGTGAAGGACAAA
chr11	64789194	64789195	chr11	64789184	64789317	AMPL1377485	Pool=1	GGCATCTGGAGTGGTTCAGTCAGCT	ACAAAGGTGCTGATGGTGGTGGCCA
chr11	66358587	66358588	chr11	66358522	66358645	AMPL1377486	Pool=1	CAGATTTCCTTCATGTCATCTTTCA	GAACACTGTGCTAGAGCACAGGCTA
chr11	66460851	66460852	chr11	66460778	66460903	AMPL1377487	Pool=1	GCCATGGGCAGACCCTGCAGAAAGA	AACTTCGAGGGAAGCGACTGGAGGA
chr11	66620132	66620133	chr11	66620117	66620205	AMPL1377488	Pool=1	GCAGTGCCCATAGGTAGGTGAGATC	GGTTTCAGAGACATCCTGCTGCGAG
chr11	71277137	71277138	chr11	71277070	71277155	AMPL1371711	Pool=1	AGCAGCTAGACTGGCAGCACACGGG	TTACAGCAATTGCACTGGGAGCAGC
chr11	72945643	72945645	chr11	72945612	72945711	AMPL1320477	Pool=1	CGCGCGCGCTGGTGGTGACAAAGTA	TAAGACGCCCAGACACCGGTGCACG
chr11	76506672	76506676	chr11	76506625	76506756	AMPL1377489	Pool=1	GAGTCAGGCTGAAGCTGTCGAAAAG	GAATGCACCAGATGGTCTAAAGCCA
chr11	77458124	77458125	chr11	77458107	77458228	AMPL1377490	Pool=1	AAGAACAGCATAGTTGTACAAGCCT	GTTGAATGCAAACTAGCACTCTTAA
chr11	78614479	78614480	chr11	78614477	78614563	AMPL1377491	Pool=1	CCGCCATGTTTGTGCCCTAGATCAT	CTCCATTAACTCCCTGAACCGGGGC
chr11	82892214	82892215	chr11	82892104	82892225	AMPL1377492	Pool=1	GCACATGGGTTACTTACTGTTAAAC	ACAAGAGTAACACTGAATACCAGTG
chr11	92086031	92086032	chr11	92085978	92086097	AMPL1377493	Pool=1	ATGTTGGCTCTTTTTCCAACGAGAA	CAGCCAAAATTTCCAGATCATACCT
chr11	93104297	93104298	chr11	93104223	93104345	AMPL1377494	Pool=1	GCTATCTCATTTACAGCTGATTTCA	TGGTAACTTTGTGCCTGTTTCTGAA
chr11	93432446	93432447	chr11	93432338	93432462	AMPL1377495	Pool=1	AGGAAATCTGTCTGTGCATGCAAGT	ACATGGTTCTTGGTTTCTTTCAGAT
chr11	94040776	94040777	chr11	94040684	94040812	AMPL1377496	Pool=1	CAGGGAGCAGACCATGATGGTGTAG	GGAATTGCTCCAAGTCTTCTCACAC
chr11	94759439	94759440	chr11	94759415	94759518	AMPL1377497	Pool=1	ATAGGGAAAGGTCACCATGAACTCC	AAATGTCTGGGAAGAGCTCCCTGGC
chr11	101834423	101834424	chr11	101834308	101834434	AMPL1377498	Pool=1	ACTGCTTGAGTGCCATTTGAATGAT	GTTCTGTTGGAAGCACATGTTTTGA
chr11	102586035	102586036	chr11	102585935	102586059	AMPL1377499	Pool=1	ACAGGCTGCTTATGAAGATTTTGAC	CATTAAGCTGGCCAGGCTTTTGCCA
chr11	104971483	104971484	chr11	104971428	104971547	AMPL1377500	Pool=1	TGGTGATGACATGAGAGGAATATGA	TATTGGAGACAAGGGTGCTGAGCCA
chr11	107676089	107676090	chr11	107676005	107676131	AMPL1377501	Pool=1	GAAGAAGCTGAGCAGACAGGAGTTT	TTGGCCCAAATTCACATTTGGAATT
chr11	108380496	108380497	chr11	108380422	108380546	AMPL1377502	Pool=1	TCTTTGGGAAAGAACAACAGTTAGC	TCAAATTCTCCCAGTAGTCAGGTGC
chr11	108409784	108409785	chr11	108409693	108409814	AMPL1377503	Pool=1	ATGAGCTTCAGATCGTCATTTGCTT	AGCCTGTTTTGTGTTCAAAATGTTT
chr11	111395611	111395612	chr11	111395578	111395673	AMPL1377504	Pool=1	GGAGAATCACCTGAATCCGAGAAAG	TGCACATTTTCTTTAAAAAGCTGTT
chr11	111746064	111746065	chr11	111745961	111746076	AMPL1377505	Pool=1	GCCACTAGTGTTATACATAAAGACC	TGGCAAAATAGAACCCTTTAAAAGT
chr11	113619000	113619001	chr11	113618925	113619047	AMPL1377506	Pool=1	CATGATCTGGGAGGACTTGTCTGAG	TGTCTTTTGTTTTTCCTTGGAGATA
chr11	114453579	114453581	chr11	114453519	114453644	AMPL1377507	Pool=1	ACCACTGATATCATTAAAGCCACTA	TCGAGATACGTACTGCAGGGGAGAC
chr11	118402922	118402923	chr11	118402892	118402977	AMPL1371643	Pool=1	GTCCATCCAGATACCAGGCCAATCT	TCTATTTGTGGCTCCAACTCCCCCC
chr11	118922814	118922815	chr11	118922787	118922921	AMPL1377508	Pool=1	CGTCAAGGGACGAGTCAGTGCTAAC	TAGAGCGCTTGGCTGAGTTCTGCCT
chr11	119002325	119002326	chr11	119002279	119002407	AMPL1377509	Pool=1	CCTATCCCTTTCTGTCCCAGCTCTT	TGCCGATAAAACCACTCAGGATTGT
chr11	119206301	119206302	chr11	119206275	119206394	AMPL1377510	Pool=1	ACAGCACTGCTGGAAATGTGGGCTA	ATCACATAAGCCACCAGGCTCATGG
chr11	123600475	123600476	chr11	123600418	123600547	AMPL1377511	Pool=1	CCTGACTCCATGGTGACTGGAAGTT	AGTCTCCTGAGGAAACCACACAGAG
chr11	124496924	124496925	chr11	124496840	124496961	AMPL1377512	Pool=1	GGTTCTAAAGACAAACAGTGGTTAT	ATGGCACTCTCATCATGAAAGCCAG
chr11	124501289	124501290	chr11	124501201	124501322	AMPL1377513	Pool=1	AATTTTCAAACCAGAAAGGTAAAGT	TTTGCACACATCAAATTTCACCCAC
chr11	125787038	125787039	chr11	125786965	125787095	AMPL1377514	Pool=1	TGGTGATGCTGCCATAAATGTTGCA	ACAGAGTCCTCAAAGGTTGCTGAAA
chr11	125830871	125830872	chr11	125830812	125830936	AMPL1377515	Pool=1	TAAGTTGGAATGCTCTTATTTTGCC	TCCAACTTCAAGCCGGTAACTGCAC
chr12	306667	306668	chr12	306592	306722	AMPL1377516	Pool=1	ACCTCTCCTCCCATGACTGATCTCT	CTTCATGTCCCAAGAGCAAGGGGTG
chr12	4737957	4737958	chr12	4737899	4738022	AMPL1377517	Pool=1	CTGAACTTTGAGGTTGTCTTGAATA	CAAGATGTTCGGTTCAAACCCGGAG
chr12	4873199	4873200	chr12	4873084	4873212	AMPL1377518	Pool=1	GGCCAGGAAGATTGTGGAAGATACC	GAAAGGACAGAGAATGAGGCGCCAT
chr12	6078407	6078408	chr12	6078340	6078465	AMPL1377519	Pool=1	AGGTCTTTATACAACAAAGGAACGT	ACCACCTTTAAGCCTCTCTTTCCAC
chr12	6442270	6442271	chr12	6442170	6442299	AMPL1377520	Pool=1	TCTCCCTACAGGCCAGGAGAAACAG	GAACCATTAGCTGGGCAACAGATGC
chr12	6666725	6666726	chr12	6666652	6666781	AMPL1377521	Pool=1	AATTCTGAAACAGCCACACCTACAA	AGCTGAATGGCATCTCCAAAGGGGC
chr12	7926437	7926438	chr12	7926413	7926499	AMPL1377522	Pool=1	TGTCATGTAAAATGTCTTAGCCAGT	CAACACAGAGATCTCCATCTGTTTA
chr12	8759594	8759595	chr12	8759578	8759704	AMPL1377523	Pool=1	GTCAGAGCATCTTCTTTGGTTTAGC	CCAATTCAAAAATGTCCGCTGGGCT
chr12	9232268	9232269	chr12	9232189	9232310	AMPL193191	Pool=1	GGTCCTCTTTGCTCCTAACATCTAT	TGGATTTCCCAGTAGGTTTCAGTTA
chr12	10223974	10223975	chr12	10223870	10223995	AMPL1377524	Pool=1	TGAAGCGTTGTGTCTGTGAGAGAAG	GAGACATTGGGAAATGGAACATAAT
chr12	11506132	11506133	chr12	11506032	11506159	AMPL1377525	Pool=1	CCCCAACAAGAAGGCAACAATCCTC	CCAGTCATCTAGGATTCAATGACAG
chr12	15677894	15677897	chr12	15677778	15677908	AMPL1377526	Pool=1	CAGACACACAATGCTGGCATTCAAA	TCCACAGAAGTGATTTCCGGAGCCA
chr12	18858146	18858147	chr12	18858029	18858157	AMPL1377527	Pool=1	CAGACAATTTGCAGGCTACTTTTGG	TGTGAAACTGGGCTAGAGACCAATG
chr12	25311489	25311490	chr12	25311444	25311562	AMPL1377528	Pool=1	ACTACATCTTGAAAATATTAGGAGT	CGAATTGAGAAAGAAAAATGGCATC
chr12	26875413	26875414	chr12	26875311	26875428	AMPL1377529	Pool=1	CAACAAGAGATTACCTGCTTTACTG	AGAGGGAAATAGTGGGTTCATAAAG
chr12	27842087	27842088	chr12	27841979	27842098	AMPL1377530	Pool=1	GTAGCTGTTAGAAGTACATAATCCG	ATTGTTTCTACGTTAAAACGAGGCT
chr12	29596365	29596366	chr12	29596293	29596412	AMPL1377531	Pool=1	ATAGTTGCCAATGGAGATTAGTAGC	GTAACTGATTTCCCATGAATCTCTA
chr12	29614864	29614865	chr12	29614753	29614875	AMPL1377532	Pool=1	GTGTTAGAAAGAGAGGTCTGTGAAC	AAAATTGCCATCTGCTGAAGAGTTT
chr12	31254015	31254016	chr12	31253936	31254042	AMPL1377533	Pool=1	GACCATCTGAGGCAGCTCTCTTTTC	AAAACTGGAGATGCAGGTGTGCTGC
chr12	40671989	40671990	chr12	40671911	40672027	AMPL1377534	Pool=1	AAGAAGATCCCTCCTTTGCTTGATT	TGCAACAGAGGTTTAGAAACTAAAA
chr12	46242729	46242730	chr12	46242663	46242781	AMPL1377535	Pool=1	GAGATGTTGTAAGTGACGTAAATGG	CGAGAAACAGAACAATCTGGATTTA
chr12	48358203	48358204	chr12	48358093	48358219	AMPL1377536	Pool=1	TTGGGATTCTCATCAGGGAATCATC	AAACCGTCCCTGTCATCTTCTTGCT
chr12	49162447	49162448	chr12	49162412	49162532	AMPL1377537	Pool=1	CCTGCAAATGCAGCAGGAAGGATTC	ATGACCACCTACTTCCTCAATGGGG
chr12	49237818	49237819	chr12	49237735	49237853	AMPL1377538	Pool=1	TACTTTGGAAATACCAAGTGAACTC	GTAAACGATCCAGGTACATGAAGGA
chr12	51112786	51112787	chr12	51112720	51112843	AMPL1377539	Pool=1	ATGGTCCTATAGTAGTCAGCTGATT	AAAAAGGACTCAGGGTCAGCAACTT
chr12	53880852	53880853	chr12	53880786	53880914	AMPL1377540	Pool=1	TGTCCTGCAGCTACATGAGCAGGAT	TGTCTGGACCATGATTGGCAAAGCC
chr12	53881098	53881099	chr12	53881084	53881190	AMPL1377541	Pool=1	CAGGGCCCAGTGTTCACCATCATAC	CAGACACTTCTGACTGCACTCCCGA
chr12	55420706	55420709	chr12	55420693	55420820	AMPL1377542	Pool=1	CCGGAGACTGATAGTTGAAGTTGTG	ATCTCCACAAAGCCTTTCCCTTCAG
chr12	55714876	55714877	chr12	55714803	55714930	AMPL1377543	Pool=1	TTTGTGTCTGAACAAGCAAGTTGCA	TGTGCAGACTCTTCGATTCATGATA
chr12	55863224	55863225	chr12	55863188	55863304	AMPL1377544	Pool=1	TTTATTAGCTGTGATGACACTTATT	TGTCTCCATCACTTATGGTAGTTGT
chr12	55886489	55886490	chr12	55886458	55886577	AMPL1377545	Pool=1	CCAACAACAAATAACCATTGTTTTG	TAGCTGAATGACACATGCATTATAC
chr12	56194355	56194356	chr12	56194267	56194391	AMPL1377546	Pool=1	TAGGAAGAAGAAACAAAGCCCATTG	CCTCTTACATGTTCCCATTGGCCTT
chr12	56215935	56215936	chr12	56215886	56215995	AMPL1377547	Pool=1	ACCATATGACTCTAACATCTCTTGC	AACTTCTTTGCAGCTCCTCAGCCTG
chr12	56578005	56578006	chr12	56577902	56578029	AMPL1377548	Pool=1	TACCCGCTTCTCCTTTTACCATCCA	GACTAAGATCACCATTCAGTACCTG
chr12	56717641	56717642	chr12	56717545	56717668	AMPL1377549	Pool=1	AACTGGGAAGAACTATGACTTTGCT	AGATTCAGCCACTATCCCATGTGGG
chr12	57589548	57589549	chr12	57589483	57589615	AMPL1377550	Pool=1	GGAGGAATGGACCTGTGAGGCTGAT	TTCTGGCACATGAACTCACGGTCGT
chr12	57865821	57865822	chr12	57865796	57865886	AMPL1372115	Pool=1	CAATTTTTCTGGAAGGATAGAAACC	TAAGACACTCATGTTGCCCACAGCC
chr12	66838472	66838491	chr12	66838386	66838507	AMPL1377551	Pool=1	TCTCACATGTGGTTCTAAATTAGAT	GGAAATCGAGTTTGATGTTGCAGGT
chr12	71029549	71029550	chr12	71029473	71029599	AMPL1377552	Pool=1	GGACCTGCTATGATCAGGAAGGCTT	TGAAAGCCTCTGTTTACAAAAAGGT
chr12	80762067	80762082	chr12	80762001	80762118	AMPL1377553	Pool=1	CAAGAACTCCTCCTTCAGAAAATAG	GGAGTATATACCTGGTGCTGCATAT
chr12	82850601	82850602	chr12	82850594	82850710	AMPL1377554	Pool=1	TCTTGTTTCAATATAATTTGGACCT	ACTCATCTAATCCAAGCTTCTTTAG
chr12	85450863	85450864	chr12	85450767	85450896	AMPL1377555	Pool=1	GTTTATCCAAAGCGGGTGTCATGTT	TGACTCTGATACACAGCAGGTCATG
chr12	88452655	88452656	chr12	88452556	88452680	AMPL6260	Pool=1	GAGATTGCAGTTTGCAGAAAGCAGA	ACACTATTCTGGATAACCTGGTTTC
chr12	88512304	88512306	chr12	88512272	88512388	AMPL1377556	Pool=1	GTGGTAGTCAGTTGATTATTTTCTT	AGTGCAACTTCAGGTATACTCAGTT
chr12	95694093	95694094	chr12	95694069	95694193	AMPL1377557	Pool=1	ATCTGCTTGTGGTTCATCTTCACTC	TTGTGGCGGATTTATTACTTTCCTC
chr12	98931306	98931317	chr12	98931257	98931374	AMPL1377558	Pool=1	TCAGGAGGTTATTTATACCTGTACA	AGAGTCTGGAAATAACATTGGAGAA
chr12	100206070	100206071	chr12	100206031	100206152	AMPL1377559	Pool=1	CCAGCATCTAGTATTCTTTTAAAAT	GGGTATTTTCCTATTCACCTGGCTG
chr12	100732548	100732549	chr12	100732437	100732565	AMPL1377560	Pool=1	TGTTCCCAGAGTCATCTTGGTCACT	AGAAAACATCATACCAATGCCCATG
chr12	100774604	100774605	chr12	100774502	100774629	AMPL1377561	Pool=1	GGATCCCAAAGGAAATGCAGAATCC	TCCTCAGTTGTCCCATCGATTTTTC
chr12	100797916	100797939	chr12	100797854	100797976	AMPL1377562	Pool=1	GTTTACCCTAATTCTACAAAAGCTG	TGTCATAACCATGTGTGGGACTGCT
chr12	102108345	102108346	chr12	102108329	102108404	AMPL1371821	Pool=1	ACTTACTTTCCAAATCTCAACATGC	GATAAGTTCCTAAGCGAGCGGCAAT
chr12	104123988	104123989	chr12	104123904	104124022	AMPL1377563	Pool=1	AGAGTTTACCTACCAGAATTCTTCC	TACACCGTGCTCTGAAATCAACCAA
chr12	104337048	104337049	chr12	104337007	104337094	AMPL921927	Pool=1	CAATTTGTAATTTCCACAGTACCTT	TTCATCGAACTTCACTCCTTCCTTG
chr12	107937764	107937765	chr12	107937700	107937826	AMPL1377564	Pool=1	GTGCATGAAATAGCAAAGGGTGTAC	AGGAAGATTTCAGATCCTCCAGGAA
chr12	108985871	108985872	chr12	108985758	108985886	AMPL1377565	Pool=1	CCTGGATGGGATAGTGGACTTCTTC	GAAGAAGTACGTGGACCAGAGTGAC
chr12	109338937	109338938	chr12	109338829	109338950	AMPL1377566	Pool=1	TTAACTCCCTTTCTTTCCCTTTTAC	AGGTTCTCAGATGTCTTGAACCACA
chr12	110391013	110391014	chr12	110390927	110391050	AMPL1377567	Pool=1	TAAGCCTGAAGTAAAGTTGTTTGCT	AACCACTGCAAGCAAAACAAACCGG
chr12	111856056	111856057	chr12	111856041	111856157	AMPL653918	Pool=1	TCGCGGCAGAAGTAGCGCTGGAAGA	TCACAGAACTCGCTCCAGCCCCGCG
chr12	112237814	112237815	chr12	112237762	112237889	AMPL1377568	Pool=1	TTGAGGAATCTCTGTTGGGTTGTGA	ACAACCTCCTCTATGGTCTTGAACT
chr12	113349034	113349035	chr12	113349027	113349153	AMPL1377569	Pool=1	CTCTCCTTTTTCCATCCCTCTATTT	TGCTTGACTAGGCGGATGAGGCTCT
chr12	113355477	113355478	chr12	113355462	113355593	AMPL1377570	Pool=1	AATGGCCTTTGGCAAGAGGTAAGTT	AAGCATGGGTAATTCAGCCAGGCCT
chr12	119966481	119966508	chr12	119966409	119966529	AMPL1377571	Pool=1	TACCAGTGGTCTGCAATTTCTTCTG	GTATGAGAAAGAGAGAGAAGAATGA
chr12	121154444	121154445	chr12	121154352	121154481	AMPL1377572	Pool=1	GTGAACTGATAGCGGACAAAACGTC	CAATGGCAACCAATCCCAGTAACCA
chr12	122353796	122353797	chr12	122353726	122353848	AMPL1377573	Pool=1	ATGAACAGAAACAGATACTTTACCC	CGTTAGTACTCAGAGATGCAGGCTA
chr12	122405912	122405913	chr12	122405793	122405923	AMPL1377574	Pool=1	GTGGATTGCCGTCAACTGGTAAGAT	ATCTCTGAGTGTGAGAGCCACATTT
chr12	122848569	122848590	chr12	122848495	122848617	AMPL1377575	Pool=1	AAGGCTGGTGTAGTCCGGTTTCTTG	CTTGTACGTGACGATGCTCAGGCCA
chr12	122966605	122966606	chr12	122966518	122966636	AMPL1377576	Pool=1	ATTCTTTTCAAATGTGTCATGATGT	TGGAAGATTCAAGCCAGGAGTTATT
chr12	124950792	124950793	chr12	124950733	124950848	AMPL834862	Pool=1	CGCTGGGGTGCTCATCCCTCACGTT	TACGACGAGAACCGGGTATGTGTCC
chr12	129190074	129190075	chr12	129189973	129190099	AMPL1377577	Pool=1	TCTTCACCACTTTGTTGTCCAGCAG	GTGGTTCTTGATCTCATCTTCCTCA
chr12	129559126	129559127	chr12	129559111	129559192	AMPL1377578	Pool=1	GGGAGTCAGGAAGGACAGTACTATG	GCCTTTTAGATGACAACAGCCACTT
chr12	130851746	130851747	chr12	130851636	130851758	AMPL1377579	Pool=1	TACATCAATAACTGTTCCAGGAAGT	ATTTTCAGGGCACTCATTCATTCAG
chr12	132547068	132547069	chr12	132547035	132547168	AMPL1377580	Pool=1	GGATCTGTGGAACTTGCACCTGAGA	TTTCCAGGGAGCTGAACTCCTGTGG
chr12	133357412	133357413	chr12	133357327	133357446	AMPL1377581	Pool=1	GGAGGATCGCCAGATGAAGCATCTT	ATCTATGCAGGGTCCTTCACACACC
chr13	22067415	22067416	chr13	22067373	22067488	AMPL1377582	Pool=1	ATTTTTACTTTCGGTTAACAGGTAC	GTATGGCAATTATATTGTTCCAAAT
chr13	23907963	23907964	chr13	23907859	23907979	AMPL1377583	Pool=1	CTGTTCCAAAGACAGTGCATTTGTT	GCACTTTTGATGTATTTCAACTGCA
chr13	24200831	24200856	chr13	24200753	24200873	AMPL1377584	Pool=1	AAGGCACACACTCCATGTCTTGAAA	ACGGTTAAAAGTACACAGAGGCTTA
chr13	31712967	31712968	chr13	31712856	31712978	AMPL1377585	Pool=1	AAGCTGAAGAACGGCCAAAAATGTT	AAGCTGGGAATCATCATGAATAGTC
chr13	33017836	33017837	chr13	33017740	33017860	AMPL1377586	Pool=1	TTTGTTACTGAGGCCAAATGAAATC	CTTTCTGCGGAAACTTCATGCTTAT
chr13	33018169	33018170	chr13	33018091	33018209	AMPL1377587	Pool=1	GGCTCAGCAAAACCAAACAGAAGAG	GACATTGAAAAGACCAGAAGAGAAT
chr13	36888537	36888538	chr13	36888461	36888581	AMPL1377588	Pool=1	GCATAATTAGCCCTAATATTGTGCA	AGAAGAAAAACCCGTGGAAGTTAGT
chr13	41508049	41508050	chr13	41507972	41508101	AMPL1377589	Pool=1	CTCCTAGGAATCAGCAGTTGCATAC	TGTCATGCTGCAGTCACAAAAGGCG
chr13	44443478	44443484	chr13	44443413	44443508	AMPL1377590	Pool=1	AAGAGATTACAGACACAGAAAATGT	AGTAGTCTGGCAGGATAATTGTGTT
chr13	46801970	46801971	chr13	46801936	46802052	AMPL1377591	Pool=1	CTCAAGTTTTTGAGCGATAACTGAG	TGTTTGTTTCCCAAAAATTCGAGTA
chr13	51417747	51417748	chr13	51417744	51417857	AMPL1377592	Pool=1	CCGCGGGTTAGAAAATGTGACCTTG	CCAAATGGTGGCTCTGCAGACCTTG
chr13	51826044	51826045	chr13	51826014	51826139	AMPL1377593	Pool=1	AGAACTGGATGTCCACATCCAGGTT	TTTCCTTGCCGTAGTGCACGGGCCG
chr13	72053356	72053357	chr13	72053331	72053447	AMPL1377594	Pool=1	ATTCCGAATATCTTCTTTGTACAGG	AAGCAGTTGGCTATGGAACAAAAGA
chr13	72204735	72204736	chr13	72204622	72204746	AMPL1377595	Pool=1	AATTAGAAGCCATGAGCAACTATCA	CCAGAACAAAACTGTTGGCTACCCA
chr13	73350173	73350174	chr13	73350104	73350226	AMPL499458	Pool=1	TTTGGTTTGCTTCTTTCATAGAATG	GCTACAGTATGGATTCATGGCGACA
chr13	99340594	99340595	chr13	99340582	99340712	AMPL1377596	Pool=1	TTTCCTTCTGGCATGTAAGTACCGA	ATTCCGCCACAATGTCAACCTAATT
chr13	99582449	99582450	chr13	99582343	99582466	AMPL1377597	Pool=1	GGGTCGATACATATGCTCAACAGTG	TGTCAAGGAAGTGTCAAAAGGGTAA
chr13	103393751	103393752	chr13	103393696	103393816	AMPL1377598	Pool=1	GAAAAGAAGGATTAAAGGAAACTGA	TTCTGAATCTTTCCTCAGTAAGGAC
chr13	103397937	103397938	chr13	103397833	103397951	AMPL1377599	Pool=1	AGAAACTTAAAACAATTTTCAGACA	CTTGACAACCAAAATGAAAGAACTG
chr13	114115453	114115454	chr13	114115388	114115509	AMPL1377600	Pool=1	TGACATGCTAAGAAGTGGTCGTTTT	TCTGGAACACATTCTTAATGGTAAG
chr14	20388970	20388971	chr14	20388882	20388999	AMPL1377601	Pool=1	TCAGAAAATCTGCAATCATTTTAGG	CACAATGACTGTATACAACACAGAG
chr14	23744805	23744807	chr14	23744763	23744882	AMPL1377602	Pool=1	AGTTTGTCTAGATGAAGAAGAGGAA	AGGTCTGTTACTGAAAGATGAACCA
chr14	24601613	24601614	chr14	24601598	24601720	AMPL1377603	Pool=1	CCATGAGCAGGCAGCAAAAGGTGAG	TCAGGTCCTCGATGAGCAGGAAGGC
chr14	24884184	24884185	chr14	24884132	24884242	AMPL1377604	Pool=1	GTGGGAGTCCATGAAGCCCATGAAG	CCCTGGCAGGAGGTCGATGTCCAGG
chr14	26918123	26918124	chr14	26918019	26918142	AMPL1377605	Pool=1	AAAGATTATAGTTCCCAACAGCACA	AGTGGAGAACCTGAACAAAACCGAA
chr14	32561927	32561928	chr14	32561846	32561944	AMPL1377606	Pool=1	TAATGTAAATGGAAGATTAGCCATG	CCCATGTGGTTTAAAGGCGGCAGTC
chr14	35243615	35243616	chr14	35243540	35243663	AMPL1377607	Pool=1	CAGCCTGATAGCAAACCAACATATA	CCATCAAGGTTTGTACTTGTTCCCA
chr14	38296465	38296466	chr14	38296418	38296537	AMPL1377608	Pool=1	CTGCCTGTGGTGAAAGTAGATATTT	TTCTGCTGTAGTACTGATCTGCAGT
chr14	39534173	39534174	chr14	39534091	39534218	AMPL11010	Pool=1	AACGTATCTTTGAGGAAACCGAACA	AAATACAGGACCAGGAACTGTGGCT
chr14	39764176	39764177	chr14	39764140	39764227	AMPL1377609	Pool=1	GTCCCTACGGAGCACAAACCTGTTT	GGTCATTTTGGCCTAAGTGAAACAA
chr14	59939727	59939728	chr14	59939683	59939769	AMPL1377610	Pool=1	TGATTTTAAAGCTGTTATAGTGGAA	ACTTCTTCCATGATTTTAAGGGCTT
chr14	65009195	65009196	chr14	65009163	65009292	AMPL1377611	Pool=1	GCCAGTTGATCACCTCCTGACACTT	ATCTTCCGATTTGTACCGCTCCGCC
chr14	68029202	68029203	chr14	68029168	68029272	AMPL1377612	Pool=1	CCCGCACCTTTGGTAGGGTCAGACT	TAAGAAGCTTCATGCATGGCTGGTG
chr14	68252736	68252737	chr14	68252694	68252822	AMPL1377613	Pool=1	CAGTCAAACCAAATCAGGTGAGTTG	CTGAACTGCTTCAGATGTGCTGGCC
chr14	70924379	70924380	chr14	70924298	70924424	AMPL1377614	Pool=1	ACCCTCATATGAACAACGTGTTTCT	AGCCGGAAATAGACAAAAATACCCC
chr14	72125133	72125183	chr14	72125071	72125199	AMPL1377615	Pool=1	AAACTTGCCACTTAGGCTTCTAGAG	GAATGGGTTCCAGTGGAGTCAGCTA
chr14	73437824	73437825	chr14	73437742	73437873	AMPL1377616	Pool=1	TCCGAGGATGGCCTCTTGCTAGTTG	TTCAGCATCAAGCTCTCCAAGCACC
chr14	78045349	78045350	chr14	78045303	78045425	AMPL1377617	Pool=1	CTTTGTGTCATTGTATCAAGATTTT	CTTCAAGTGAGTCTTGGTTGGGAAA
chr14	90263661	90263662	chr14	90263628	90263753	AMPL1377618	Pool=1	TAGGTTCCTCTCTCACACAGACATG	GACTTTGAATATGCCCTGAACTATG
chr14	90756681	90756682	chr14	90756661	90756785	AMPL1377619	Pool=1	GATGAGAACAGCATCTTTGATAATG	GTTCATCCGCAATGTCTTCCACCTT
chr14	92047379	92047380	chr14	92047279	92047403	AMPL1377620	Pool=1	GCCATTCCCAGGACACACGCTTATT	GTATCTCTCTCAGTGAGCTGATTCA
chr14	95923639	95923640	chr14	95923582	95923690	AMPL1377621	Pool=1	CTGGGGACCCTCATGGCTGGTGATT	GAGAAGGTGAATGGCTGCCTGGGGC
chr14	99641571	99641572	chr14	99641508	99641609	AMPL360533	Pool=1	CGACGGTGACTTCCGCCACCACGAG	CTTCAGCATGGACTCGGAGCTGAGC
chr14	100847707	100847708	chr14	100847605	100847730	AMPL1377622	Pool=1	TGAAAAGAGCTGCCATTTTTACCTA	GAACAAGAAGGCTCTTTGATGGGGA
chr14	102808273	102808274	chr14	102808227	102808357	AMPL1377623	Pool=1	GAGACAGTAACTCATGGCTCCCATT	AATAGTGATCCATGTGGGCCAGGCT
chr14	105965038	105965039	chr14	105965037	105965143	AMPL1377624	Pool=1	TGGCTCCTCAGCGTCCTGATCACCA	TAGAGCTCCCAGCTCCTTTTCCACA
chr15	31294477	31294478	chr15	31294379	31294507	AMPL1377625	Pool=1	GAAGTCCAGAAGCTTCGTCTATTCC	TTACATTGTGTCGGAAGCTGCAGTG
chr15	33925170	33925171	chr15	33925058	33925182	AMPL1251565	Pool=1	CAGCTTCACATCAGACAAATCCAAA	ACGCAAATAAGGCTACAGTCACAGG
chr15	33955790	33955791	chr15	33955685	33955810	AMPL1377626	Pool=1	GCCTGCAGCTTGGAGACATAAATGT	TAGCATGCCCATTTTACAGACAGTA
chr15	42115747	42115748	chr15	42115654	42115781	AMPL1377627	Pool=1	GGGATATCTTGGCCATGGAACTGGT	TCATGTCTTTCTGCAAAGGAGACAG
chr15	42143533	42143534	chr15	42143507	42143638	AMPL1377628	Pool=1	TCCTGGGAAGCTCCACACACATGGT	TTCCTGGATGAGAGGATGGCAGCGG
chr15	42371907	42371950	chr15	42371871	42371972	AMPL1377629	Pool=1	GGCCTCGGGCTCCTACTGTTCTGTC	AGAGCAAGCTGGAGGTCTTTTCCCC
chr15	42736401	42736411	chr15	42736396	42736521	AMPL1377630	Pool=1	GGTCAGGACATAGAAGAAAAATGGG	TTCAGAGGGCATCTGATGGATTGGG
chr15	42984025	42984026	chr15	42984010	42984140	AMPL1377631	Pool=1	GGAGCCAAAGTGCAGCATTCCTTTG	TGGAAGGCATTGGATAAGGAGGGGT
chr15	43011096	43011097	chr15	43010989	43011111	AMPL1377632	Pool=1	GTGAGGCCAGCTGCAAAGGATTTAT	TATCATACACAGACTGGGCTGCCAT
chr15	43122273	43122290	chr15	43122225	43122345	AMPL1377633	Pool=1	AAACATCTTTTAATGGTAAGTGAGT	ATTAGTACCACTCTCCGGCTGGGTA
chr15	48056219	48056220	chr15	48056125	48056255	AMPL1377634	Pool=1	GGGGTTCTGCTCTCACCTATTGAGC	AAGTCCAGTGTTTCTCCAGGACCCG
chr15	49288784	49288785	chr15	49288728	49288850	AMPL1377635	Pool=1	CCTGAAACAAACAGTAGAGATATTT	ATATGGTTGCAGCAATGGAACAGGA
chr15	55632859	55632860	chr15	55632772	55632892	AMPL1088358	Pool=1	AACTGGAAATCCTTGACTGAAGTAC	AGTGCCAAGTAGTAATCTTTGGCAT
chr15	55838826	55838827	chr15	55838740	55838856	AMPL1377636	Pool=1	GGCATCTAATTTTGTTCCTGGAAAT	AAACACTAATCAAAATTCCTCTGCT
chr15	63541845	63541846	chr15	63541729	63541856	AMPL1377637	Pool=1	TCGTGATTGTTCGGAATCTTTCCTG	GAAAGGAGAATGAGACACAGAGGGA
chr15	63551886	63551887	chr15	63551844	63551963	AMPL1377638	Pool=1	TTAGGTCAGAAAATACCAAAGCTCT	TCCCATAGTCAATTGCTAGCTGAAA
chr15	64015472	64015495	chr15	64015405	64015523	AMPL1377639	Pool=1	GTATGAGTTGCCTGTTAGAAGTAGC	ATGCAGGACTATGCTGTTAGTAAAG
chr15	65350938	65350939	chr15	65350874	65351000	AMPL1377640	Pool=1	GGCGGCTCAGGTGAAGGCCTTTACC	TTTGATAGCAGCAGCAGCTACCTGG
chr15	72691226	72691227	chr15	72691122	72691248	AMPL1377641	Pool=1	GGCATTTAATTCGGTGGCACTCACA	CATTAGGAGGCTAAAACTACAGAGG
chr15	73855576	73855577	chr15	73855465	73855587	AMPL1377642	Pool=1	TGAACACCATGTAGATGATGAACCA	GAAGGTTGCAGTGTAGATTTCTTAG
chr15	75648539	75648540	chr15	75648532	75648650	AMPL1377643	Pool=1	TTCACCCGCGGTCGTATTGGAGACC	TGGTCCTGAGGCTGTATGAGGCCCA
chr15	82444663	82444664	chr15	82444615	82444735	AMPL362624	Pool=1	GCAAAGATTCATATCAGTGTATCTG	AAATCCCTGAAGGAATCCAAGTTGA
chr15	83447631	83447632	chr15	83447566	83447688	AMPL1377644	Pool=1	TGACTCAGCACTATATATATACCCT	GATTTCTCTGATGTGGAGCAGCTGA
chr15	85164519	85164520	chr15	85164455	85164584	AMPL1377645	Pool=1	AGTCGGTACATTTGTAGGGTTTCTC	AAAGCTCTTTCCACACTCGGGGCAC
chr15	86791039	86791040	chr15	86791004	86791124	AMPL1377646	Pool=1	CTGGCCTCCAGCTGCAGAGTGAATC	ATCTGCACGTAGGCGTTGGCTGTGT
chr15	89400339	89400340	chr15	89400281	89400403	AMPL602870	Pool=1	AAATCTCTAGAACTTCTTCTCCAGA	CACTGATGTCCTCTACTCCAGAGAC
chr15	89401109	89401110	chr15	89401020	89401146	AMPL1377647	Pool=1	CAGATCAGTTATGCCAAAGGGTTGA	ACACCAAAGAGTCCAGGTATTTCCC
chr15	90171694	90171695	chr15	90171586	90171712	AMPL1377648	Pool=1	CTGGAACTTTGGGCCTTTGTCCAAG	TTTTGCTTCTGTGAAGGGCAGTCCT
chr15	90768387	90768388	chr15	90768294	90768395	AMPL1377649	Pool=1	AGACACTTACCAGTGCCCAGGAAGA	TCCATCAGGAAGTGGTCCTTGAGGA
chr15	91461490	91461491	chr15	91461420	91461545	AMPL1377650	Pool=1	TGAGGAAGCCAGAGGATGAAATGAG	CAAAATTGACCCGAGATATTGGTGA
chr15	91769630	91769631	chr15	91769525	91769647	AMPL1377651	Pool=1	TTGACATCATCTGGGTGAGGGATAC	CCATAATTGTCCTGATACTTGTAGT
chr15	98513845	98513846	chr15	98513835	98513957	AMPL1377652	Pool=1	TTTGCTTACCTCTGAATAAAGAGGT	TGCATAATTTGGTGGTGCTGAAATA
chr15	100942958	100942959	chr15	100942924	100943054	AMPL1377653	Pool=1	TTTGTCTAGAGCATCCAGGATGTGA	CCATTAGCTGGAAGCCTACAGGACT
chr16	449383	449384	chr16	449342	449444	AMPL1377654	Pool=1	CAGGCCCAGAGCTCATGTAGCGGAT	TAAACGTGGGCACTAGCACAGCAGC
chr16	904668	904669	chr16	904573	904685	AMPL1377655	Pool=1	GCAGGTGGGTCCGAGGAGAGCACTA	TACTTCAGGGACCGTGGGTGGCCTC
chr16	1614150	1614151	chr16	1614085	1614172	AMPL1377656	Pool=1	CTGGGGTTGAAACGGGTCTTCCTTT	GTTTGTATGCGAAGCCGTGCAGGAG
chr16	1709918	1709919	chr16	1709797	1709931	AMPL1377657	Pool=1	GGGGCGTCATCGACTGCTCCTCCTG	TCGAGCTCAGAAAGCACAGTGTCAT
chr16	1838631	1838632	chr16	1838624	1838712	AMPL1371827	Pool=1	AGCGGCTGCAAGGTGGCCTTAGTCA	AAGTCGTGGCCCTCCTCCAGGGTCC
chr16	2546493	2546494	chr16	2546442	2546577	AMPL1377658	Pool=1	GCACTCGGCCTCGTCGATGCTGTAG	TTGTCCACGAACTCGGGCAGCGGCA
chr16	3022985	3022986	chr16	3022948	3023074	AMPL1377659	Pool=1	TTGGATCCTGAGTGTCACTACTCTC	AGACTCTGCCTCTGCACTTTTAACC
chr16	3299673	3299674	chr16	3299570	3299699	AMPL1377660	Pool=1	GTTGACGGTACCTGTGTGCGTGATT	AGTGTAAGCGCCACCTGAAGCAGGT
chr16	5097947	5097948	chr16	5097840	5097963	AMPL1377661	Pool=1	TTCAACTTTTGCTCTTCTCCCAGAT	TAAGATATCCTAGCAAAACAGAGGC
chr16	12798733	12798734	chr16	12798706	12798806	AMPL1377662	Pool=1	TCCTTGTCAGCGGCAACCATGACAT	AACTCCCAGTTCTACGAGAACCCCT
chr16	15841933	15841934	chr16	15841907	15842033	AMPL16536	Pool=1	CCAGGGATCCACTGCCCTCTTTGAC	AACGGTAAGTCCCAAGGTCTGGCCC
chr16	20432693	20432694	chr16	20432600	20432731	AMPL1377663	Pool=1	TTCTTGGATCCTCTAGACAAGCTGC	TTGTGCTCTGTAGAAGCCTCCCTGT
chr16	21747697	21747698	chr16	21747643	21747741	AMPL1377664	Pool=1	CCCAAAACATTAATTACTATGTCAG	AATTCTTTAGTGGGCAGGGTCCTGG
chr16	22337468	22337469	chr16	22337456	22337584	AMPL1377665	Pool=1	CTCTACTTACAGGCACCAGTATCTG	CAAACTGTCTCTGAAAGGTGGCCTC
chr16	23079831	23079832	chr16	23079794	23079924	AMPL1377666	Pool=1	CAGACAAAGCTTGGGTTCTGACAGA	TCAAGTCTGGTTTGAAGAGGGACAG
chr16	24582350	24582351	chr16	24582264	24582383	AMPL1377667	Pool=1	TTGATATAGGCTGTGTGGATTTAAC	TCACAGTTCGCTTTGTATCTGTTTT
chr16	27483090	27483091	chr16	27483073	27483201	AMPL1377668	Pool=1	CGGGAGTACAAGGACCACGTTCTTG	TACAGGTGAGTACCTGTCAGGAGCC
chr16	28488943	28488944	chr16	28488857	28488984	AMPL26674	Pool=1	CAGGGCAGGGATGTCTGGGACTGAA	TTCCTCTGCCAGCTCTCCTGATACT
chr16	29908433	29908434	chr16	29908348	29908458	AMPL1377669	Pool=1	TGTGCTCCTCCTGTGCTCTGATATT	TCTGACAACAGCCGTCACCCCTAAC
chr16	31383983	31383984	chr16	31383965	31384085	AMPL1377670	Pool=1	CAAGACACCTGGGTTTTGACTATAG	ATTGTCCTGGCAGATATGGTCGGCT
chr16	31388553	31388554	chr16	31388495	31388615	AMPL1377671	Pool=1	CTTTTTGAGGTCAGAGAGAAGAACC	AAGAGGAGAGACTCAGTTGCCAGAG
chr16	31447884	31447885	chr16	31447764	31447897	AMPL1377672	Pool=1	TCCACTCGGGAGAAGCCATTCGTCT	CGAATTCACACAGGAGAGTGTGTCC
chr16	47628072	47628073	chr16	47628022	47628141	AMPL1377673	Pool=1	GAAATGTTGGTAGGAAGAATTTCTT	TAGCAGCTGAGCTTAATAAGGATCT
chr16	50109616	50109617	chr16	50109576	50109702	AMPL1377674	Pool=1	CACAGAAGACCTAATGTGTTGAAAT	AGAAAGCAGTGCTGATTCCAGCATG
chr16	56673828	56673829	chr16	56673752	56673878	AMPL1323124	Pool=1	AGGTCACTCTTTCTATATCTTCGAG	TGAGAGGTCAGACCAGACTTGACCG
chr16	57111675	57111678	chr16	57111572	57111704	AMPL1377675	Pool=1	TGGGCAGACACTCACATCAACTCCT	ACATCTGCTGGGTCTGCCACCCCTG
chr16	66581876	66581877	chr16	66581835	66581957	AMPL1377676	Pool=1	TTTATACATTTAAGAGACGGCGTCT	TAGCATTGATGTGAGCTGGGCCTGT
chr16	66943194	66943195	chr16	66943159	66943273	AMPL95245	Pool=1	CTCTCCCCTCAGTGATCGTGTGTCG	TTGGACATTACCTGCGTGGGCGAGG
chr16	67861862	67861863	chr16	67861858	67861965	AMPL1377677	Pool=1	CACAGTCTGGAGAATGGCATGGATT	TGATGTCAATCACCTGAAGCCGCTC
chr16	67865143	67865144	chr16	67865122	67865247	AMPL1377678	Pool=1	CACCTCACCAGATCCCTCAACCTGA	CCAAGTAAGGTTGGGTTTTCCCCTG
chr16	67995581	67995582	chr16	67995524	67995629	AMPL1377679	Pool=1	ACCCACCTGGCCCAATGCCATCTTG	ATGAGGAGGCCGAGAGTGGGGAGGG
chr16	69155019	69155020	chr16	69154989	69155118	AMPL1377680	Pool=1	TGGTGGTGTGAGGACACTATTCATC	AAACCTCCTGGGAGACCTACATTAC
chr16	70977767	70977768	chr16	70977750	70977878	AMPL1377681	Pool=1	GTTGAGATACAAGGCCAGATTCTGA	GAACTTCTCGTGCAGATCCTGGCAG
chr16	75646576	75646577	chr16	75646483	75646610	AMPL1377682	Pool=1	AAGAAAATGTGAAGACCCTGACAGT	ATCTCACTGTAGAGGGACTGGCTAC
chr16	77401545	77401546	chr16	77401504	77401629	AMPL1377683	Pool=1	ATCATGACTGTTTGCTTTGTGTTTG	AAGGACAGCAGAGGAGAAGATCCAG
chr16	88783100	88783101	chr16	88782986	88783113	AMPL1377684	Pool=1	TGGCCATGCAGTTCATCAGCCAGTA	TTCACCTGGAACTTCCAGAGGTTCG
chr16	89293291	89293292	chr16	89293198	89293328	AMPL1377685	Pool=1	GCATGCTTGCTGGGAAACAACATTT	TTTGAGTTCTCACGTGTGTGCTGAG
chr16	89350038	89350039	chr16	89350005	89350136	AMPL465592	Pool=1	TCCCTGGCTACCTTTCGGAAAAGGA	AGAGTGGCTTCAAGGACAAGTCCGA
chr16	89833613	89833616	chr16	89833596	89833719	AMPL440313	Pool=1	GAATGCACTAAATTCAGTTTTATGA	TCACGAGATACTTTGTGCAGCTGCT
chr17	1549868	1549869	chr17	1549780	1549902	AMPL1377686	Pool=1	CTGTCTCTCTCCAGCTTTGGCCTAT	CACGAACACCTTTGTCTGGGGGCCT
chr17	4451935	4451936	chr17	4451873	4451981	AMPL1377687	Pool=1	GAGGGGAGCCTGTAAAAACCAATGG	TCTCCTTCCCTTTGGAAAACCAGGC
chr17	4848156	4848157	chr17	4848086	4848205	AMPL1377688	Pool=1	TAAGGAACCAAAGGAGGTGGGAAGA	ATGAACAGGCTGCTTGCAAATGGGG
chr17	4856580	4856581	chr17	4856497	4856623	AMPL1377689	Pool=1	CCCTTCACTCACACTTATTCTCGGT	AGGATAAGGGAAAATGTTTCGGGAG
chr17	7577035	7577036	chr17	7577020	7577142	AMPL346388	Pool=1	TATCCTGAGTAGTGGTAATCTACTG	AGGTAAGCAAGCAGGACAAGAAGCG
chr17	7577529	7577530	chr17	7577518	7577614	AMPL2587	Pool=1	GGCCTCATCTTGGGCCTGTGTTATC	ATCACACTGGAAGACTCCAGGTCAG
chr17	7578212	7578213	chr17	7578095	7578223	AMPL1377690	Pool=1	TTGCGTGTGGAGTATTTGGATGACA	TTCTCCTGCTGCTTATTTGACCTCC
chr17	7646595	7646596	chr17	7646562	7646683	AMPL1377691	Pool=1	CCTGGCCGATCATTGTTTTGTTTTG	AGAGAGAGAATAATGAAGAGAGGAG
chr17	10204923	10204924	chr17	10204827	10204961	AMPL1377692	Pool=1	GGAGAGTCCAGCATGAGCTAGAGGA	CCAGGTAAGAGCGAATGCCTGAGTG
chr17	10608518	10608519	chr17	10608411	10608533	AMPL1377693	Pool=1	ATGAACTGGAACTTTAAGCCTCTTG	AATGGCACCCTGTAAGTGAAGAAGA
chr17	11787021	11787022	chr17	11786927	11787051	AMPL1377694	Pool=1	GAGTTTTACCTTTTTCTCAACTTCG	CATTCTGCTGCTTTGTGAGATCGGA
chr17	12655833	12655834	chr17	12655731	12655851	AMPL1377695	Pool=1	GGAAAAGTGACAGTCGTTATATCCC	CCTAAAGAAATCAGAATGTGGTTAG
chr17	17716717	17716718	chr17	17716660	17716777	AMPL3977	Pool=1	GGCCCCCAGGTGTTCCTACATGAGG	AGGGATGTGCTGTCTGCTCAGCAGG
chr17	18082126	18082127	chr17	18082011	18082138	AMPL1377696	Pool=1	GGGGGGCAATGTGAGCCGCTTCTCA	AATGGAGAGGTGGTTGGGAGATAGG
chr17	18181336	18181337	chr17	18181309	18181436	AMPL1377697	Pool=1	CAGCAGACAGACTGGGTCCTCAAAG	TTAAGTGCAACGGAGGTAGCTGCAA
chr17	21101994	21101995	chr17	21101908	21102039	AMPL1377698	Pool=1	AGGCCCTGGAAGCCCAGTACAAGTA	ATTCCCACTACATTTCCCTGCCCGC
chr17	26911215	26911216	chr17	26911100	26911227	AMPL1377699	Pool=1	GGCACTAAAACACATGCAGGCAGAA	TGAGGTAAGGTTTGAGACTGTGAAC
chr17	27030767	27030768	chr17	27030686	27030815	AMPL1377700	Pool=1	GCCAGACGTGAGCCGATCATTAAGC	AGGAAGAGAGAGAACACAGTCCAGG
chr17	34871724	34871725	chr17	34871625	34871755	AMPL1377701	Pool=1	TGCATCTTGGGAGAGCCACAAGATT	GTGCTTTGAGACCCTCTCTTGGGTG
chr17	37627785	37627786	chr17	37627685	37627815	AMPL1377702	Pool=1	GGGCAAAGTTGAAGTACTGGAAGCA	AAGCAATTGTGGGAAGAGGTGGAGG
chr17	38066142	38066143	chr17	38066063	38066183	AMPL1377703	Pool=1	CTTAACTCTCATCTCTCTCCACTCT	GCAATATAAATTTTGGAGCCAGATC
chr17	38421326	38421327	chr17	38421279	38421406	AMPL1377704	Pool=1	ATGATAGGGAAAAAGGTGCTTCCAA	TGCAAAGAATTGTGTCTCTGTGGCA
chr17	41246548	41246549	chr17	41246438	41246559	AMPL1377705	Pool=1	GCTGGAAGTAAGGAAACATGTAATG	TCCTTGGATAACACTAAATAGCAGC
chr17	42248193	42248194	chr17	42248170	42248302	AMPL1377706	Pool=1	CGGCAGGAACGGTGAGGCCTAGTGA	TCTCTCTTGCCATGGATGGGGCCCA
chr17	42981654	42981655	chr17	42981608	42981699	AMPL1371814	Pool=1	GTCCATTCCCAGAAGGTGGTGAAGA	ATCGTAGGCGTAAAAGTAGTCCCCC
chr17	42982288	42982289	chr17	42982169	42982300	AMPL1377707	Pool=1	CGAGCGAGTCTCAGGATCTGAGAAC	AATGAACACCCTCATGGACCTGTTG
chr17	43319729	43319730	chr17	43319669	43319796	AMPL1377708	Pool=1	TCTCATCATTGAGCTCTGTGAAGAC	GTACTACTGGAGGGAACCTGGGCCC
chr17	44108858	44108859	chr17	44108755	44108878	AMPL6442	Pool=1	TCCCCCTCAAGAGTCGGCATCTGGT	CCGGAAATTTTCACAGTTTTTAGTG
chr17	46688231	46688232	chr17	46688194	46688313	AMPL1377709	Pool=1	AGGAATCTCGTAAAACCGACACTAA	AACTTCTTGTGCGTTTGCTTCCAAC
chr17	48245311	48245312	chr17	48245238	48245330	AMPL1377710	Pool=1	CAGCCTCTGCCGAGTGGTATCAAAG	AGAGGACTCAGATACCAAATTAGAG
chr17	49710923	49710924	chr17	49710818	49710944	AMPL1377711	Pool=1	ATCTTTCTGAGCATGAGTGACAACT	AGAGTGGAGGATCTAGGCTAGAGCT
chr17	53038654	53038655	chr17	53038583	53038706	AMPL1377712	Pool=1	CATTATAGCAGAAATGTGCCACCAT	GAAGAAAATGGCCAGTATTCATCCT
chr17	54912362	54912363	chr17	54912362	54912494	AMPL1377713	Pool=1	GTCCAGGACCTTGGTGTCATTCTTG	CTGAACAGGTCCGTGTCGCGCCACC
chr17	54969380	54969381	chr17	54969372	54969490	AMPL1377714	Pool=1	CTGTGGCTGAGATGCCTCAGAACTA	ATCTGCTACGGAAGCATGAACCGGC
chr17	56387902	56387903	chr17	56387818	56387911	AMPL1372207	Pool=1	GGCGCCAAATACCGAGATGTGCCAA	ACCTTTTGCCAGCGCAAATCCAGTT
chr17	56676361	56676362	chr17	56676255	56676377	AMPL1377715	Pool=1	CATGTCTTTATGGGCCACTTCAAGA	ACCAAGATTTCCAAGAATGGTAAGA
chr17	57466806	57466807	chr17	57466796	57466921	AMPL1377716	Pool=1	TTCTGGTCTAAGACAATCCCACAAG	ACAGTAAATGTCTGCGACTGCATGC
chr17	59760800	59760801	chr17	59760696	59760814	AMPL1377717	Pool=1	TGCATAGATACAAAGTTGAATGGAA	TCCTTCCAAAAATAAAGGCATGTTT
chr17	59761136	59761137	chr17	59761066	59761183	AMPL1377718	Pool=1	TGCCCTCAATCAGAAACCATTATTT	AGTCCACTTCAAATAGAGATTTTGA
chr17	60061560	60061561	chr17	60061465	60061584	AMPL1377719	Pool=1	TATTTACCGTCAGAGTTGGACTGTT	TACCTGGTATGCTGGAAAAATAAAA
chr17	60741917	60741918	chr17	60741796	60741922	AMPL1377720	Pool=1	CCTGCAGTCCATGGCTGAAGATGAG	TCACTCATACGTTAAATCACTCGGT
chr17	60824224	60824225	chr17	60824114	60824242	AMPL1377721	Pool=1	GGAAGAAAGGTCCCATGAGCAGAAG	AATTCTTATCCTCAGGACCTTGGGG
chr17	61607818	61607819	chr17	61607770	61607877	AMPL1377722	Pool=1	TGGGTGACCTTCTCAGTGACGTTCT	ATCTGGCTGATGGTCCTGTACTTGC
chr17	61901598	61901599	chr17	61901493	61901614	AMPL1377723	Pool=1	GTCTGGGAAAATAACCCAACTCTTG	AACCAGACCTTGGCAGAAATGAAGG
chr17	61904260	61904261	chr17	61904218	61904346	AMPL1377724	Pool=1	AAGTGGGAAACTGGAAGTGGGAAAC	TTATCACTTGGCGAAGGAGACGGGT
chr17	63223475	63223476	chr17	63223395	63223486	AMPL1372135	Pool=1	AGGGGCAGATGACCTCCTTTTCTGT	AAGCTTCAGGTGCAAGAGGAAAGCC
chr17	64062910	64062911	chr17	64062824	64062933	AMPL1377725	Pool=1	AAACTTTATACAGGAGTAAACAACA	TTGATTTCTGACCTTTTATAGTATG
chr17	64961140	64961141	chr17	64961136	64961239	AMPL1377726	Pool=1	GTCGGGGCTGGCCGTACCTTCGATG	TGGAGTACAGCCAGTAGTCGGTGCC
chr17	65735706	65735707	chr17	65735677	65735802	AMPL1377727	Pool=1	AGGAAACAAGAAGTCAGCTCTTGAA	TTTCGCTACACTTCAGGTACAGGAA
chr17	66918381	66918382	chr17	66918275	66918388	AMPL95667	Pool=1	GGAAAGCCTGATAAAATAGAAGCCT	TGCTTTCGGTGATTAATTAGTGGTG
chr17	71361526	71361527	chr17	71361484	71361615	AMPL1377728	Pool=1	CCTCCCGGGCTCAGACCCAATACTC	GTGAATGTGTCCTGGGAAGCCCCGC
chr17	72248481	72248483	chr17	72248481	72248602	AMPL1377729	Pool=1	CTGCCCTCCTCAGTCCTGGGTTATC	CACAGATCATGGTGGAGAAGGCGAG
chr17	73488813	73488814	chr17	73488792	73488928	AMPL1377730	Pool=1	CATTAAGTCCCGTGAGGAGTTGGTA	TGTTGCACAGGTGGTCGGAGAATCG
chr17	73495415	73495416	chr17	73495331	73495455	AMPL1377731	Pool=1	GTTCAGAAATGGGTCTGGCTTTAGC	GGAGATTAAAGTACAGGTTGGCAAA
chr17	73500727	73500728	chr17	73500668	73500800	AMPL1377732	Pool=1	CTGTCAGAGCGACACTTGGGACTCT	GATTGAGAACGCCCAGGTAGGATGA
chr17	76456017	76456018	chr17	76455942	76456071	AMPL1377733	Pool=1	CTGTCATTTGCAGAACAACCTGACA	AAGGTGGACACCTTCCTAGACTCCC
chr17	76809019	76809020	chr17	76808933	76809059	AMPL1377734	Pool=1	GAATTCCAGGCTCTAAGAAAAGTCC	GAGAATGATGGAGGCCAAAGTGGCT
chr17	77111674	77111675	chr17	77111659	77111743	AMPL375700	Pool=1	CCCCCCTCCGCCACAGAACGGCATC	CTGTACACACCAGCACAGACCCACC
chr17	77769178	77769179	chr17	77769086	77769218	AMPL1377735	Pool=1	CGGGAGGGCCTTCGAAACATGGGTT	AACGTGAGAGGGAACGAGAGCGGGG
chr17	78055545	78055546	chr17	78055536	78055661	AMPL1377736	Pool=1	TATCATTTGTTCCTGGAGACAAGGA	GTATTGAACTGGCTCTGCAGGGCCA
chr17	78184341	78184342	chr17	78184301	78184434	AMPL1597	Pool=1	CGCGCTGGGAGCTCTACGACCGGAG	CTGGAGGAGAAGCTCTCTCCCCAGT
chr17	78858919	78858920	chr17	78858905	78859041	AMPL1377737	Pool=1	TGACACGCAGTGGAAACTGAGTGCT	ATCATGGCCACGTTGTGGTCGATGG
chr17	79174153	79174154	chr17	79174115	79174233	AMPL1377738	Pool=1	CTCTCCGGGCAGGTTTATCCACCAG	TCTCAGTCACTCCATGCTCCCCCGG
chr17	79226066	79226067	chr17	79225975	79226087	AMPL1377739	Pool=1	GTGCTGTCTGAGCAGCAGAACGGCC	CGTGTCGGAAGACACTCCCCTCTTG
chr17	80373287	80373288	chr17	80373193	80373320	AMPL1377740	Pool=1	GCGAGGTCGTGGCAGGGAGATTCAT	GTTGGATGTGGTATGCTTGGGGGTA
chr18	6950844	6950845	chr18	6950780	6950909	AMPL545717	Pool=1	CAGCGGCCTGATTTACTACATGGCT	GTACGATCTCAGGAGGCTTGTGGTG
chr18	12274104	12274105	chr18	12274007	12274133	AMPL1377741	Pool=1	AGTCGAAGGTGACTCTCGCTATTCC	TCTCCTATGTGTCTGTTTAAGGTCT
chr18	13826391	13826392	chr18	13826297	13826405	AMPL1377742	Pool=1	CAGAGCCGCGATCCGCTTGACGTGA	ATGAAGACAATGCCGCAGCCCGTGC
chr18	20606129	20606130	chr18	20606070	20606193	AMPL1377743	Pool=1	TTTCTGTTTCAACGTCTATGTCTTC	TGCAACATGCATTTCTTTCAGCTTA
chr18	33694179	33694180	chr18	33694087	33694215	AMPL1377744	Pool=1	ATTCACCACCATCATGACTACCATC	CACAATTTCAGCGATGGCCTAGCAA
chr18	33831189	33831190	chr18	33831131	33831249	AMPL1377745	Pool=1	CTCTACGAACCAATTCAAAATGTAA	AGTACTTACTCTGGCAAAAGAGAGA
chr18	43497710	43497711	chr18	43497599	43497721	AMPL1377746	Pool=1	GAATTCTGGTCCAGTCAAGACATTT	AGCAAGTACAAATGATTGTGTCTTC
chr18	43704840	43704841	chr18	43704767	43704888	AMPL1377747	Pool=1	CCCTCAGGGAAGGTTGGAGGAAATA	TCACAGAGTAATAGAAACATTCACA
chr18	48345937	48345974	chr18	48345850	48345979	AMPL1377748	Pool=1	GAGTCAGGAACGGGCTCCGGTTCAT	TATGGGAGCTCGACCTCTAGGGGGT
chr18	50866154	50866155	chr18	50866113	50866241	AMPL1377749	Pool=1	ATGGAATAATATCGCTGCTTGCTGT	AGAGAGCTTGGTTGATCAGGAACTT
chr18	54385384	54385385	chr18	54385379	54385501	AMPL1377750	Pool=1	TTAAACAATTAGAAATAAAAGTAGC	TGCCAGACGTACACAGAACCATCTG
chr18	56985566	56985567	chr18	56985484	56985606	AMPL1377751	Pool=1	TCTGAAGAAAATAAAGAAGAAGGAG	TCATTCTGGCCATACCTTCTTCAGT
chr18	59922673	59922674	chr18	59922583	59922698	AMPL1377752	Pool=1	AGACAATCTTACAGGAAGGTAAGGT	AAAGAGAATTACATTTCACCACAAA
chr18	61322995	61322996	chr18	61322975	61323076	AMPL1243632	Pool=1	CGGTCTCGTGCTATCTGGAGTCCTA	CCATTGTAATCACCCTTTCCTATTC
chr18	72020532	72020533	chr18	72020505	72020634	AMPL1377753	Pool=1	TGCAAAGCTGAGAAAATGCCTGATG	AATTGGGTGGCTTGACTTTGTGTTC
chr18	72103782	72103783	chr18	72103724	72103851	AMPL1377754	Pool=1	CAGTTACAGGAGGCGGTGCAGGAAT	CCTTAAACATGCTCACACAGGAAAA
chr18	72343181	72343182	chr18	72343070	72343193	AMPL1377755	Pool=1	TGCCTCATCTAATTTCCTGCGTTTG	TCTTCATTATGGGATGAAAGCTTTG
chr18	72344747	72344748	chr18	72344659	72344776	AMPL1377756	Pool=1	TCCTTCATGTGGTCTCTAAGATTTA	AAGTACGGCAGTAAAATTTCATCTC
chr18	72347054	72347055	chr18	72346968	72347099	AMPL1377757	Pool=1	TCCCGTTGCTATCAAGCCCTCTTCA	AACTGTGCTATCAGAAGCTGGGCCA
chr19	2853552	2853553	chr19	2853475	2853604	AMPL1377758	Pool=1	AAGTTCAGGCCAACTGAAAGCTTTC	ACATGTTCTCGAAAGCAAGCAGACA
chr19	4159756	4159757	chr19	4159746	4159876	AMPL1377759	Pool=1	GCAAATTCCACGCCTTTCTGTGACT	TTTCACGGTGAGATTGCATCGTGGG
chr19	4548380	4548381	chr19	4548277	4548391	AMPL1377760	Pool=1	CCTGGGGCAACCAGACCGTTGTCTT	CAGGTAAGTCTGGGCAAAGGTGGGA
chr19	5244036	5244037	chr19	5244007	5244141	AMPL1377761	Pool=1	GCGCGACCACCATGATTGTGCAGTG	TGGAGGACGAGACCTACACCGTGCG
chr19	5892954	5892955	chr19	5892836	5892965	AMPL1377762	Pool=1	ACACCTGTCCAAGCCCTAATAGAGT	CCACAAAGAAAGACGATTCCACCTC
chr19	6707910	6707911	chr19	6707875	6708002	AMPL1377763	Pool=1	TGGGAAGAGATACACAGGTGCATAT	TGTCTTCTCCGACGCAGGGCTGACC
chr19	7677454	7677455	chr19	7677365	7677476	AMPL1377764	Pool=1	CACTCAGCTTGCTGACCGCTCGATT	AGGGACTGGACCGGAATCGGCCTCC
chr19	8464902	8464903	chr19	8464899	8465005	AMPL1377765	Pool=1	CCCAACTCCTACACATCCTTCCAAG	AGATCTGCGCCTTGATGGTCTTGCC
chr19	8564523	8564524	chr19	8564503	8564629	AMPL1377766	Pool=1	AGGACTTCCGGAGCATCAAAGCAAA	GTTTGGTGCAGTGTCCTTGAAGCCC
chr19	9087979	9087980	chr19	9087942	9088069	AMPL1377767	Pool=1	ACCTACCCTGAATCAACAAACACAC	TGTATCAACAGCCAGAATGGCTTAC
chr19	9090496	9090497	chr19	9090403	9090533	AMPL1377768	Pool=1	CACCCATCACTCCACGAGTGGAAAG	CATCTCAGGTCTCTTCATCCCACCC
chr19	9267319	9267320	chr19	9267206	9267330	AMPL1377769	Pool=1	GGAATGGTCTTTTGAAGAAACAGGA	ACACTGATTCTGAGTGTTCACATCC
chr19	10076990	10076991	chr19	10076901	10077009	AMPL1377770	Pool=1	GCGGGAGGAGAGACCTGCCTCTATC	CTTCCTTCAACCGGCATTTATTGAG
chr19	10129552	10129553	chr19	10129481	10129612	AMPL1377771	Pool=1	GGGAGGATCAGACACTGGTGGGATT	TGTCAAAGACATTCTGCATGGCAGC
chr19	10676681	10676682	chr19	10676618	10676754	AMPL1377772	Pool=1	CAGCGGTACGCCTCGTTTACAAGTG	TACAACCGCTACCGGGAGCGCGAGG
chr19	10687953	10687954	chr19	10687926	10688057	AMPL1377773	Pool=1	GAAGGATGAGCAAGCGAATTCTTCG	CCAAGTATGTGCCGGAGAGAAACGT
chr19	11473358	11473359	chr19	11473310	11473443	AMPL1377774	Pool=1	GGTCACACAGAGTCCACACCCTTCT	TGGTTTCGGTACTCGGCCACGCGGA
chr19	11728180	11728181	chr19	11728130	11728256	AMPL1377775	Pool=1	ACTTGCAAGACAAGTCAAAGCCTTC	CGTTCATGGATTCGAATGTACTTGG
chr19	11892121	11892122	chr19	11892035	11892152	AMPL1377776	Pool=1	TCAAAGCTTTTCCCACATATCTTAC	CATGTACTCGAATGTAATTGGAAGA
chr19	11943021	11943022	chr19	11943002	11943123	AMPL1377777	Pool=1	TGATATCGAAGGGAACTGGAATGAG	TTCTCCAGAGTGCAATCTTACGTGT
chr19	12125995	12125996	chr19	12125890	12126018	AMPL1377778	Pool=1	TCACAGCTTCAAATTCATGGAAGGA	TCTTTTGGATGTGCCTCGCGACTTC
chr19	12576231	12576232	chr19	12576136	12576257	AMPL1377779	Pool=1	CGAAGTTCATTTCGAATACATGAAA	ATGTGGGAAGGCCTTCATTTATCAC
chr19	14015711	14015712	chr19	14015621	14015741	AMPL1377780	Pool=1	GAGACTGCTTATAATGATGAGAGAT	ATGTGGGCTTGTTTATTGCAGATCT
chr19	16006449	16006466	chr19	16006449	16006561	AMPL1377781	Pool=1	AGGATGAATAGATTAGACACACCCA	AGAGGAGGGCATGAGAGTTCTGACT
chr19	16212105	16212106	chr19	16212074	16212181	AMPL1377782	Pool=1	GACCCACGGAGCTCCAGAGTTTCTG	TCTGGTGAGGATTAAGAGTATGGGG
chr19	16910877	16910878	chr19	16910823	16910952	AMPL1377783	Pool=1	CAACCTTCTGCCAAGTCCCAAATAG	CCTTGAAAGATGAGGACTGTGGGGA
chr19	17678287	17678288	chr19	17678224	17678336	AMPL1377784	Pool=1	CCCTCACTCTACCTGGGAAGTCATT	CATCTACAAACTGCAGAACACCCCA
chr19	18279679	18279694	chr19	18279610	18279742	AMPL815614	Pool=1	CAGGCATTCAATGAGAGCTCTGGGA	TTGATCTTGCCCACGTACCAAGTGC
chr19	19380528	19380529	chr19	19380425	19380550	AMPL1377785	Pool=1	GAGATACCGGAATTTTGGACTCTAC	CATTGGATCCTCCATCCCTTCCCTG
chr19	21240605	21240606	chr19	21240548	21240668	AMPL1377786	Pool=1	TTGAAGACTGGCTAAAGGCTTTATC	AATTACCTTATGTGCAGTAAGTTTT
chr19	23837044	23837045	chr19	23836990	23837106	AMPL1377787	Pool=1	TGTGAAGAATGTGAAAAAGCTGTTA	GATTATGCTCGAGAGAAACCATACA
chr19	33095285	33095286	chr19	33095222	33095352	AMPL1377788	Pool=1	CTGACGTTTCGTAGCGTTCCTTTTG	TCAGTTCAGGTGCTGAACAAGCGGC
chr19	33414420	33414421	chr19	33414342	33414470	AMPL1377789	Pool=1	GATGCGTGGGTATGTGTGTGTTATA	AAGTGGCATTGTGTTTCTGCTCTTT
chr19	36222905	36222906	chr19	36222852	36222962	AMPL1377790	Pool=1	TGGCGAGTAGTTGGGCACTTTGATT	AAGAACATCTGTGTCCAGTGGGGGG
chr19	37118324	37118325	chr19	37118242	37118369	AMPL1377791	Pool=1	TTACAACTGAAGAACTTCCCACACT	AACAGTGAGGATTGCCTTCTGGCGG
chr19	37211368	37211369	chr19	37211354	37211472	AMPL1377792	Pool=1	TTACCACACTCATTACAAACATAGG	GAGATATGACTTCCTGCTAAAGGCT
chr19	37309637	37309638	chr19	37309596	37309713	AMPL1377793	Pool=1	AGAGGCCATATGAATGTGAAGAATG	ACGACATAAGAAAATTCATACTGAT
chr19	37310344	37310345	chr19	37310303	37310425	AMPL1377794	Pool=1	CATTCACAACTTAGTGTCCATAAGC	TGTAGAAAGGCCTTTAGTCAGCGAT
chr19	37368780	37368781	chr19	37368705	37368797	AMPL1377795	Pool=1	GAATTCTGTGATGTTGAGTAAGGTC	TTCTAAAGGCTTTCTCACACTCCTT
chr19	37488055	37488056	chr19	37488029	37488148	AMPL1377796	Pool=1	CTCTGATGTCGAATAAGATGTGAAT	TAGCGTCTTTCACCAGTATGGATTA
chr19	37643671	37643672	chr19	37643559	37643682	AMPL1377797	Pool=1	ACAGGTCAGAGTTGATTATTCATCA	ATGTGGACTGGCCTTCATTCAGAAG
chr19	37854235	37854236	chr19	37854169	37854293	AMPL1377798	Pool=1	TGAGGGTGGACTTATCATTAAAGCC	TGTGACCTCTGGTGTTTGTTAAGGT
chr19	37904095	37904096	chr19	37903993	37904111	AMPL1377799	Pool=1	TTAGCCAGAAATCAAATCTCATTGC	GATTGTAATGAATGTGGTAAAGCCT
chr19	38103151	38103152	chr19	38103072	38103193	AMPL1377800	Pool=1	TGATGACGGGTAAGTTGTCCGCATA	TTTCTTACCAGTATGAATTCTTTTA
chr19	39001393	39001394	chr19	39001333	39001459	AMPL1377801	Pool=1	ATGGGCAAAGGATTACAATCCTGTG	TGGTGAAGTACTGGTTGATCAAAGG
chr19	39913558	39913559	chr19	39913513	39913637	AMPL1377802	Pool=1	AAGGCGAGAACCTTCGGGAATTTCA	GTTCATCCATCTCCAGCCCTTCCTC
chr19	40376880	40376881	chr19	40376841	40376970	AMPL1377803	Pool=1	GCAGGCAGGCAACGCCAATGAGTTC	GAGTTCTGTGGGCTCCTCTCCAGCC
chr19	43991209	43991210	chr19	43991186	43991300	AMPL1377804	Pool=1	GTTGGAGATCAAGCCTTTTTCCTAT	CCATTGTACTGGTGAGGATCCCCCT
chr19	44570353	44570354	chr19	44570333	44570453	AMPL1377805	Pool=1	GGAAGATCAAAGATGGACATATCAC	TAGAGTCTTGAGGCCTGGTTAAATC
chr19	44740372	44740373	chr19	44740266	44740386	AMPL1377806	Pool=1	CACACTGCTCACATTTATAGGGTTT	TGAACTATAACTGAAGTCCTTACCA
chr19	44778078	44778079	chr19	44778047	44778166	AMPL1377807	Pool=1	CCTTATCACATACCTCACATTTATA	GTGATGTCTGACTGAAGCCTTTATC
chr19	44792701	44792702	chr19	44792608	44792729	AMPL1377808	Pool=1	TGAACTTCATAAACAGGTACACTTG	GTTTCAGTCAGAGCTCAAATCTGCA
chr19	45016116	45016117	chr19	45016028	45016148	AMPL1377809	Pool=1	CGAACTCCAGCTCCTGACTGAGATT	TGCTATAGTCTTACTTCTTAGGGTG
chr19	49129617	49129618	chr19	49129550	49129678	AMPL1377810	Pool=1	AAATAAAGACACAGCTGCCTATGGA	CACGGTTCTCTTCGTAGGTGGCGGC
chr19	49377242	49377243	chr19	49377193	49377319	AMPL839091	Pool=1	GCAGCTTCTCCTTTCCCAGTTTCTT	TATCCTCCGTGGCTTGATTCTCTTC
chr19	49931974	49931975	chr19	49931932	49932059	AMPL1377811	Pool=1	CGGTGGGGCTCACACGAAGTTGTTG	TATCCGGAGCATAAAAGTAGAGGTC
chr19	50961926	50961927	chr19	50961905	50961990	AMPL1318903	Pool=1	GCACCCGCAATCTCCCTGATGGTGA	ATTCTTGACGGTGAAGCCACAGCGC
chr19	51462523	51462524	chr19	51462464	51462588	AMPL1377812	Pool=1	GGGTTTCTATCTGTATCTGACTTTC	TGCAGATACACGAACTGGATCCAAA
chr19	52004747	52004748	chr19	52004634	52004759	AMPL1377813	Pool=1	CCATGTAAGCCGGAACATTCCAGTG	ATACGTCTTTTGTGTAGAGAGAGGA
chr19	52091497	52091498	chr19	52091391	52091520	AMPL1377814	Pool=1	TTACTGAACGATTTCCCACAGTCAA	GGAAATTTGACCTGCCGTTGAAGGC
chr19	52786589	52786590	chr19	52786498	52786623	AMPL1377815	Pool=1	TACCTTCCCACCTATCTGGATTTTT	TCCAAAATCCAAGCCCTCTGTTTAG
chr19	52825960	52825961	chr19	52825940	52826059	AMPL1377816	Pool=1	TGCTAGGTATGAAATGCGACTAAAG	TCCAGTATGGATTCTCTGATGATTG
chr19	53057535	53057536	chr19	53057426	53057549	AMPL1377817	Pool=1	GTGAATTACACGTGAAAGCTGTATC	TATATGATGACGTGCAAGGCTTGAT
chr19	53770490	53770500	chr19	53770471	53770598	AMPL1377818	Pool=1	GCCTCTTGAGTGTCTTCCAGGTGAT	ACTGGCAAATGGAACTACACAAACA
chr19	53912028	53912029	chr19	53911944	53912063	AMPL1377819	Pool=1	TTAAGGGTTAACTGCTGATTGAAGG	CCAGTATGAACTCTATGATGGCATG
chr19	54080812	54080813	chr19	54080774	54080897	AMPL1377820	Pool=1	GGTGATAGCCACAATTGAAGGCCTT	GATCTTCTGATGCTGAGTAAGGTAA
chr19	55177337	55177338	chr19	55177230	55177359	AMPL1377821	Pool=1	ACCCAATGTCCTGTGTTTTCCCTGA	CATTGATGTGCACACCTACTGTGTG
chr19	56320834	56320835	chr19	56320718	56320847	AMPL1377822	Pool=1	TCTACATGCCCACTTTCTTGCTGAT	GTTGGGTTTACTGAGGCTGATGTCT
chr19	56614479	56614480	chr19	56614448	56614568	AMPL1377823	Pool=1	CCCAGACATGGAGCTGCGGGAAGAA	TTTGCCTCTGGGTGGGAGGAAACCC
chr19	56895522	56895523	chr19	56895420	56895540	AMPL1377824	Pool=1	CTCACATCTTACTGTACATTACAGA	TGTGAGAAGACCTTGAGTCATGATT
chr19	57641399	57641400	chr19	57641282	57641411	AMPL1377825	Pool=1	GTGGTTTTGTTTCTTGGTGCAGGTT	ACCAACATGCATTTGTGGAGATGAA
chr19	57641839	57641840	chr19	57641723	57641850	AMPL1377826	Pool=1	CCACAGTCTCTCTGGAATCTTTGTA	ACATTTCCCAACAGGTGCACTACTG
chr19	57868327	57868328	chr19	57868215	57868343	AMPL1377827	Pool=1	TGTGTCTTTACGGCTAAAGGCTTTC	CTGATGCTGAACAAGTGTGTCCTTG
chr19	57985460	57985461	chr19	57985384	57985483	AMPL1377828	Pool=1	AGTGATAAGAGCAGGCCCTTTCTTC	CTCACAATGAGTGGAAGCCACACAG
chr19	57985566	57985567	chr19	57985527	57985649	AMPL1377829	Pool=1	TGGGACATGTGGCCTGGTCTTAAAA	TGGAGAGAAACCCTTTAGAAGTGAT
chr2	3593390	3593391	chr2	3593304	3593430	AMPL1377830	Pool=1	GTTCCTGGTCATTCGGGATTTATAG	AAAATAGCCTGCAGGTAGGACCATT
chr2	10560241	10560242	chr2	10560143	10560250	AMPL1377831	Pool=1	TCGGGCGCCGGTACCTGCACGATCT	ATGATGAACTCCCGGAAGTCGATGG
chr2	11696848	11696849	chr2	11696794	11696917	AMPL1377832	Pool=1	CACAATAAAAGAAATACACAGATAA	CAAGACCTCTTCAAAGCGTGTCGTC
chr2	11913840	11913841	chr2	11913794	11913912	AMPL1377833	Pool=1	AGAATTGCTTCCTATCACTGACTTC	TTCCTCAGGAATATCATCTTGGAAT
chr2	17698236	17698237	chr2	17698181	17698297	AMPL1377834	Pool=1	CATATGAAGAACAATCAAAGCTTCT	ATGTGAACAACCCTTTTGAAAGTTT
chr2	20455012	20455013	chr2	20454990	20455092	AMPL1377835	Pool=1	TCTAATTGTCCTCAGGTATTTGTGC	AGCAGTTGGTACAGGTATAAATTCC
chr2	26864176	26864178	chr2	26864064	26864194	AMPL1377836	Pool=1	AGGTTCTACTGCTGGCAGACAGAAA	GGGAAAATTCCTTCCTGACGCTCTA
chr2	27292505	27292506	chr2	27292425	27292560	AMPL1377837	Pool=1	CAAGTGCTCACCCTGGTGTAGCAGA	TTGCGCTAAGAGGCTGGATTCTTCC
chr2	27892165	27892166	chr2	27892079	27892200	AMPL1377838	Pool=1	TCAAGAATCCGACAAGCTTCCAATG	AAGCTCCAATTCTCAAGAAAACAAC
chr2	28763247	28763248	chr2	28763127	28763250	AMPL1377839	Pool=1	CCGGGTGGTCTCCTCTGAGCAATTA	AAGGAGTAGGGATGAAGAAGCATAA
chr2	29084018	29084019	chr2	29083917	29084046	AMPL1377840	Pool=1	TGTAGAAGAGTGGCCAGACAATGTG	TTTGTATGGGCAAAGGTCTTCCTTC
chr2	32640836	32640837	chr2	32640722	32640847	AMPL1377841	Pool=1	GTCACTATCCGAGTGGCATAATTCA	AGATTTGATTCCAGCTCACCTTTCC
chr2	38809221	38809222	chr2	38809115	38809232	AMPL1377842	Pool=1	ATATATATGCTGGATGTTGCACACT	AATGTTATTAGGAATGACAATGACA
chr2	38972306	38972307	chr2	38972277	38972400	AMPL1377843	Pool=1	CCTTAGGCCACCTTTGAAGTTATTG	TGAAGCTCTCAAGTTCACCCTTTAG
chr2	42922915	42922916	chr2	42922829	42922946	AMPL1377844	Pool=1	CATATCTGTCAGTAGTTTTCCACAT	AGTACTTTCCTTAAAAACCACCACT
chr2	44071742	44071743	chr2	44071682	44071808	AMPL488515	Pool=1	TTGGGCCCACCCTTTTATTTCCACC	TGTCACTTTCAGAGGAGAACAATCT
chr2	44429159	44429160	chr2	44429105	44429223	AMPL1377845	Pool=1	AACTTTACCTACCGTAACTTTTCAA	TCACAGAGCTCCTCATTACTCATAA
chr2	47144389	47144390	chr2	47144341	47144457	AMPL1377846	Pool=1	ATGGGTCTTGAATTAATAGGGTTTC	GCACCATGGAGACTCTTTTCTTTAA
chr2	49195992	49196029	chr2	49195923	49196046	AMPL313043	Pool=1	AGTTTTAGGTCCATAGTAATCCTGT	TACTCTGGAAAAGCTTGTCGCCCTC
chr2	54845303	54845304	chr2	54845231	54845357	AMPL1377847	Pool=1	CCTGGATGGTACAGATGCTAAAAAT	AATCTATCAGGTCAGGCCTGTGCAG
chr2	55143992	55143993	chr2	55143920	55144027	AMPL1377848	Pool=1	GCTTAACGAAACCAAAATCATCTCC	ATGTGTCCCACTCTATCTTCTCGAT
chr2	55566729	55566733	chr2	55566637	55566745	AMPL1377849	Pool=1	CTGGGCCATGAGGTGAATGAGTTGA	TGAAAATGGAAAAAGAAAATCAAAG
chr2	61413813	61413814	chr2	61413771	61413882	AMPL1377850	Pool=1	GGGTCAGCTGCAGTGAACCTTTTAT	TGCAACCATGGCATAGTGTTCTAAG
chr2	61575293	61575294	chr2	61575202	61575329	AMPL1377851	Pool=1	AAGTTAGAGAGTCAAGCAGGCATTT	ACACTCTGAAGACCCAGAACATGAT
chr2	63091931	63091932	chr2	63091889	63091990	AMPL1377852	Pool=1	GGGGAGGAGAATCCTTTATGGTCAC	GTGAAGCTGTTTCAGTGATAGGTTC
chr2	69049485	69049486	chr2	69049438	69049563	AMPL1377853	Pool=1	TTTACGAGATTGCATTTTCCAGTCT	GTTTTCACCTCTGTGTGTCATGCTC
chr2	71650669	71650670	chr2	71650581	71650702	AMPL1377854	Pool=1	TGCCTTGAATAAAGTGTTTTCTGCA	TCTCCTCCTTTTCATCCATGTTACC
chr2	73675423	73675424	chr2	73675317	73675438	AMPL1377855	Pool=1	AGCTGAAACTTTCAAAGCCTCTTCA	TGACTTTCAGAGTCTCTTCAGTTAG
chr2	74043500	74043501	chr2	74043433	74043562	AMPL1377856	Pool=1	GGCCTACGTGAGGCTAGAGGGTTTG	CTAGTTTCTGGGCCTTGACTTGAAT
chr2	74642524	74642525	chr2	74642481	74642608	AMPL1377857	Pool=1	CTCCTCCCACATCAGAGCTGTTTCA	TCTCTGGATCCGTACCTGGTAGCCA
chr2	74776592	74776593	chr2	74776528	74776666	AMPL1377858	Pool=1	TGGAGGAGGTGCGAATTCGACCCGC	CAGCGAAAAGAGGGTCAACGCGGCC
chr2	88874891	88874892	chr2	88874776	88874902	AMPL1377859	Pool=1	GCACCATCAGTTAAAATACGCAGAA	AATTCTCAGGAATGGACCATGAGGA
chr2	88895123	88895124	chr2	88895052	88895170	AMPL1377860	Pool=1	AGCTTCTGTTTTAGGTATTTGGGAA	GATGATGTTGTTTTGGTTGGAGGAA
chr2	100199400	100199409	chr2	100199318	100199441	AMPL94634	Pool=1	TTCAGTGTGGCAATACCAATAAATA	CTTCCAGCAAAAAGCCTAAGGCCGA
chr2	100915772	100915773	chr2	100915679	100915796	AMPL1377861	Pool=1	TAGGTGTTAATTACAGCGTTTTAAA	GTACAGAATCCGTGCAACTCTTTTA
chr2	101587451	101587452	chr2	101587438	101587565	AMPL1377862	Pool=1	GCATTTTCTTCCTAGCCAACCTTTG	TAAGAGACCACAGTGGAGATGGGGC
chr2	101885741	101885771	chr2	101885654	101885782	AMPL1377863	Pool=1	CAGCAGCTTCTCGTATCCTACTGAA	TTAGTCTGCTCATTTTCCTGGCAGC
chr2	118583872	118583873	chr2	118583818	118583941	AMPL1377864	Pool=1	ATCTTTACCTTGGATTGTTTCAAGT	TAACGCAGTGACTTCCACATGAGCC
chr2	120125506	120125524	chr2	120125487	120125577	AMPL1377865	Pool=1	CCCAACAGGGCAGCTAGAAAGATTC	GAAATACAGCAGTGAAGAGGGCAGG
chr2	122209415	122209416	chr2	122209357	122209472	AMPL1377866	Pool=1	TTAAGAAAAATGCCGTTTTCATTTT	CTGATTTGAAACCATTTTTCCCTCT
chr2	128384631	128384632	chr2	128384574	128384664	AMPL1372301	Pool=1	GCCCCCTGTCAGATGCCATTACCTG	TGACTTGCTTCTGAGTGTATGGGGC
chr2	128388862	128388863	chr2	128388780	128388914	AMPL1377867	Pool=1	TCGACAAAGATCTGGCAGGCGATGT	CTGTGAGGTTAGAGGCTGGTGTGAG
chr2	128394955	128394956	chr2	128394901	128394997	AMPL1279148	Pool=1	GCGCCTGAGCAGACACGCCAGCATC	ATCTTATAGCCCTGGACAGGGGACG
chr2	135738715	135738716	chr2	135738635	135738761	AMPL1377868	Pool=1	TTATCTCCATGAGAACTGTGTGGTA	TCCATGCATGGGACTCCATATTGGA
chr2	135893372	135893373	chr2	135893260	135893387	AMPL1377869	Pool=1	CATCTCCTTAGGTCCTCCTTTCTTG	GATTATCTGGCACCAACTGGTCTCC
chr2	135907984	135907985	chr2	135907925	135908048	AMPL1377870	Pool=1	AAAAGACTCCATATCTGAGAGCAGA	AAGGACAAGGCTCATAAACAGCCCT
chr2	136389331	136389332	chr2	136389235	136389350	AMPL1377871	Pool=1	TCTTTTCTTGTTGAATGTCAGGACT	ACAAATGTCAACAGCCTATGATTTA
chr2	141598520	141598521	chr2	141598457	141598576	AMPL1377872	Pool=1	GCTCAGAATTTGATGAAACGCAAAT	TCCAAAATTTCATAGACTTTTGCCC
chr2	152432811	152432812	chr2	152432729	152432856	AMPL1377873	Pool=1	TTTTCTTTTTCAGGCCCTCTACAAG	ACACAAGCATTGTTGACACACCTGA
chr2	160833222	160833223	chr2	160833115	160833235	AMPL1377874	Pool=1	AGTCAAAGTGATTTGCTTTCACTTT	TGTTACATTTCTCAAATCGAGCCTC
chr2	162894894	162894895	chr2	162894824	162894917	AMPL1377875	Pool=1	TTCCTTCTAGGCATATGTTTGGAAC	TGGGTTTATGAAGGTAGAAACTTTA
chr2	163241447	163241448	chr2	163241360	163241479	AMPL1377876	Pool=1	CTCACATTTAATTGTCTGCTATAAA	TCCTCATCTTTCATCTCCTCCATTG
chr2	166788335	166788343	chr2	166788294	166788417	AMPL1377877	Pool=1	GTTAGTGTGTATGTGCATGTATTAT	AACATTACACTCGCCTTCAGCAGAA
chr2	170413710	170413713	chr2	170413665	170413767	AMPL1377878	Pool=1	GTTATTGATGTCAGAGGACCTAACT	TGTTGTCATTCACAAGCACCTATTT
chr2	172966960	172966961	chr2	172966859	172966987	AMPL1377879	Pool=1	GCACATGGGTTCCTACCAGTACCAA	TAACGCTGAAGTCAAGAGTGCCGAG
chr2	174228117	174228118	chr2	174228104	174228223	AMPL480103	Pool=1	TAAGTAATGAGTCGCTTAGAGAGGA	TCACAGAATTCTCTGAGGGCTGGCG
chr2	176973772	176973773	chr2	176973711	176973836	AMPL1377880	Pool=1	GGGGTTTCCAGTGAAATACTGCAGA	GAAAAACTCGCGTTCCAGTTCGCGG
chr2	178095919	178095920	chr2	178095812	178095938	AMPL1377881	Pool=1	AGATGAACTTAGGGCAAAAGCTCTC	AATAAAGTGGCTGCTCAGAATTGCA
chr2	178682630	178682639	chr2	178682564	178682676	AMPL1377882	Pool=1	ACAATGTCCAGTACTAAAAATGACC	ACCAAGTGGAGTCATCAATAGTCCC
chr2	179400906	179400907	chr2	179400788	179400917	AMPL1377883	Pool=1	GCAATGCTACCTTGGTCTGCAAAGT	TGATGATGCCACAGTTTACCAAGTC
chr2	179410275	179410276	chr2	179410178	179410303	AMPL1377884	Pool=1	AATGAAATCAGCAACTACCTAGTAG	AATGCAGCTGGTAACAGTGAGCCCA
chr2	179434295	179434296	chr2	179434185	179434307	AMPL13950	Pool=1	CATTGATCTTGACCTAGAACTAAGG	TGTCACTAGCAGTTTCACCTCTCTT
chr2	179569474	179569475	chr2	179569358	179569485	AMPL1377885	Pool=1	TCCTAGCCTGTCACTCTGATCAAGG	TGAAATAAGCATTGATGGTGACCGA
chr2	179579093	179579094	chr2	179578982	179579104	AMPL1377886	Pool=1	TTGCAACCTTACAGTTTTCAAGAGT	ACACACTCACCAGGATCTGTATTTT
chr2	179642589	179642590	chr2	179642543	179642665	AMPL11143	Pool=1	ACGTTCAGTGAGCAGGTCTCCTATA	ACCAGTCTTTGTGTTAAAACCTGTT
chr2	179733907	179733912	chr2	179733853	179733977	AMPL1377887	Pool=1	AAAGAATCAGAGGAGTTAACTGGCA	CAAGGAAGAGGTAAGGCTTAGAAGG
chr2	180348020	180348021	chr2	180347934	180348063	AMPL1377888	Pool=1	AACCCAAAATGGTTCCTTCCAAGGA	TTTCCTGCCCTCAGTTGTTGCATGT
chr2	182765584	182765585	chr2	182765561	182765677	AMPL1377889	Pool=1	TAAAATAAGACCATCTTGCTGTAGA	TATCCCTTTGGCAAAGGATGATGAA
chr2	185803364	185803365	chr2	185803254	185803376	AMPL1377890	Pool=1	GTAGAACATAAGGACTGCTGCAAAG	AATTTGTCATGGTTTTCTAGTGGGA
chr2	186668815	186668816	chr2	186668805	186668891	AMPL1377891	Pool=1	AAGAATTTTGCATAAGAGCTCAGAA	ATCAACTGCTGCCAAAAGGAGAGTT
chr2	187693427	187693428	chr2	187693350	187693474	AMPL1377892	Pool=1	GACAACTGGTTATTCCACAAGTGCA	ACCAGATCTTTTTATTCCTGGTACT
chr2	189876373	189876374	chr2	189876258	189876384	AMPL1377893	Pool=1	ACAGCCTTGCGTGTTCGATATTCAA	AGCATTCATCGTGCCATGTTATTAT
chr2	190322100	190322101	chr2	190322076	190322196	AMPL1377894	Pool=1	ACTCTCTTGCAACATAAAACTAGGA	CAGACAAGTAAAATTCCCGTACTGC
chr2	196799446	196799447	chr2	196799329	196799457	AMPL1377895	Pool=1	GGAATCGCAAAGGTAGAATTTACGG	AACTCCATCCACAAGGTAGCTGATT
chr2	197187283	197187284	chr2	197187244	197187356	AMPL1377896	Pool=1	TCTTTTAAACCAGCATGTTATCTGT	TAACCATTCCAGTCCAGAGGCTGCT
chr2	203693669	203693670	chr2	203693593	203693718	AMPL1377897	Pool=1	GTAGTCACTCCATGGATTCCTTTGG	CTGAACTGGATGCTAAACTTGAGGT
chr2	207172476	207172477	chr2	207172410	207172528	AMPL1377898	Pool=1	CCTCTTCCTTCCATTGGTCTATTTT	GTCATTGACTGAGGTGGAACATTAG
chr2	207173444	207173445	chr2	207173366	207173482	AMPL1377899	Pool=1	GAACAGGAATATGAGAAGCATAACT	CATTGGAATCAGAACTTTCTTCAGG
chr2	207175506	207175507	chr2	207175472	207175590	AMPL1377900	Pool=1	TCCCTGATGTGAATTAAATCCATAT	CAAACTCTGGTACTATTACACTCAG
chr2	207482332	207482333	chr2	207482311	207482429	AMPL1377901	Pool=1	CAAAGGTTTTGTTTACAAACTTAAT	TTGACATTTCTTCCAGAGTGAGTCA
chr2	210683852	210683853	chr2	210683738	210683869	AMPL1377902	Pool=1	TCTGTGAGGCTTCGAGGTAGGTTAG	ATGGTGGAGATCTGAGATCGCACTA
chr2	210745780	210745781	chr2	210745765	210745886	AMPL1377903	Pool=1	GGAACATTTAAGAAAACTGTGAATC	AGGTGGTAATCTCCAGAAGAAGCTG
chr2	215815667	215815668	chr2	215815573	215815696	AMPL1377904	Pool=1	AGAGTGGTGCAGCTGAATTTGACTT	CCTTTTCATTGGCATACTATGTGAC
chr2	219028883	219028884	chr2	219028840	219028969	AMPL1377905	Pool=1	ATGGATTCCTCAAGATCCTGGCTAT	TAACCAACACCCTGAGGTTGTGTGT
chr2	219294021	219294022	chr2	219293987	219294109	AMPL1377906	Pool=1	TGCCCAGCACGTGGTTCATCACCTC	ACCCATCGGGAGTAGTCGGGGAATG
chr2	219508988	219508989	chr2	219508892	219509020	AMPL1377907	Pool=1	GATGGACTGGAAGGACCAGAGCTAT	TTCAAGACAACTCCACCTGCTGAGA
chr2	225670901	225670902	chr2	225670855	225670972	AMPL1377908	Pool=1	AATGCCATGATTCCCATTAATCTTT	AATTCCATAGCAGGTACTTGAGATC
chr2	228884056	228884057	chr2	228883942	228884069	AMPL1377909	Pool=1	CCAGAGTGCTCTAGAAGTGGCGTTA	GACTCAAGGAACCTTCCATCAATGA
chr2	232324888	232324889	chr2	232324838	232324963	AMPL1377910	Pool=1	GGCTTTCAATCTCTTTGTTGGAAAC	TACACGTGGGTCTGTTAATGCTTTT
chr2	232325426	232325445	chr2	232325338	232325461	AMPL1377911	Pool=1	TGAAGATGAAGAAGAGGATGATGAG	AAAGGAGGCACTTAAGTGTTTGTGG
chr2	233243981	233243982	chr2	233243901	233244006	AMPL1377912	Pool=1	ACTTACCTTGGACAGAGCCACATAT	ACAGAAATGTGTGAGGCTTGGGCCC
chr2	238263552	238263560	chr2	238263512	238263640	AMPL1377913	Pool=1	TAAGAGGGTGAAGTCTGAAAGAGCT	TCTCTTCAAACAGCCCAGATGCCGC
chr2	239257988	239257989	chr2	239257911	239258040	AMPL1377914	Pool=1	GCTGAGCCAGCCTTACCTATCCATT	AAACTGGAAAAGAAAGCCCAGGTGA
chr2	241459886	241459887	chr2	241459807	241459941	AMPL1377915	Pool=1	GCACCGTCTTTTTCAGGCGGAGGAA	CGAGGACCGACATCTGCTTTCCGCC
chr2	242743270	242743271	chr2	242743243	242743371	AMPL1377916	Pool=1	GCGGGTCTCTGATCTGCGTGTGGTT	TGAAATGCTCGTACAGGCGCCAGTC
chr20	279344	279345	chr20	279260	279388	AMPL1377917	Pool=1	CTGCCACGGAATTGTGCACTGCTTT	TGTGGGTCCGGGAACCACATTTAAA
chr20	5903067	5903068	chr20	5903017	5903143	AMPL1377918	Pool=1	TCCCTCTGCCCATTTCTCTGTGTCT	TTTTCAGTTGTCTCTTTGTCTTTGA
chr20	16354949	16354950	chr20	16354863	16354986	AMPL1377919	Pool=1	GTCGATGGTGTTCAAAAAGATCATC	TGTGACTCAAGGACTCATTGTTTCT
chr20	16729138	16729139	chr20	16729106	16729224	AMPL1377920	Pool=1	TCAAAGTATAATTCGATTTTATGCT	TCCATGCACAGCACATACAGCCACA
chr20	18424016	18424017	chr20	18423921	18424051	AMPL1377921	Pool=1	ATCCCTTTGCTCGCTTCTGTCAAGA	TGCTTGGTACACATGAACTGCACAT
chr20	19867355	19867356	chr20	19867299	19867416	AMPL1377922	Pool=1	AGAAACAAAAAGGGTACCGTAGTTT	TCCAGATACTAGCTAAAAGCTAGCA
chr20	20024232	20024233	chr20	20024148	20024274	AMPL1377923	Pool=1	GGGTACGAGTGATTTACAAGTATGC	AGAAGAAGTGAAGGTGAGCACTGGT
chr20	22562691	22562692	chr20	22562646	22562751	AMPL1377924	Pool=1	CCACCTGAAGCCGGAACACCACTAC	GAACAGGTGATGCACTACCCCGGCT
chr20	25656868	25656869	chr20	25656761	25656889	AMPL1377925	Pool=1	TGCACAAGAGAATACACTCAGGAGA	AAGGAAGTCTCCTCAGACACCAGAG
chr20	30064331	30064332	chr20	30064261	30064357	AMPL1377926	Pool=1	CGGGGATGCTGGGATTGAGTGGAAG	TGTTGAGTGTCATCTTTGGTAGGGG
chr20	31627291	31627292	chr20	31627174	31627302	AMPL1377927	Pool=1	CCACTTCTAGGAGAAAGAGGGACAT	ACTTGGGATAAGCTACAGCCACCTA
chr20	32217656	32217657	chr20	32217607	32217734	AMPL1377928	Pool=1	TGACATTTATTTTGGGTTTCCCGTA	TCACGATCTGATTCCTGACAGCGCC
chr20	35422145	35422146	chr20	35422024	35422153	AMPL1377929	Pool=1	CCCCCAAGTATGGCTCACCAAAGCT	CATCAACGATGGACTCTCCAGCCTC
chr20	36869516	36869517	chr20	36869463	36869590	AMPL1377930	Pool=1	GGAGATAGCTGGAACTAAGGAAACT	ATCTTAAAGCACCCACCCACAACTC
chr20	42089178	42089179	chr20	42089111	42089237	AMPL1377931	Pool=1	GTGACTCAACACAACGTTATTTACC	AAATACATCCGTGCCATCTGGCAAA
chr20	43850643	43850657	chr20	43850598	43850722	AMPL1377932	Pool=1	TTGACTGGATAATCCCTTTCCAGAT	AATTGAGCAGTTGTTGACTTCCACC
chr20	45849976	45849977	chr20	45849944	45850066	AMPL1377933	Pool=1	GAACACAGAAACACTAAATAAGTCC	TTGGCTAGTGACATCTACCCTTTGT
chr20	46268417	46268418	chr20	46268371	46268500	AMPL1377934	Pool=1	GCACCTGGTATGCTATTAGACCGAA	AGTCTCCTGAGGAAGGAGTCTGAGT
chr20	47863852	47863853	chr20	47863800	47863928	AMPL1377935	Pool=1	CCTGACTGTAAGGAAGTGATTGGTG	GATGGTACACCACTGCCTTTTGCCC
chr20	48263574	48263575	chr20	48263518	48263647	AMPL1377936	Pool=1	ATTGCACGGTTGATCACACATACCA	AAGACTCCCTTCCATGAGTGAGTAC
chr20	51870904	51870905	chr20	51870799	51870929	AMPL1377937	Pool=1	CGGGGTGACCATTTTCGAGGAAATG	TGTCCATATCCTGGAAAGCCCTTTT
chr20	55047446	55047447	chr20	55047387	55047503	AMPL1377938	Pool=1	AGTATGAAAATCCAGACATAAGACC	CCAAATCTGAATAATTTAACAGGAC
chr20	58569439	58569440	chr20	58569351	58569473	AMPL1377939	Pool=1	ATTGTCCAATTCAAATGTAAATGGG	AGACAGGAAGAGCATTAGGGTCCCT
chr20	61167828	61167829	chr20	61167813	61167939	AMPL1377940	Pool=1	GAGCAGCTCATCTTTATTAAGGGTG	TCAGCACAGATGTGCTGAACTTCCC
chr21	30949403	30949404	chr21	30949297	30949417	AMPL1377941	Pool=1	TTCACCCTAATCATCATTTCATCCT	TGACCTTCTTCAAGGTAAGAAGCTG
chr21	31812772	31812773	chr21	31812661	31812788	AMPL1377942	Pool=1	ACAGTAGGTCTCCTGACAGCCATTG	TGCAGTTGTAAGACATGTTAACAGG
chr21	33757947	33757948	chr21	33757850	33757978	AMPL1377943	Pool=1	TTTTTTTCAGGCTTGGAAGCGTTTG	AGTTGTTCCTTACATGGCTTGATGA
chr21	34727773	34727774	chr21	34727679	34727798	AMPL1377944	Pool=1	TTTTACTTTCGCTTTCATCTTCATT	CGATTTGTTCCTCAGAAGTTGAAAG
chr21	37617788	37617789	chr21	37617709	37617842	AMPL1377945	Pool=1	CCTCGTCGCTGGAGAACGACTCAGA	CAGTTCTCTTCGTTGCTCAGCTCCT
chr21	40186900	40186901	chr21	40186874	40187000	AMPL1377946	Pool=1	TACTCTATGTCATTTCAAGTGGCAA	AATGTCACCCACAAAGTCAGGTGCC
chr21	41165462	41165463	chr21	41165353	41165476	AMPL1377947	Pool=1	ATCACTGGATTCACAGGATTTGGGA	GGCATAATCCTTAACCATGAACACT
chr21	45656902	45656903	chr21	45656828	45656946	AMPL1377948	Pool=1	TGGTGACCTACCACATCCCACAGAA	AAGTTTCACTGCCTGGTGTTGAGCC
chr21	46233866	46233867	chr21	46233773	46233908	AMPL1377949	Pool=1	CACGCCGCTGAGCAAGCTGATGAAG	CCCTCTTCGTGGATGGGCAGGCGGG
chr21	46602592	46602593	chr21	46602518	46602628	AMPL1377950	Pool=1	AGTTGTGTATAAAGAAATCTGAGCA	GCATCTTTAACATCTGTGCCTGAAA
chr21	47349836	47349837	chr21	47349782	47349910	AMPL1377951	Pool=1	AGGTGAGAAAAGGGCTGGGTACGTA	CAAGTCACACCAAATTAAAACGGCA
chr22	18324691	18324692	chr22	18324665	18324763	AMPL1372234	Pool=1	CGCAGGTTCAGGCGTGAACGGCCTG	GGTACCGGAGGAGACTCAGGCCGAG
chr22	18894107	18894108	chr22	18894104	18894225	AMPL1377952	Pool=1	GCCCCCGCGCACCTCGATGCTCGTT	GTGTAGGACAAGCGCTGCTGGAATG
chr22	19789541	19789542	chr22	19789473	19789596	AMPL1377953	Pool=1	TGGACCTTGACTTTGACTCCCAGAA	CTGATAGGCTGAAACAATATTTAGG
chr22	20920813	20920817	chr22	20920740	20920870	AMPL1377954	Pool=1	GCTGCTGCATCGGTGGCTGCTGAAT	AAGCAGCACTCGGTTATCACTCATC
chr22	22277656	22277657	chr22	22277607	22277739	AMPL1377955	Pool=1	CTGCTTGCCTGTGATGGCTTCTTTG	TCATGGTGGTCTTCCTCAGGGACCC
chr22	26854435	26854436	chr22	26854364	26854492	AMPL1377956	Pool=1	TGGGCTGGAAGTCCACCTGAAAGAG	AGATGGGTGGAGATGAGAACTTGAG
chr22	28503102	28503112	chr22	28503012	28503133	AMPL1377957	Pool=1	ACTATGAGGAAGCTATCAAATACTA	GCAAAAAGAGCATTTGTGGCAGTAA
chr22	29445469	29445470	chr22	29445426	29445558	AMPL1377958	Pool=1	AGTGCTGGTACATGGTCTCATACTG	GTAGCTGCGGATGTAGGCGGGGGTC
chr22	31336781	31336782	chr22	31336665	31336796	AMPL1377959	Pool=1	GTACAAGTACACGTCAAGCCGTTTC	AAAGGCTGAGTCCACAACTCAGGGA
chr22	32112461	32112462	chr22	32112364	32112485	AMPL1377960	Pool=1	AAGGAAAATATCCACAATAACTGCA	GACAAACCCTGAGGACCATAAAGAA
chr22	32113269	32113270	chr22	32113199	32113319	AMPL1377961	Pool=1	TGCATGAAGGTAGACCAAGTGATTT	CGGATAATAATGAAGGACACAAAAA
chr22	32334021	32334022	chr22	32333937	32334064	AMPL1377962	Pool=1	AGGATATTTTGCCACTGGAAGACCA	CAGTTTGCTACTACGCTGTCTCTTG
chr22	35730326	35730327	chr22	35730296	35730426	AMPL1377963	Pool=1	GGCCACTCACTCTTTCCGTTGGTCA	AAAGACCCATCCACAAGCTTGTGTG
chr22	37524852	37524853	chr22	37524821	37524950	AMPL1377964	Pool=1	GGAGTTAGGAGCTGTTGAGAGTCCA	CACTAGAAGTGCTGGAGAGGGACAA
chr22	39925535	39925536	chr22	39925525	39925654	AMPL1377965	Pool=1	GGCCTCCTCTGCTCTTGAAATGATG	AGTTCCAGCAGGAATACTTCGGCAG
chr22	46655779	46655780	chr22	46655706	46655832	AMPL1377966	Pool=1	TGGTGAGAAGACCAGCTGGTATGAG	CTACGGTTAAACATCATCAAGAGCC
chr22	50518827	50518828	chr22	50518777	50518895	AMPL1377967	Pool=1	TTCAGATCCTTCTGGAAGCGCAAAT	ATGTGGTGAGTCTAGCTTGCAGGCA
chr3	407746	407747	chr3	407729	407847	AMPL1377968	Pool=1	CTAGAACTTTTTAAATCAAATGCAA	TTCAAATGTGAGTCACATTTGCTTT
chr3	4716812	4716813	chr3	4716727	4716844	AMPL1377969	Pool=1	GGAAGATTGTTGTCACATGTACACA	AGACGGTATTACATAAACTGCATCC
chr3	9786738	9786739	chr3	9786628	9786749	AMPL1377970	Pool=1	GGGAAGGCTGCAGTCATTACGGTAT	TGGAGGTAAGAGGGACTTGGAGCTT
chr3	10012325	10012336	chr3	10012262	10012384	AMPL1377971	Pool=1	AGTGGGAACTGCATTACTCTCTGAT	AGAAGCATGTCAGGTTTACTAAGCA
chr3	12581867	12581868	chr3	12581755	12581882	AMPL1377972	Pool=1	TACTCTTACGCACTCACGTTCATTA	CTTCTACGTCACTGACTGTCCCCAG
chr3	14724567	14724568	chr3	14724505	14724627	AMPL1377973	Pool=1	CAGGTGGATGGACTGCTGCTGAAAC	TAGTGGCTTCTTCAGTGTGGGGACC
chr3	17299998	17299999	chr3	17299959	17300060	AMPL1377974	Pool=1	AGAGAAATCCAAGACCAGTGACTTA	AGGTAGTCTCAGAGATCATCAGGAA
chr3	25648815	25648816	chr3	25648731	25648850	AMPL1377975	Pool=1	TCCTCCTAGCCGAAAGACCTAAATA	TTGTTCCTTCAGATGGGTTAGATAA
chr3	27436010	27436011	chr3	27435906	27436025	AMPL1377976	Pool=1	ATTCTAATGGGCCTCTCTGTGTTCA	GTTTGTTTTCCACAGTTTACTTGGG
chr3	33339360	33339361	chr3	33339291	33339406	AMPL1377977	Pool=1	CAATGCTATGTACATACTTAGTACA	AGAAAGAAGATAGTCTTGGAACTTG
chr3	36933732	36933733	chr3	36933619	36933744	AMPL1377978	Pool=1	CATCTCCATTGGTGCAAGTGTTGAG	TGAAACTAGAATTAAGCCACTTGAA
chr3	37190428	37190429	chr3	37190395	37190517	AMPL1377979	Pool=1	TTGTTTACTTCAGGGCTGAAAACAC	TTGCCAGAGAGGTATGTTTGGTAAA
chr3	37366459	37366460	chr3	37366352	37366477	AMPL1377980	Pool=1	TCATTGAGTTCTCGTCGATGAACCT	AGCTCTAGAGCAGTATTTTCAAGCT
chr3	38592534	38592535	chr3	38592473	38592604	AMPL8538	Pool=1	CAGCCGTGGGCATCCTCTTCTTCAC	TCTGGGAGAAATTTGACCCAGAGGC
chr3	38798282	38798283	chr3	38798167	38798293	AMPL1377981	Pool=1	CGTAATCTTCCTGGGATCTTTCTAC	GAGGTTTGTGAGGAGTGGAAGCTTT
chr3	42788823	42788824	chr3	42788755	42788878	AMPL1377982	Pool=1	AATAAATGACTACTTTCTCTCCTGT	ACAGAAGGTCTTTCAGAGCCAGGGC
chr3	43075034	43075035	chr3	43074943	43075069	AMPL1377983	Pool=1	AACCCCCTACCTCCGCAGCTCTCTA	CTGATACTGCAGCCAGCCCAAGGCC
chr3	44776232	44776233	chr3	44776207	44776333	AMPL1377984	Pool=1	GGCATATGCTCTGACTGAAGGCTTT	TCTCAGATGCTGAACAAGAATTGCT
chr3	46010136	46010137	chr3	46010054	46010185	AMPL1377985	Pool=1	TGTTTTCCCTCCCAGACTCAAGAGA	AGAGAGAACCAGGAGCTGAGGGCAG
chr3	46942536	46942537	chr3	46942475	46942575	AMPL1377986	Pool=1	GGGCCCCTTCTCCACCTGGACCTAC	GCTGTCCACAAGGTCATTCCCCCCT
chr3	47036876	47036877	chr3	47036817	47036908	AMPL1372057	Pool=1	TGGCCATGCCTGATAATGTGCGGAT	ATGGGCCTTATTGATACACGGCCCA
chr3	48309828	48309829	chr3	48309744	48309870	AMPL1377987	Pool=1	TGCTGTGACTGCCTTCTGTCTGAAC	TGTATCTCTAATATTCTGTTGCCTC
chr3	48629796	48629797	chr3	48629732	48629862	AMPL1377988	Pool=1	GCCGGAACTGACCATCCAGAATACC	TAGAGTCCTGAGTCTGCAAGGCCCA
chr3	49154566	49154567	chr3	49154451	49154577	AMPL1377989	Pool=1	AGCGCCAAGAGGGCTGTGCATCTCT	GAAAGGGTGTGCACTGGAGTGGGAG
chr3	49758725	49758726	chr3	49758670	49758797	AMPL1377990	Pool=1	AAGGGCAAAGGGAGCTCATAAATAG	TTTTGCAGAAGAAGCAGTCCTTGTT
chr3	50222229	50222230	chr3	50222117	50222231	AMPL1377991	Pool=1	AGTGGGTACCTGTGCCCAGGAAAAG	GTACATGAGTGGGTGGCTGCGCATG
chr3	50603057	50603058	chr3	50602996	50603123	AMPL1377992	Pool=1	GGCCCTCTCCGCATCAGCATGAACT	TGACACCAGAATCCCTGATGCAGCT
chr3	58625875	58625876	chr3	58625844	58625947	AMPL1377993	Pool=1	TTTTCAGCAGAACGACAGGCAGAAT	TCTGCTGACACTGAAGTCACAGTCG
chr3	62484932	62484933	chr3	62484826	62484946	AMPL1377994	Pool=1	AATTTTAACACAAACTCTTGTACTA	TTGGTGGGAAGTGTATCTTACTGTC
chr3	66465429	66465430	chr3	66465376	66465505	AMPL1377995	Pool=1	GCCTTTGACCAACCACCACATTTTC	AAGAGCATTCAAGCTACCCAGGCTG
chr3	88189383	88189405	chr3	88189335	88189460	AMPL1377996	Pool=1	TGAACATCCCAAAGAATTGTTTCAC	TGACTTTTTGTGTGCTGGGCAAGCT
chr3	88189800	88189833	chr3	88189788	88189905	AMPL1377997	Pool=1	AGTATGTTCACTTGTCAGATTTGGT	GAAACTAAAGGTGTTTGCTCTATTT
chr3	98002587	98002588	chr3	98002499	98002596	AMPL1377998	Pool=1	AGACTGTAGATAATGGGATTTAGCA	ATATAAAGAGACAGATAAGAGATGG
chr3	98073313	98073314	chr3	98073246	98073362	AMPL1377999	Pool=1	GGATTTCATTTTGAAAACAGTCAAA	TGGAAGAATATCACAGAAAAAGTGG
chr3	107097204	107097205	chr3	107097107	107097225	AMPL1378000	Pool=1	GATGAATTCTTCTAACTTGGTAGCA	GGTTACGTTTCTTCAGAGTTTTCAT
chr3	108703576	108703577	chr3	108703467	108703587	AMPL1378001	Pool=1	AATGATGTTCTAGCAATGAAAAGAA	AGCAACAAAAGCAATCAAGAATGGA
chr3	110837677	110837678	chr3	110837570	110837688	AMPL1378002	Pool=1	AATCTGGTTGGAAATAGCTTGTACT	TGCTACTGTTTCATTTCCTCCATCA
chr3	110852530	110852531	chr3	110852438	110852565	AMPL1378003	Pool=1	GTTGACAATGGGAAGGGCAATTTTT	AATGTCAATGCAGGCTGATTCAGCA
chr3	112063850	112063851	chr3	112063836	112063967	AMPL1378004	Pool=1	TTGTCCTTATAGGCAGGCTGGATCA	TCTCTTTCATCCTGGGTCACCACTT
chr3	118649096	118649097	chr3	118648980	118649110	AMPL1378005	Pool=1	CCTTCTTCTGTAGGTGTTGCAGCAT	CAATGCCAACCAACCTGAACAGGTA
chr3	118945796	118945797	chr3	118945684	118945811	AMPL1378006	Pool=1	GGCAGAAAATCCCAAAGTGTCCAGA	TGGATTATGGCATCTACGTCATCCA
chr3	121400645	121400646	chr3	121400546	121400661	AMPL1378007	Pool=1	GCAATACTTACAGATTAATCAAGAG	TGCATCAGCTCAGGTACTATATATA
chr3	123453023	123453024	chr3	123453008	123453131	AMPL1378008	Pool=1	TGATGAGTAATATTTGTGAGTAACC	ATCTCAAAGGAGTCGAAGCTGGACA
chr3	127641968	127641969	chr3	127641867	127641997	AMPL1378009	Pool=1	CTCCTTCTGCTGTGAGTACCACATC	AGTGTAGCTTGATTCCTGAGGGGCT
chr3	129389753	129389754	chr3	129389646	129389775	AMPL1378010	Pool=1	TGCAAAAGAAACTTGAGCACTACCA	TGTCAAAGGTGGGTTTTCCAGCTTC
chr3	130187795	130187796	chr3	130187738	130187865	AMPL1378011	Pool=1	GCATATAGCCTGGAGGAGAGTAGCT	TCTATGAGGAAAGCCACATCCATGT
chr3	132199212	132199213	chr3	132199108	132199226	AMPL1378012	Pool=1	TCTTATTCCATTTGAATCCATGAGA	GAAGAAAAGAATGTTTGGAGTCCTT
chr3	133336057	133336058	chr3	133336017	133336142	AMPL1378013	Pool=1	TCTGTGATCCTGGAAACATACGTGT	ACCCTAGAGAAAAGGTTTGTTGATC
chr3	134293720	134293721	chr3	134293681	134293769	AMPL1378014	Pool=1	TAATTGAGATTCTTGTTTCATTGAC	ATCCCGAAGTTCAAAACCAGACTGG
chr3	137881072	137881073	chr3	137880961	137881084	AMPL1378015	Pool=1	TGCTCTGTCTTCTATTAATCCAGAT	AGGATCTTGCCAGGCTCTATGATTG
chr3	139894897	139894898	chr3	139894822	139894950	AMPL1378016	Pool=1	AGGTTTCACAGCACATCTTCAAAGT	AAGTCTCGATCCATGGCTTGTGCTT
chr3	149613339	149613340	chr3	149613271	149613370	AMPL1378017	Pool=1	CAAATGATCTGTCAAACAGGAGAGA	TGCATTTAAAACCTGCAAAGCAAAA
chr3	150421543	150421544	chr3	150421474	150421605	AMPL1378018	Pool=1	AGGAGTCAGAGGAGGAGTTAGAGGA	AGACGTTCAGCGAAGAGTACCTCTG
chr3	151154613	151154614	chr3	151154539	151154669	AMPL1378019	Pool=1	CCTTGGGAGTTCCCAAGCCAGAAAT	AAATGCACAGCAAAGAACCCACTTG
chr3	154018887	154018888	chr3	154018783	154018891	AMPL1378020	Pool=1	GTATGTTCCAGAACAAAAAGAACAC	CGAAGAAGGTAAGTTTATTTTGTCT
chr3	157081324	157081325	chr3	157081265	157081389	AMPL1378021	Pool=1	CTGCCGTTTAAGACAGACACTGAGA	AGAATACCAAGATAAGCTCTACTTG
chr3	164714532	164714533	chr3	164714442	164714535	AMPL1378022	Pool=1	GTATGATGGAATTTAGTCTGTTTGG	TAGACTGGAGCAGACATCTGTGGTT
chr3	168840489	168840490	chr3	168840381	168840505	AMPL1378023	Pool=1	TTGTTCTCTTAACAGCCTGGAGAAA	AAAACTGTGCCAAGGTACAGTGAAT
chr3	169540184	169540185	chr3	169540131	169540258	AMPL1378024	Pool=1	TTTCCAGGGTGTAGAGAACACAGAG	AGGTTTTTAAAGATGACGACGGGAA
chr3	169896634	169896635	chr3	169896561	169896685	AMPL1378025	Pool=1	ACAGCTATGGATACTGAACCAAACC	GGTATTTCAGCTGTAGTGATGGGTA
chr3	172224446	172224447	chr3	172224337	172224457	AMPL1378026	Pool=1	TATCCTGACCCTATATTGTTGATGA	ACTTGATAGACATGGACCATGAAGC
chr3	172835125	172835126	chr3	172835069	172835191	AMPL424084	Pool=1	ACTTGACAATCAGTTAATCACCATG	ATGCCAAGCTGCTGAAATAGTAGAC
chr3	178962309	178962313	chr3	178962259	178962360	AMPL1378027	Pool=1	TCAGGGGAAGTACCCGTGTCTTCAG	TTATGACAGCAACCCTTCCCTGCCA
chr3	183209926	183209927	chr3	183209865	183209986	AMPL1378028	Pool=1	GCCATGAGAGCGCTGTACGCCTACA	TATCGCCACGGTGCTGTGCTGGGAC
chr3	183518329	183518330	chr3	183518240	183518366	AMPL1378029	Pool=1	AGCGGAATTCCTTTAGGAAAGATTG	GCAACAAAGAGGCAGCTGTTAGGGG
chr3	183952458	183952459	chr3	183952401	183952499	AMPL1378030	Pool=1	TCCCTTCGCTGTAGCCTCTGAAAAT	AATTCTGTCAAGGAAGGCCCTGCCT
chr3	186337707	186337708	chr3	186337652	186337778	AMPL1378031	Pool=1	CTACTGCACTGCATAAATGTGAAGG	CATATTGCTGCCCACAGAGAAAGAG
chr3	191179192	191179193	chr3	191179126	191179251	AMPL1378032	Pool=1	GCTCAGCCATCAACTCACTATCCCT	AGATTTCTACCAGTTGCTTCCCATT
chr3	193272529	193272530	chr3	193272507	193272634	AMPL1378033	Pool=1	CGGCGAGTTGGAGTTCATCCTGGAA	CTTCTTCCCATCCCACTTCTCAGCC
chr4	515844	515845	chr4	515799	515926	AMPL1378034	Pool=1	GACCTGACAGCACAGATGTGAACAC	AGCCTGAAATAACAAGAACAACCTG
chr4	983060	983061	chr4	983059	983154	AMPL1378035	Pool=1	CGGGGACACGGCCTTCTACGAGGAT	GTCACTCTACAGCCTCACGGGGCTG
chr4	1019054	1019057	chr4	1019033	1019120	AMPL1378036	Pool=1	ACGGTGCCGTCTAGCACTGATAGTG	GTACAACTTAGGGCCAGCAACTGGG
chr4	8603117	8603118	chr4	8602989	8603125	AMPL1378037	Pool=1	GGCCAGGCCATGTCAATGGCGTCGA	CTGGTGTAGAACGCTCAGCAGGATG
chr4	17805641	17805642	chr4	17805592	17805710	AMPL1378038	Pool=1	CTTGTCAGAATCAGAAAGTGAGGAA	GCCTTTTAAAATATTCCACAACTTG
chr4	17829990	17829991	chr4	17829915	17830028	AMPL1378039	Pool=1	AAGGAGTGGACTAAAATAAAGCCCA	TGTTTCAGCATCATTCTAAAATGAA
chr4	20541198	20541207	chr4	20541119	20541218	AMPL1378040	Pool=1	CTCAAGTAATACATAAGGGCTATTT	TGAGTCCTATGAAACTGTCATTCCC
chr4	20568974	20568975	chr4	20568897	20569014	AMPL1378041	Pool=1	AACTGTGACTCTTAAAGTGCTTTTA	ACATCCACAGGACCTGAAAATTAAT
chr4	48592806	48592807	chr4	48592702	48592821	AMPL1378042	Pool=1	GAATGAACATAGGTCTCAGAGTCTT	TGACAGATGAAGAAGCAAAAGTCAT
chr4	54011526	54011527	chr4	54011414	54011541	AMPL1378043	Pool=1	AAGAAAGCATTGGCTCAGGTCTTCT	GTAACCATCTTCACTGGAGTTGTTT
chr4	55593464	55593465	chr4	55593364	55593487	AMPL1378044	Pool=1	GAGAGAACAAATAAATGGTTACCTG	TGGAATCACAAACTTTGGCAGGATG
chr4	57344776	57344781	chr4	57344735	57344853	AMPL1378045	Pool=1	TAAAACTAGGGTGATGAGCTTTCAG	AAAACCAAACAAACCTTTAAAAAGA
chr4	69433514	69433515	chr4	69433431	69433521	AMPL1378046	Pool=1	TTATTTTGACTTTTGGTTTCAAGCA	GCCTTTGAAGGTGGGCTTATATAAA
chr4	71859634	71859635	chr4	71859624	71859714	AMPL1145041	Pool=1	CTCACCGAGTTGCTGCAGAGAGATG	GATTTTCTTGATGCGGGTCCCCTCA
chr4	71891532	71891533	chr4	71891446	71891570	AMPL1378047	Pool=1	ATATTCAAGAGGAATGCCTTGCTCT	CTCTACTCACGCTAGCCAAAATCTC
chr4	76898857	76898858	chr4	76898767	76898889	AMPL1378048	Pool=1	CCGAGACATTTTGCAAAGCTTTGAT	TTCCTTGAGGCGACATAAAATTTTG
chr4	83582211	83582212	chr4	83582142	83582268	AMPL1378049	Pool=1	AATTAAACCCTTGCTGAACAAACCT	AAAGTCACCCTTCCCGGATTACACA
chr4	83745805	83745806	chr4	83745722	83745840	AMPL1378050	Pool=1	TGGTCATTTCTGATCAGTTTTTGGT	TCAGCAACAGACCCTGTATGTATTT
chr4	87685796	87685797	chr4	87685763	87685879	AMPL1378051	Pool=1	ACATTTGAAAACCTTGTCAAACAGT	CACTGAAGAGGAAGATTCCTTAACA
chr4	88415636	88415637	chr4	88415532	88415658	AMPL1378052	Pool=1	GTTCTAGCCAAGAGCTGGGATTGAA	TTTGGCTCCTGGTGTTAGTTCCTTC
chr4	88416188	88416189	chr4	88416172	88416292	AMPL1378053	Pool=1	AGACATGAATAACAAAAACCAGTTT	AGAAACAGCAGTATCCACAGAAGAC
chr4	88533544	88533545	chr4	88533427	88533555	AMPL1378054	Pool=1	TTCCCTTCTCCCTTGTGACCATCTT	AGGAAAGCAAATTGCAATCTTGGAG
chr4	96199436	96199437	chr4	96199323	96199447	AMPL1378055	Pool=1	GTGTCTTTGGAACAGGAAGTCTTAC	TAGGGTATGGCATGATGAATGGTTG
chr4	100534250	100534251	chr4	100534164	100534288	AMPL1378056	Pool=1	AGACTGAATGAATTACCTGAGAATG	ATGGCTGACATACCAGCATAGGAGT
chr4	103970069	103970070	chr4	103970009	103970139	AMPL1378057	Pool=1	TAAAGGGCGTTTGTGTAAGACTGTC	ATTTAGGGCTTTCCCTGATTGCATA
chr4	106156156	106156157	chr4	106156099	106156214	AMPL1378058	Pool=1	GTAAGCACCATTCATTTCATTTTGT	ATGGGCATATCTCAAAAACTGATTT
chr4	107037431	107037432	chr4	107037330	107037455	AMPL1378059	Pool=1	CAGCAGAGGACCTGATTGACTTGTG	TGGTACTGCTTATTTGTATTGCATC
chr4	111409705	111409706	chr4	111409678	111409805	AMPL1378060	Pool=1	GCATATTTGAAAGTGCTCCGTATTC	AACAAACGAAATGCATGCTGCCTCT
chr4	114277215	114277216	chr4	114277127	114277248	AMPL1378061	Pool=1	GTCAAGAGTTCTGTTTTGGCAACAG	GGTTTTGTGTGAAGAGTTATCTTCT
chr4	118975867	118975868	chr4	118975753	118975871	AMPL1378062	Pool=1	GTTCAAGTTGTTGCCAAAAAGAACC	AGGCTGAATGATTAATCTGAAAAAC
chr4	120528064	120528065	chr4	120527966	120528085	AMPL1378063	Pool=1	CACAGCCTTATGTCACAAAATTTTC	GGAAGAAGTTTCAAATAACTGTATC
chr4	125590276	125590277	chr4	125590184	125590305	AMPL1378064	Pool=1	CATCTTCAGAGCAACCAGGTTTTTC	TTCTGACCCTAGCTTCAACTATAAA
chr4	130032843	130032844	chr4	130032793	130032910	AMPL1378065	Pool=1	ATTTCTCTATTAGCCACAGGTCTGA	TGTGAAATAGTTGTCCTGAAGGGCT
chr4	141600900	141600901	chr4	141600799	141600918	AMPL1378066	Pool=1	GAGAAGTTTAAAGAAGCCATTGTGA	TGCTTTTATTCTTTTCTTATGGGAA
chr4	148968114	148968115	chr4	148968067	148968192	AMPL1378067	Pool=1	AGCACGGTTACTTACATAGTGGATG	TCCTTGGAAGGGTAAGGATTGTCAC
chr4	170477111	170477112	chr4	170477000	170477125	AMPL1378068	Pool=1	CAACAAAGAGCAGAAGATAATGAAG	GAATTCTGCCTGGAGTTCGTCCAGG
chr4	175898285	175898286	chr4	175898188	175898316	AMPL1378069	Pool=1	CTGAATTCTTCCACACTGGACATCT	CTGTTCATTGCGGTCATGACAGCTC
chr4	184190233	184190234	chr4	184190149	184190272	AMPL1378070	Pool=1	TGTTTACTGACAGAGCAAAGGTCTA	AAGGAAGAACGGCAACCCTAAAATA
chr4	187628746	187628747	chr4	187628636	187628757	AMPL1378071	Pool=1	TCCAGTGTAATTTTCATGAACTCCA	TGAAACAACAGACAAATACACCCTG
chr5	434218	434219	chr5	434208	434344	AMPL1378072	Pool=1	TAGCCCCTCGTGGCAAAACGCTGAG	GTGAGAGATGGGCGAGTTCCTGAAA
chr5	814876	814877	chr5	814837	814924	AMPL1378073	Pool=1	TTGTTCATCCTATGAATTTTGCATC	CTACACTTGCCTGAACTCAAATTAC
chr5	891821	891822	chr5	891763	891891	AMPL1378074	Pool=1	GGAAGTGAAGTGACTGAACTCTCAG	AAGCGAAAGGTAAAGGAGCAGCGGC
chr5	7878179	7878180	chr5	7878071	7878194	AMPL1378075	Pool=1	TTCAATGTGTAGCAGCTCTGACTTC	ACCACAAGTTCTAAACTGGACAGTA
chr5	32407033	32407034	chr5	32406975	32407092	AMPL1378076	Pool=1	ATTCAGGTTATGAAGCAGCAGTGTA	ACCATTCCAAAATAAACAACTGAAA
chr5	54281212	54281213	chr5	54281156	54281271	AMPL1378077	Pool=1	TGGCCGCCTGGAGCAATAATTATGC	ACTTGCTACCGCACAGTCTCAGGCA
chr5	54581539	54581540	chr5	54581433	54581550	AMPL1378078	Pool=1	GTCCAAATCCTTCCTTTGAAAAAGT	AGACATTTAGGAAGCTCTCAATTCT
chr5	56207123	56207124	chr5	56207020	56207143	AMPL1378079	Pool=1	CCAGTAGGTCTTGATATTTTGATTT	TTCCTCTGGAACATATCGGAGGGTC
chr5	78324352	78324353	chr5	78324307	78324426	AMPL1378080	Pool=1	AAAGGTGGATATGATGTTGAAATTA	TCCTTAAAGGTTTCCAACATTCCTG
chr5	94785879	94785880	chr5	94785854	94785969	AMPL1378081	Pool=1	GAAAAGGTTTATACTTCCTGGAGTT	TCCTGTAAGAGGGTAAAAGAATAGG
chr5	112175523	112175524	chr5	112175424	112175550	AMPL1378082	Pool=1	TCCAGGGCTATCTGGAAGATCACTG	TGAACATAGTGTTCAGGTGGACTTT
chr5	114572209	114572210	chr5	114572186	114572288	AMPL1378083	Pool=1	TTAGTAAAGACAAGCAGGAGGTGTT	CATGCGATTTGTGTACTGTGCTTCC
chr5	122685727	122685728	chr5	122685683	122685780	AMPL1378084	Pool=1	TTGTCTCTTTGTTTCTTTCAAGAGG	AAACCGAGCGACAAGAATTGTTGGA
chr5	126770478	126770480	chr5	126770372	126770500	AMPL1378085	Pool=1	TTCGTGCCTTACCTTCATTGCAGAG	ACAGAAGGGAAATCAGCAGTTATCC
chr5	131925495	131925496	chr5	131925400	131925503	AMPL1378086	Pool=1	GCTTTTATGAGCTCCTGGTCCAGTT	TCTTCCCAGTCCAGTTTTCTTATCT
chr5	134364518	134364519	chr5	134364481	134364592	AMPL1378087	Pool=1	CTCCCGCCTCGCCCTACAGCGTCTA	GTACAACAGCTGACCGCCCCGCCGC
chr5	137801575	137801576	chr5	137801569	137801704	AMPL452860	Pool=1	GCCCGTGTCCGCCTGAGGGTTGAAG	AGCATCATCTCCTCCAGCTTAGGGT
chr5	138269586	138269587	chr5	138269533	138269660	AMPL808828	Pool=1	ATCCTGTTTCTCTCTCTTCACCAAT	TCAAGTTCTTGGCTGCCTGGATCAG
chr5	139915118	139915119	chr5	139915092	139915207	AMPL1378088	Pool=1	TCTGTATACCACTTAGTTTACTAAA	AGAAAAATGTTGTCTGTTGAAACTA
chr5	140023238	140023239	chr5	140023173	140023301	AMPL1378089	Pool=1	GAGGTTACCTGCATTCCAGAGTATC	AATGAGCAGAGGATTGCTGACCTGG
chr5	140166815	140166816	chr5	140166705	140166826	AMPL1378090	Pool=1	CTTTATCAACTGCCTTTACTTGAAT	ACTTCACCATTTACACCTTCGTCAG
chr5	140207965	140207966	chr5	140207908	140208038	AMPL457596	Pool=1	GTTGTCGTTAATGTCCCTCACCTCC	TTACCTCCAGAAGGTCCTCGCGGTC
chr5	140516274	140516275	chr5	140516202	140516317	AMPL1378091	Pool=1	GTCGGAGACCAGGACCGTTATGTTG	ATGTGGGCTTCAAAAGAAAGGGGAG
chr5	140564416	140564417	chr5	140564354	140564477	AMPL1378092	Pool=1	GAAGGGTGGAATTTTAATCTATTTC	GCTTACGTCCACCAGACGCCCTGGA
chr5	140603868	140603869	chr5	140603759	140603879	AMPL1378093	Pool=1	TTTCCATAGTTTCCTGCATCCAGAT	CCAAAGTTGTCCCAGACTTGGGCGG
chr5	140763029	140763030	chr5	140763027	140763156	AMPL1378094	Pool=1	TGTGGTCATTCACATCCACCACTGT	ATCGTCTCCACTTTGCACAGCCAGG
chr5	140793467	140793468	chr5	140793447	140793572	AMPL1378095	Pool=1	GAATGAATATGTCACTTCTCCATTG	AGTCACACTGACAAGGACAGTGCCA
chr5	140870516	140870517	chr5	140870479	140870610	AMPL1378096	Pool=1	ACAGTGAGTAGGAGAGCCACGCATT	TCTCGTCTAGGACAAACACATGCAG
chr5	143586867	143586868	chr5	143586790	143586907	AMPL1378097	Pool=1	GGGCTCGATCAGGGTCTCTGCTTTC	TCTGTAACCCACAGTAATGAAACCC
chr5	145508636	145508637	chr5	145508623	145508739	AMPL1378098	Pool=1	GTATGAAACTATAATCAAGAACCGT	TACACTCCTCACAGTATCTTATGGA
chr5	148421010	148421011	chr5	148420939	148421070	AMPL1378099	Pool=1	AATCTCAGTGAAGATGGCAGAAGCT	AGACTGAGGTTTGCACAGAACAGAG
chr5	149501506	149501507	chr5	149501493	149501609	AMPL1378100	Pool=1	AGGCTCTCCTGTGATGCTCCTTTAC	ACATCGAGTCCTCCAACTACATGGC
chr5	175110333	175110334	chr5	175110279	175110404	AMPL1378101	Pool=1	GGTCAGTGATAGCCAAGGACACGAT	TAGAGTCCAGGCAAAAGGAAGAGGC
chr5	176017639	176017640	chr5	176017540	176017668	AMPL1378102	Pool=1	CGCACCTCTTCCGCACACACACGAA	AAGCACACTCGTCTTCAGCAGCCCC
chr5	176863227	176863228	chr5	176863153	176863266	AMPL1378103	Pool=1	CTGCCGTACCTGTGAGCAAAGTGAG	GATCATCTCGTACAGGAGGCAGCCG
chr5	176950979	176950980	chr5	176950893	176951020	AMPL1378104	Pool=1	GTGTCTTCCTAGACGATGTGTTCCT	TGTGTTGTGCCTCAAGCCTCAGAAA
chr5	178413894	178413895	chr5	178413841	178413949	AMPL1378105	Pool=1	AACCCCTGTGATGTTCAACGAGAAC	GATGTGAGTGTGCAGACCGAGCCCC
chr5	179407182	179407183	chr5	179407166	179407282	AMPL1378106	Pool=1	GAGGGATGTAGTAAAATAGAGACTT	GTAAATTGACAACCAGGACAGTAAA
chr5	180278393	180278394	chr5	180278285	180278413	AMPL1378107	Pool=1	TGTTGGAAATGCAGCATCTAAGTGG	AGCAATCAGCAAAGCCAAGAGTACA
chr5	180627089	180627090	chr5	180626960	180627091	AMPL1378108	Pool=1	TTCAAGTCCCTCTCCAACTTCTCCT	AGAAGCAGAATGAGAACCTGGCCCA
chr6	5144444	5144445	chr6	5144369	5144497	AMPL1378109	Pool=1	CAAGACTTGCCTGTATCTCAGTGCA	GAGCATTCTGACTATGTGGTCACAT
chr6	26027318	26027319	chr6	26027307	26027399	AMPL1320607	Pool=1	CCGAAAAGTGCTGCGGGATAACATC	TCTCAAGGTGTTTCTGGAGAACGTG
chr6	26452604	26452605	chr6	26452489	26452617	AMPL1378110	Pool=1	ATATCAGTAAAGTGCTTCAGTGCGT	TGGTGTCTCCAGGGAATGATCAGGC
chr6	38831802	38831803	chr6	38831695	38831817	AMPL1378111	Pool=1	TCTCACCATCGTTAAGAAGATTCCA	TCTGTTAAACTCATCAAAACAGCCC
chr6	39272365	39272366	chr6	39272243	39272373	AMPL1378112	Pool=1	CCCGCCTCTTCTGCATCTTCTTTGC	ATGGGTCACTTCTAGAATGAGGGGC
chr6	41309769	41309802	chr6	41309734	41309838	AMPL1378113	Pool=1	ACCAGGCTCTTGGCTACGAGGAGTC	GGGAGGCAAGTCTCCATCTGCCAGC
chr6	42227441	42227442	chr6	42227410	42227538	AMPL1378114	Pool=1	GGCTCTCTGCTTAGACAGTAGAAGG	AAGACCGTGCAGGAGAAGAAAAAGT
chr6	43306086	43306087	chr6	43306007	43306129	AMPL1378115	Pool=1	CTTTCACAAAGGCAAAATTAGACTC	AGCAAGGAGTTTCAGTTGTTAGTGA
chr6	43968814	43968815	chr6	43968733	43968860	AMPL1378116	Pool=1	CTAACCTTTGCTTGTGCTGTTCTTT	TCTACTCCCTCCTTCCTCAACAACT
chr6	49494241	49494242	chr6	49494185	49494310	AMPL1378117	Pool=1	CACACACTAGGGAAGCAGGAGATGA	ACAAAAACAAATAGGACCTCAGACT
chr6	49494490	49494491	chr6	49494433	49494557	AMPL1378118	Pool=1	CCTGTGGAAGCGACAAGGCAAGAAC	CTTTCCTGCGATGTTCTGGCAGGGT
chr6	75898139	75898154	chr6	75898086	75898209	AMPL1378119	Pool=1	GCAAAAGAACTCAAACAAATTGCCT	GAGAAGAAGGTGAGTAGACTGTGTA
chr6	84765044	84765045	chr6	84764951	84765076	AMPL1378120	Pool=1	TGTAATCAGAATTAGATGCCGATTG	CATTCAGGAGTTTGGCAGCAAACCC
chr6	87965574	87965575	chr6	87965489	87965612	AMPL1378121	Pool=1	AACTATTAAAACCAGCTTTACATTT	AAAGCGCTTGGCGTCTTCATTATCT
chr6	87994015	87994016	chr6	87993939	87994067	AMPL1378122	Pool=1	TCCTCTTCTTGGTCATCACCTCATG	GTTGAATGTGGTAGGAGAGGGACCC
chr6	90399816	90399817	chr6	90399730	90399851	AMPL1378123	Pool=1	AATGCTATTTATAGGACTTTGCAGA	CAGCAATTGTGTCTCAACTTTGCTC
chr6	108214754	108214756	chr6	108214715	108214843	AMPL1378124	Pool=1	GATTCACAGCAGGGTGAAACTAACA	CAAAAGCAGGCAAATGGAGTCGTTG
chr6	109827748	109827749	chr6	109827645	109827762	AMPL1378125	Pool=1	AACAGCTTTTTCCATTCCTTCTCTG	GAACTGGTATGTGATTGATGGATTT
chr6	109954291	109954316	chr6	109954287	109954382	AMPL1378126	Pool=1	ATTACCAGATTATTCTGTGAGGTAA	TGTCTTTCATCAGAAGAAGCATTAA
chr6	110778128	110778129	chr6	110778025	110778150	AMPL1378127	Pool=1	TTGTGGTATTCACTACTTGGCTTCT	AGATTATGTTACGGTGCAGTTGCAG
chr6	116720808	116720809	chr6	116720722	116720845	AMPL1378128	Pool=1	TGCAGAGTTACCACAGTAAGAAGAA	TCCAAAAATTTCATTCCAGCGGGCA
chr6	116950833	116950834	chr6	116950823	116950943	AMPL1378129	Pool=1	GTCCAGTTTTTAGAGCTTTCCGACT	CCTGTTCTATGTAGTCAGAATCGTC
chr6	127608214	127608215	chr6	127608148	127608271	AMPL1378130	Pool=1	CAGCTACTCCCTTCTTTGGTATATC	GGAAAAAGCATCTTCCAGCTCTCTA
chr6	127768751	127768752	chr6	127768653	127768774	AMPL1378131	Pool=1	TTCTTCCAATCAGTTTAGAAAAAGA	AGAAGCACCTCTCGAAATTTTCCCA
chr6	128291380	128291381	chr6	128291297	128291416	AMPL1378132	Pool=1	TTTTGACATCTTTCAGGAGCAATAC	ACACTTGTGCAGAAAGATTTTAATG
chr6	129499011	129499012	chr6	129498896	129499024	AMPL1378133	Pool=1	GTCTTGACAGTGGGACATTACTGGA	ACACCTCCAAAACCAGTTTTGCAAT
chr6	131277486	131277487	chr6	131277378	131277500	AMPL1378134	Pool=1	AGCAGAATCAGTCTTCCGATCCAGA	AGAAGCAAAAGTCATATACCTTAGT
chr6	136562753	136562754	chr6	136562714	136562832	AMPL1378135	Pool=1	GAAATATATCTTCCCTCCATTTCCT	GTGAAAAATGACCTGCCTGTAAATG
chr6	144033232	144033233	chr6	144033168	144033292	AMPL1378136	Pool=1	CCGAGGTTTCTCTAAATTTGTCGCT	TTGTCCAGTCCGTCAACTGTATAAA
chr6	148865257	148865258	chr6	148865138	148865268	AMPL1378137	Pool=1	TGGGTCAGTAGCAATGCATTGTCGA	TTGAAGGTCATCCAGGGAATGGGAT
chr6	152420086	152420087	chr6	152420046	152420176	AMPL1378138	Pool=1	TGCCGGAGTGTATGCAGGAGACAGA	GAATGCGATGAAGTAGAGCCCGCAG
chr6	152469188	152469189	chr6	152469092	152469219	AMPL1378139	Pool=1	CTCTGAGGATGAAGAAGGTCAGGAT	CATTTGCTTCCTTCTTTCATGCGGG
chr6	152652034	152652035	chr6	152651952	152652081	AMPL1378140	Pool=1	GATAAAGCTTGCCACTGGCTAAAAC	AGAGAACTGGGCAGACCATATTACC
chr6	153296254	153296255	chr6	153296156	153296283	AMPL1378141	Pool=1	CCAATATCCCAACAAAAACTTGCTG	TTGGCAGAAAAATGGGCCTAGAATG
chr6	153332847	153332848	chr6	153332738	153332859	AMPL1378142	Pool=1	CTCGAGTTAGAGAGGTGATCAATAG	AGTACTGCTGGCTCTTCTTCTGAAT
chr6	154412507	154412508	chr6	154412410	154412537	AMPL1378143	Pool=1	TCTAGTGTTCTGACGAATTCGAGTG	AGAAGTGCCAAGAAACAGTCTGGAA
chr6	155451192	155451193	chr6	155451099	155451226	AMPL1378144	Pool=1	GGAGGAGAGGGAAGAGCTTTGGTTG	ATGACTCAGAACTCAGGGAGCTGCC
chr6	155743923	155743924	chr6	155743811	155743935	AMPL1378145	Pool=1	CCTGACAGATGTATTTCACTACCCA	AGTTCACCCTTCCATGGATTAAAAG
chr6	158490580	158490581	chr6	158490475	158490602	AMPL1378146	Pool=1	TATCTATGAGAGCGTGAGATGGCTT	TGTTTGCAGAACTGATTTCACGCTG
chr6	160212097	160212098	chr6	160212041	160212171	AMPL1378147	Pool=1	GTGCACTGCCCTTGTCAATCACAAG	TTTTCCACAGGGTCCACTTCAGGTT
chr6	168465676	168465677	chr6	168465565	168465695	AMPL1378148	Pool=1	ACCTGTACTACTGCCACTTGAAGGA	TACTTCCCACAGTGGGTAAGGTCAG
chr6	170871034	170871035	chr6	170870997	170871127	AMPL1378149	Pool=1	CCTGCTGGGACGTTGACTGCTGAAC	TGCCTTTGTTGCTCTTCCAAAATAG
chr7	1098063	1098064	chr7	1097985	1098078	AMPL1371759	Pool=1	CCCCGCAGGGCAGCTTTTTCATCAG	CTTCACAAAGTGCAGTAGCCCCAGG
chr7	6063227	6063228	chr7	6063222	6063343	AMPL1378150	Pool=1	AGCACCATTCTTAAAATCTAAACCC	ATCTGCTGGAGTACAGACCACAGCA
chr7	6731195	6731196	chr7	6731085	6731206	AMPL1378151	Pool=1	CGGTTGTCATATCTCACTGTACATT	TGAATGTGGAAAGTTATTCTCCCAG
chr7	15652163	15652164	chr7	15652059	15652188	AMPL1378152	Pool=1	GCGGATGAAGTGGAAGAGGGTAAAG	GAAGACAGTCACGACAGTGACCACA
chr7	17379387	17379388	chr7	17379275	17379398	AMPL1378153	Pool=1	TTGGTTAGAGTTCCAATTTTCAAAC	GAGTTCAGAGCCAAGGACTGTTGCT
chr7	27135308	27135309	chr7	27135294	27135423	AMPL1378154	Pool=1	CCCCTCGGACCATAGGATTACAACT	TACCAGACTTCCGGGAACCTGGGGG
chr7	30795169	30795170	chr7	30795094	30795218	AMPL1378155	Pool=1	CCGGCTTGAGCAGTGAGGCAAGGTT	TTGAGCACCCGCTTCACCGCTGCCC
chr7	30915210	30915212	chr7	30915180	30915311	AMPL1378156	Pool=1	TTCCCTCCTCATTGCTCCAGAGAGT	GAATCCAGCTCAACCACATCGTTGA
chr7	31617774	31617775	chr7	31617668	31617789	AMPL1378157	Pool=1	TGACAGAGACAAATGATTTTGCTTG	TCTGTTTGGAAGCTCTCCTTAAGAG
chr7	34979807	34979808	chr7	34979701	34979826	AMPL1378158	Pool=1	TGCAAACCCAGTGGAATATTGTAGG	ACCACTGCAAACTCTTAAACCCTAG
chr7	35242109	35242131	chr7	35242059	35242185	AMPL1378159	Pool=1	ACTGGGAATGCCTCTGACACCATCG	ATGACGCCATTTGTATGACTCTTCT
chr7	50514131	50514133	chr7	50514038	50514158	AMPL1378160	Pool=1	CACTTTCCAATCCAATACTGAATAA	ATCAGGGTCTTCATATGGTGGTGTA
chr7	53104071	53104072	chr7	53103967	53104098	AMPL1378161	Pool=1	AGGCCAAGCATCATCACAAAAACTG	TGAGACCTCGAACCACAACGGCCCG
chr7	64438702	64438703	chr7	64438659	64438760	AMPL1378162	Pool=1	CCACAAATGTAGAGAATCTGGCAAA	AACCCTTATTGGACATAAGAGAATT
chr7	80123921	80123922	chr7	80123812	80123932	AMPL1378163	Pool=1	GAGAATCTGGGAAAAGTACTATTGT	CATGGATCATAGAGTGGTCATAGTT
chr7	87564425	87564426	chr7	87564309	87564438	AMPL1378164	Pool=1	GCGCGTCGTGCCGACTTTCGTCTTC	GAGAGAAAAGGCGAAAATAATGACC
chr7	91712698	91712699	chr7	91712623	91712748	AMPL1378165	Pool=1	ACTTCTTCTGAGGAACATTCACTCT	AACATGCAGGCCTTTTTGCTTTCTT
chr7	91793729	91793730	chr7	91793623	91793742	AMPL1378166	Pool=1	TTCTGACTTAGAATGTCTTGGAAAC	TCTCTGCTTCCTTCCAAAGTTAATT
chr7	92078064	92078065	chr7	92077951	92078075	AMPL1378167	Pool=1	AGCCGAGCAGACCTCCTGTGAATTT	CAATTAAGATTGCCCTTTTGCTTTT
chr7	92826696	92826697	chr7	92826692	92826818	AMPL1378168	Pool=1	TCCATGTGTCTTCTCTTCCTATGGA	AAGGCAGGTAATGCATCTGTTTCTA
chr7	93055753	93055754	chr7	93055636	93055765	AMPL1141709	Pool=1	GCTGGCGACATCCCAATTTACATCT	AGCCATCATTTCCTGGGAGAAAGAC
chr7	97852393	97852394	chr7	97852283	97852409	AMPL1378169	Pool=1	CGCCCTCAGGGACGTGTCCATCATC	CAGATTCTTCTTGAAATGAGACCTT
chr7	98254276	98254277	chr7	98254162	98254286	AMPL1378170	Pool=1	TGATCTTGCCGTATAGGTAGTTTGT	CACATCTTGCTAGACCCACAAGAAG
chr7	99474427	99474428	chr7	99474345	99474470	AMPL1378171	Pool=1	GCTTCATACACCAATGTATTTCCTG	TTTGTGTCTAGGTGGTGCTGAATGT
chr7	99661585	99661586	chr7	99661520	99661642	AMPL1378172	Pool=1	GCCACATTCAGCACATATATAACGT	CTCAGGTTTATTGGCGATAATCACA
chr7	99987577	99987578	chr7	99987550	99987682	AMPL1378173	Pool=1	GAGGCAGATCAGTCCCAAAATCATG	GTAGTCATGCTGCTGGGCCTCTGGG
chr7	100607783	100607784	chr7	100607708	100607814	AMPL1378174	Pool=1	CAGCGTGGTCTTCACCTGCTCATAC	GAACATATGGGTCCTTGGAGGGGCA
chr7	100799954	100799955	chr7	100799926	100800034	AMPL1378175	Pool=1	AGTCACCTCTTATAGACAACTTTGA	ATTTTTGCAGCCGCAGTTTTCCCTG
chr7	105671287	105671288	chr7	105671217	105671336	AMPL1378176	Pool=1	TGGATAAGATCCTCCATGCTTCTAC	GCATCAAACACAATCCTACATTCCT
chr7	107738992	107738993	chr7	107738935	107739060	AMPL1378177	Pool=1	TATTTCAGGCTTCCCACAATTTGCA	TGTAAAGAGAACGTGGAAGGAGCCA
chr7	117431839	117431840	chr7	117431760	117431884	AMPL1378178	Pool=1	AGCTAGATTTAGATTTCAGGGCAAT	CAAGATTTACAAGCCCTCAAGCAGG
chr7	117432494	117432497	chr7	117432427	117432554	AMPL1378179	Pool=1	AAGCTCAGATGGAAAAACAACTCTC	AGCAAACCAAGCCTCTCTCTTCCAC
chr7	121651463	121651464	chr7	121651363	121651491	AMPL1378180	Pool=1	ACACATCGACACTGGGAAATACAGG	CATTGTATACCGGTTGGGTTGTCTG
chr7	123254623	123254624	chr7	123254514	123254639	AMPL1378181	Pool=1	CCTTTCAGGACAAAGTGCAGTCTTG	AAATGGCCCAAAACAGTACATAGAG
chr7	127670203	127670204	chr7	127670155	127670279	AMPL1378182	Pool=1	GTTCGACAACTGGCTGACAGTCATC	AGCTCAAGAAGCTGGAGTATATCTC
chr7	140125750	140125751	chr7	140125676	140125796	AMPL1378183	Pool=1	CATGAGCACGAAGACTTCTTCTATG	AGGAAAAGATAAGCCGATATTCCAT
chr7	140487368	140487369	chr7	140487297	140487417	AMPL1378184	Pool=1	CGCTACTCTCTGATTATATGCTTGC	TTTGCTGCTTATTTCCTTTATACTT
chr7	141619101	141619102	chr7	141619077	141619205	AMPL1378185	Pool=1	GAGCAATTGCCCTCGGTCACAAAAA	GATGTTGTACCTCAGAGGGTTACAG
chr7	141919769	141919770	chr7	141919670	141919788	AMPL1378186	Pool=1	GGTAGTAGATGGAGAAGGATGAGAA	TCTGCCAGAAAAGAAGAGATATAAA
chr7	142638361	142638362	chr7	142638326	142638456	AMPL1378187	Pool=1	GCCCCCAGGACTCTCACGACACTCA	AGATGCCACAGCACAGAAATATCGA
chr7	143080085	143080086	chr7	143080057	143080181	AMPL1378188	Pool=1	TAGGAGTCACTGGAGAAAACTTAGG	AACTGTGTCTGGCTCTGAGCCGGAG
chr7	147844609	147844610	chr7	147844504	147844625	AMPL1378189	Pool=1	TGGTGACCTCACTACAATCTCTACT	AAAGCAGGGAGAGGAAAAATCATCT
chr7	148513823	148513830	chr7	148513772	148513895	AMPL223016	Pool=1	TTGCCTAAATAAGACTGTCCTCATG	AGTCTGTCATGAAGCTCCTTAGAGA
chr7	148544285	148544286	chr7	148544184	148544305	AMPL174137	Pool=1	TCAGAGTACATGCGACTGAGACAGC	TCTAGCCAAGTTTGTATTTACAATA
chr7	149489198	149489199	chr7	149489139	149489240	AMPL1378190	Pool=1	CACGTGACCTGGCCAGAGATGTCAT	AAGCAGAGGTCAGAGGTCAGGGAAG
chr7	150034378	150034379	chr7	150034330	150034464	AMPL1378191	Pool=1	TCCAGGTCTCGGCACAGCTGGTAGA	AGGTACTCCAGGCACGGTAGCCCAG
chr7	150163936	150163937	chr7	150163868	150163996	AMPL1378192	Pool=1	TGTCTTCAGCACAAGCTATTGAGGA	TTCCTGTGGCACTTTTTCCCGAGCG
chr7	150768168	150768169	chr7	150768128	150768249	AMPL1378193	Pool=1	AGCTCCTCGCCCTGCACTTCTGAAG	CACAAAGAAGAGGGCTGAGGGCCTG
chr7	151265904	151265905	chr7	151265818	151265936	AMPL1378194	Pool=1	GCCTCCTAACAACTTTAATGACTTC	AGTTCCTCCAGCTTTTTGTAAGTAG
chr7	151849943	151849944	chr7	151849850	151849980	AMPL1378195	Pool=1	TTCTTCACGTCCGAATCCCTAACAG	AGATTAGTGAGCTCTTACCGGCTGA
chr7	152345766	152345768	chr7	152345707	152345832	AMPL800849	Pool=1	GGATGTTTTTCTCCAAACAAGATGA	TTTTGCAGGGTACTACGCAAGCCTT
chr7	158456915	158456916	chr7	158456822	158456942	AMPL1378196	Pool=1	GTCATTGCTTAAATGCCTGTATCCA	ATGGGCCATTATGTTAGGAATATTC
chr8	196274	196275	chr8	196260	196378	AMPL1378197	Pool=1	GTCCTTGGTGTATTTAGTGTTAACG	TCCAGTGTGAACTCTTCTATGAAGT
chr8	6679462	6679463	chr8	6679396	6679526	AMPL1378198	Pool=1	GGCTGGTGATGACATTCTGGCTTGT	TACATGGCAAGTGGCACTTTTCTTT
chr8	9623826	9623827	chr8	9623716	9623837	AMPL1378199	Pool=1	GGTTGCTTTTTGAGGAGTTTTCAGC	GAACACTTTTCTAGAAGCTCAATTA
chr8	10480168	10480169	chr8	10480062	10480184	AMPL1378200	Pool=1	TGGTTCTCAGTCACAGGAATACTAG	TAGACCTGAGGTCAAAATACTCACA
chr8	11710888	11710889	chr8	11710862	11710979	AMPL1378201	Pool=1	CCTCTGTCCTCTCCAGGTGGATCTA	CAACAAACGGAATACCACGTGGCAG
chr8	12870259	12870260	chr8	12870225	12870345	AMPL1378202	Pool=1	TTACCTCCTATGGAGATGATGGCAT	TGTTCACTTTAAGATATTTTCCAGT
chr8	17612518	17612519	chr8	17612436	17612563	AMPL1378203	Pool=1	CACAGCATTTTCTGATGTGGTGATG	CAGTTTCTGATGGCATGGAAGTCCC
chr8	21837713	21837717	chr8	21837624	21837754	AMPL1378204	Pool=1	TTCTGACTCATAACAGCTGGCCATA	TGAAGCGATCTGTACCAAGCAGGAT
chr8	23117784	23117785	chr8	23117675	23117796	AMPL1378205	Pool=1	ACAGTTTCTCAAGTTCAGCTTCAAG	AGTTCTTCACTGTCAAAATCTGGAA
chr8	30703431	30703432	chr8	30703402	30703520	AMPL1378206	Pool=1	CTAGACAAAGCAGTTGTTCACTTAA	TGACCTTCAAGGTTATAGTTCTGTG
chr8	30706224	30706225	chr8	30706111	30706238	AMPL1378207	Pool=1	TCTAATTCTGCCTCCTCCTCAGAAG	TAAAGTTACCATGGCAGGGCAATGT
chr8	33406333	33406334	chr8	33406244	33406371	AMPL1378208	Pool=1	TTTGTTCTCAGGTGTCTGGTGAAAT	GAAGACCTCTTGCCTCATGGATGTC
chr8	35608327	35608328	chr8	35608291	35608417	AMPL1378209	Pool=1	GTGGCGTGGGTTCATTTTCTAGACC	TCTCAAGTTGTAATCCAGGGAGTTA
chr8	37729337	37729338	chr8	37729241	37729369	AMPL1378210	Pool=1	GAAGATGACGGAGATCAGGTTGAAG	CTGTGTGATTTCAGGCTGCAAGCAC
chr8	62415937	62415956	chr8	62415843	62415967	AMPL1378211	Pool=1	CGGCTGATATTCATCGTGGATGTGT	AGAATTTCGAACACCAAGAGTCAAT
chr8	67380528	67380529	chr8	67380471	67380587	AMPL424378	Pool=1	GTAATTCTTTCAGTTAAAATGACAA	CTTTGAAAAGGCAGTTTGTAAAAGC
chr8	67577335	67577336	chr8	67577235	67577357	AMPL1378212	Pool=1	AGAAACAGTATATTGGTTCCAGTAT	TCAGACTGCCAAAAAGAATCCCGAT
chr8	68102977	68102978	chr8	68102924	68103053	AMPL1378213	Pool=1	TGGGCCACACAGATTTAGCACAGGT	ACGTCATCTTCAATGGCAGGATATG
chr8	68172075	68172076	chr8	68172027	68172125	AMPL1378214	Pool=1	AACCAAAGAGAGGAATACAGTACCT	AACCTTTTCTGTAAAATTCTTGGGA
chr8	68931903	68931904	chr8	68931828	68931944	AMPL838367	Pool=1	CAAGAGCTAAATCTCAAAATCTAGG	TTCTTTATGTACTGCAAGGATGTCT
chr8	85441539	85441540	chr8	85441432	85441554	AMPL1378215	Pool=1	CTGGTCTGTGTTTTGCCAGTCATGA	AGGAAACCTCCAATCCCTAAGTATT
chr8	86360306	86360307	chr8	86360217	86360344	AMPL1378216	Pool=1	GCTCTCACCACCCTGTTATTGATAG	TGGACACACTACGTGACAAAGAGGT
chr8	94147039	94147040	chr8	94146938	94147058	AMPL1378217	Pool=1	TTATTTGTTCATGTGTTTGTTTTCC	TGAATACATGAAAGGGCGATGAATG
chr8	96166676	96166677	chr8	96166563	96166689	AMPL1378218	Pool=1	CAGCAGCATGTTCATTACTGGGTGT	CCTTAAGTCTCCCTCATCTTTGATG
chr8	101586133	101586134	chr8	101586055	101586175	AMPL1378219	Pool=1	TTTACTTCACAGCAGAAAGACTATT	TCTCAAGACAGTGAAAGAACTTGGG
chr8	101721932	101721934	chr8	101721864	101721984	AMPL901294	Pool=1	TGCTCCTCATTCTACCATTACGTTA	AATTGTGGCCACAAAGCCATTGTAT
chr8	101730036	101730037	chr8	101730022	101730108	AMPL1378220	Pool=1	TATATGTTTTTCCCTAGGTGGTTTG	TGCTCCTAAATGATCGCAAAGTGTA
chr8	104415408	104415431	chr8	104415356	104415478	AMPL1378221	Pool=1	CCTTATGTTACAGTATGATGCTGTT	AATTTGAATTTCCGTTGGCTCTGTT
chr8	106646511	106646523	chr8	106646445	106646566	AMPL1378222	Pool=1	ATTTACCTTTGCTGTACACAATGCA	CCATTTGCTTCCGTTGATTAAAAAC
chr8	106811093	106811094	chr8	106811021	106811148	AMPL1378223	Pool=1	TGTGTGAATTCAGGTGCATTTCTAG	ATCAAATGGGCCTGCAGATTCCGCT
chr8	107718650	107718651	chr8	107718552	107718671	AMPL1378224	Pool=1	CGGATTCTTGAGTCTATTTCCTCAG	TCACACACTGAACACAGAATTAGTA
chr8	110255347	110255348	chr8	110255336	110255458	AMPL1378225	Pool=1	CCAAATTACTCGTATGCAGCCCTTT	ACCAATGATCCTATTTTAGGATTTC
chr8	110457011	110457012	chr8	110456931	110457056	AMPL1378226	Pool=1	AATGTTTGGCAAAAGTACAAATCGC	ACTACTTTCTTCTACGACACAGGGG
chr8	114186003	114186004	chr8	114185902	114186025	AMPL1378227	Pool=1	TGTGTAACTGGATACATCCTTGATG	TTGAAAAATGTGTTTGGTGCCTGTT
chr8	121466097	121466098	chr8	121466006	121466127	AMPL1378228	Pool=1	ATATTACCAGGAGCAGGAAGCTTGT	AAGATTGTTGTACAGACACTGTTAA
chr8	124195403	124195404	chr8	124195287	124195405	AMPL1378229	Pool=1	CCTCTGAGGCCACAGGGAAGTAGGT	GACAAGAAGTCCACCTCGCCTTCCT
chr8	125076677	125076678	chr8	125076671	125076794	AMPL1378230	Pool=1	CTGACCTTAGGTTTTCCATCTTTTG	CCACATAAATGTGATCTGCTGGGGG
chr8	125565328	125565329	chr8	125565278	125565407	AMPL1378231	Pool=1	TTCCAGAAAGTGAAGCTGAAGACCA	GAAGAAGACCACGACAAACGATCGC
chr8	126030391	126030392	chr8	126030310	126030426	AMPL1378232	Pool=1	GATCTTACCTCGAAAATAGCTGCAT	AGAAGAACACCTATGAAGAGAGGTA
chr8	126379051	126379052	chr8	126378971	126379088	AMPL1378233	Pool=1	GATGTCTTTTCTTGTTATGGTTCTC	TGCCTTAAGCAGAAACTTCTTTTAT
chr8	131226887	131226888	chr8	131226847	131226963	AMPL1378234	Pool=1	ATAATAGTTCAGACTCCTTTCTTCT	GTTTTCTACTCTTACAAAGGAACTG
chr8	131862045	131862046	chr8	131861931	131862056	AMPL1378235	Pool=1	CCAATGACCCAACATTCTGTGTTTC	TGGATTAATGAGACCTATTTGGCCC
chr8	139701209	139701210	chr8	139701116	139701239	AMPL1378236	Pool=1	AGTGACCAGTCATCTTTAAATTCAC	ACTTCTTACAGGCACTGAAGGAGCA
chr8	141566050	141566051	chr8	141565935	141566063	AMPL1200292	Pool=1	ATACGTCCGTGAATTTGGAATCATG	TCTCAGGTTCTGAGCTATCGCCCGC
chr8	142202544	142202545	chr8	142202488	142202617	AMPL1378237	Pool=1	CGCCCACAGCTGCTCCTCCTGAAAC	CTTCAATTCTTGATGGAGGGATCCA
chr8	143425720	143425721	chr8	143425675	143425773	AMPL1372267	Pool=1	GAGCCCACCTCATCACCCACCATTG	ACCGAGGTGCTGGTGTCCAAGGTGA
chr8	144896067	144896068	chr8	144896064	144896200	AMPL1378238	Pool=1	CCTCCCGAGGTGGCCAACTTCATGC	ATCCCTGAGATCCCGGAGAGCATCA
chr8	144990611	144990612	chr8	144990579	144990682	AMPL1378239	Pool=1	GTGGGCGCCTACTCCAAGTACCTCA	CACCAAGGGCTACTACAGCCCCTAC
chr8	144993341	144993342	chr8	144993288	144993418	AMPL1378240	Pool=1	AACACGCATGAGAACCTCACGTACA	TGAAGAGACACAGATCGACATTCCC
chr8	145001031	145001032	chr8	145001014	145001141	AMPL1378241	Pool=1	ATCAGAGAGTGTCATCCAGGAGGTA	ACACTGACGAGCCAGTACATCAAGT
chr8	145058986	145058987	chr8	145058874	145058994	AMPL1378242	Pool=1	CTGCAGGCCCAGTGGAGACCTCTAA	AGGATGTGTGAAGCTGGCAGGGCAG
chr8	145580535	145580536	chr8	145580521	145580650	AMPL1378243	Pool=1	ATAGCCTGGACCTACAGCACTCCAT	AAGTTGTGGCTGACCTACAGCTCCC
chr8	145675879	145675880	chr8	145675780	145675886	AMPL1378244	Pool=1	AGCCCCGTCATCTACCACTTTGTCT	GTTCCAGATACAGAAGTAGGGCGGG
chr8	145737835	145737836	chr8	145737728	145737862	AMPL1378245	Pool=1	CAGCAGCTCCGTGGAGTTTGACATG	ATCTGACATGCTTTCCGGCAGGTGT
chr9	368115	368116	chr9	368054	368185	AMPL1378246	Pool=1	GTCCCGGACTTGTGTGAAGTGACAG	AAAGTTCAGCCTCTGTGGGTAGACA
chr9	744542	744543	chr9	744461	744590	AMPL1378247	Pool=1	ACAAATGCCAAATGCACAACACTGA	GTTGGGTTTCTCAAACCTCCAGACA
chr9	5747390	5747391	chr9	5747325	5747448	AMPL1378248	Pool=1	AAGTGCTTAATCCCTGAGACTCTAA	AAGCAACACCTGCTCTTGGTTACTC
chr9	16436087	16436088	chr9	16436024	16436152	AMPL1378249	Pool=1	ATGACAATCATTGTCACTCCCAAGA	AGAACGAGTCTGAGTCTTCGGAGCC
chr9	35106369	35106370	chr9	35106292	35106411	AMPL1378250	Pool=1	TTCATGTGTTTTCCCTACCCTAATC	CATTCTTTGATGTTTCTGAGCAAAA
chr9	35237767	35237768	chr9	35237669	35237788	AMPL1378251	Pool=1	CTCAAATCTTGTATCAAGCAAAATT	AATCTTTCTTGGCTCCCTCTTAGTT
chr9	35662251	35662252	chr9	35662201	35662329	AMPL1378252	Pool=1	ATCCCTGAATTAGCTCCATGGAAAC	TACCACAGTCTGACTTGGGCTATCA
chr9	36665500	36665501	chr9	36665414	36665536	AMPL1378253	Pool=1	TAACGATTTGGCGTAGTGAGTATTT	GTTCTGCATAAGGCTGGAGTTAATG
chr9	72003268	72003269	chr9	72003221	72003339	AMPL1378254	Pool=1	GTTCTAGAAAACTGGCACTTGTGAT	TTGGTGTCCATGTAGGATTTGTAAT
chr9	72723272	72723273	chr9	72723196	72723326	AMPL1378255	Pool=1	AGCTGTCTGAAGGTTCCTTAGCTGA	AAGTCAGGACTTAGCAGCACAGCTT
chr9	73442856	73442857	chr9	73442762	73442893	AMPL1378256	Pool=1	AGACCATGTCCAATCCCATGAGCAA	GTAAGTAGCGGTTGTTCCCACTGGC
chr9	79326048	79326049	chr9	79325981	79326109	AMPL1378257	Pool=1	CATCAACAGGAGGTGTCCAGAGATG	AGAGAACCCTCCAGATCTCAATGAT
chr9	80537112	80537113	chr9	80537085	80537207	AMPL110553	Pool=1	ATCAAGCAGATGAGAATCATCCATG	CACAATAAGGTAGGTGCGACTCTTC
chr9	90345295	90345296	chr9	90345192	90345313	AMPL1378258	Pool=1	TGATCCATGTCTTCACTGCTACAGT	GTGACACACATTCCAGATAGTACTT
chr9	91657101	91657102	chr9	91657031	91657160	AMPL1378259	Pool=1	AGGCAGAAGAGCTTCTTTGTGAAAG	TACGTCAACACTCAGCAGATCCCAC
chr9	93983133	93983134	chr9	93983022	93983152	AMPL1378260	Pool=1	GGGCTTAATCAGCCACGTTCTGGAA	ACAGCAGTCATCTTGCCTATGGAAG
chr9	95077983	95077984	chr9	95077883	95078010	AMPL1378261	Pool=1	CCAAGAAGAGAAACAGCATTTCTGA	AAATCAGGCGTTCACAAACTGCATT
chr9	95608658	95608659	chr9	95608608	95608730	AMPL1378262	Pool=1	GGAGAGAAACCATATATATGTGCTG	ATGCCTCAGAAATCTGACAATGGGG
chr9	96021312	96021313	chr9	96021208	96021326	AMPL1378263	Pool=1	GCAAGATCACGGCTGGAGAGAAATA	AAGAGACACAGGAGTGTGTCAGTGT
chr9	97522402	97522403	chr9	97522293	97522420	AMPL1378264	Pool=1	CTAGAAATCCCAGAAGCATGTTCCT	CATCCCAAATTTGCAGGCTTTGTTT
chr9	100405535	100405536	chr9	100405445	100405566	AMPL1378265	Pool=1	ACGAATCATGGCTTCTACAAATTCT	ATGGCGTTAAGTTGCTGAATTTTAT
chr9	100692608	100692609	chr9	100692513	100692632	AMPL1378266	Pool=1	TAAAACAATCCAAGAAACACCTCAT	ATCCCAGCTTGAAGAATATTCACCT
chr9	100983408	100983409	chr9	100983398	100983530	AMPL1378267	Pool=1	CAGGCCCTCCCTGAGCTCACAAGAT	ACAAAGTGCGGCAGATCGCGGAGCT
chr9	104032345	104032346	chr9	104032245	104032365	AMPL1378268	Pool=1	GTATCTGACAATAAAGAGGAAAGTC	GAAGAATCCTTGGATATGCACCTGA
chr9	111659483	111659484	chr9	111659376	111659506	AMPL1378269	Pool=1	CCAGTTACCAGCAGTGTCTACCTGT	TGTCCTTGTCCAGCCTACTTACCTT
chr9	111679879	111679880	chr9	111679791	111679909	AMPL1378270	Pool=1	ATTGCATCTACACAAGATAAACCCA	AGGACTTTCCATAGCTATAGAGGGA
chr9	113312204	113312205	chr9	113312090	113312219	AMPL1378271	Pool=1	GCAAGGGAACATTCGAGAGCTGAAT	ATGAGGCTTCCTTGCCTCTCACTGC
chr9	113563143	113563144	chr9	113563097	113563219	AMPL1378272	Pool=1	CCTCTCACACATGCGTTCCAGAATT	GTAAATGACCTCCTCATGGGCCATC
chr9	117093913	117093914	chr9	117093836	117093946	AMPL1378273	Pool=1	CTGCTAAGCATGCCTACCATAGAAA	AAAAGAGCCTCTGGGTGAGAACATG
chr9	117846583	117846584	chr9	117846524	117846650	AMPL1378274	Pool=1	GGTCACAGAGTACCTTGTCGTGTAC	AAGAAGAGCATTCCTGTCAGCGCCA
chr9	123169424	123169425	chr9	123169301	123169435	AMPL1378275	Pool=1	TCCAGGCTCTGCGCTTGCAACTAGA	CTGACAAACACGGTACTGCCCCTGC
chr9	123850753	123850754	chr9	123850658	123850777	AMPL1378276	Pool=1	CAAAAGCATATTGTTTTCATCTGCA	TGATGATGGTATCTTTGCTTTGGAG
chr9	125551371	125551372	chr9	125551282	125551392	AMPL1378277	Pool=1	TTGGCCAGGAAGAAGTACATAGGTG	CGATTTGTGATGCCCAGGAGGACGA
chr9	125562951	125562952	chr9	125562882	125562984	AMPL1378278	Pool=1	TCGGTGAAGATGAGCAGCTGGATGT	TATACAGGAGGGAGTGGACGTGGGA
chr9	127113196	127113197	chr9	127113131	127113260	AMPL1378279	Pool=1	AAGACGACTCAAGTAAGGCAAAGTG	TGACCAGTTCTCGTAACTGCAGGGG
chr9	131587298	131587299	chr9	131587221	131587347	AMPL1378280	Pool=1	GATCTTGAGAGGAATGGCACCCATT	TGATGAGCTCCAGGGTTCAGCCACC
chr9	131588888	131588889	chr9	131588837	131588967	AMPL1378281	Pool=1	CTGGGATTATACGCGTGCACTTGTA	AGTACCTGGAGTGTCCACAGTAAGG
chr9	132580901	132580902	chr9	132580817	132580941	AMPL1378282	Pool=1	GGAGAAAACCCTGTCCTTACCCACT	GTTTTCAATAACAAGAACAGTGAGT
chr9	134385410	134385411	chr9	134385377	134385475	AMPL363404	Pool=1	AGGCCTGCCTGCTTCTAAAACATTG	CAAAGTCTGGTCTCCAAGCAGGTGC
chr9	135267473	135267474	chr9	135267404	135267533	AMPL1378283	Pool=1	ACCATTCTCTCCTTGGGAATGACTG	TCAGCCATAACCGATCCAATGCCCG
chr9	140001224	140001225	chr9	140001123	140001246	AMPL1378284	Pool=1	ACACACTCACCATCTTGGCACTGAA	CATCTCACTCTACCAGGACGGTGCA
chr9	140058350	140058351	chr9	140058346	140058460	AMPL1378285	Pool=1	CTGGCCATGGCTCCTAGCTCCAGTC	TTCCGCCACACGTTAACGGCGGCAA
chr9	140777256	140777257	chr9	140777213	140777309	AMPL1378286	Pool=1	CTGTGAGGACGACCACGAAGTCCAT	ATAGGGCTCCGTGTCGTCCTAGGAG
chrX	13680639	13680640	chrX	13680532	13680654	AMPL1378287	Pool=1	TCAGTTGCTCAATAAGAGAAGCTCT	TACCTAGGCAATGTTTTCCGAAAGA
chrX	14599370	14599371	chrX	14599263	14599388	AMPL1378288	Pool=1	TGGAGTCTAGCATGGATGGGTCCAA	ACAGGAGTTCTATTTGCATTTCTCT
chrX	15477806	15477821	chrX	15477741	15477856	AMPL1378289	Pool=1	CCTGTTTGTTTTTCAAAGGTATCCT	TTTTTGGGTGCACGTGCTTGATCCT
chrX	36319257	36319269	chrX	36319155	36319270	AMPL1378290	Pool=1	CTTGCCAAGGTCGCACTGTATTTCT	GCAGTTTTAGTTTGTGTAATAAATT
chrX	44879904	44879905	chrX	44879812	44879932	AMPL1378291	Pool=1	GTCTGTGTTCACTTTGAACATAAGC	TGCATGAATTCTTGCTTGGTAGTAC
chrX	47072390	47072391	chrX	47072367	47072492	AMPL1378292	Pool=1	ACCATTCTTGTAGGAGTCAAGCTGT	AGAAGGTGGTAGTTAAGTACAAGAG
chrX	47835762	47835763	chrX	47835731	47835846	AMPL1378293	Pool=1	GAGAAACCTTATGAATGTCCTGTGT	CACTGTACATCAAAGAACTCATACT
chrX	54837715	54837716	chrX	54837662	54837790	AMPL1378294	Pool=1	CCCAGCACAATGGTGTAAGGGCAAT	GGAAAGACCAAAACAAGTTTGCAGA
chrX	57619554	57619555	chrX	57619523	57619638	AMPL1378295	Pool=1	CTGGTAAGGCCTCTCCGGTTCGAAG	CTGTGGTGAAGCTCTTGCCACAGCC
chrX	63412596	63412597	chrX	63412521	63412648	AMPL319568	Pool=1	CAAAGAAAGGCCTAAAAGGCTTTTT	TGCTTTGAGGAGACCTTCCAAGCCC
chrX	63445062	63445063	chrX	63445021	63445152	AMPL1378296	Pool=1	TCTGGACTGTGTACGTGTGCTTTTG	ACTACCAGTCTGGGCATCAAACATA
chrX	71350265	71350266	chrX	71350235	71350352	AMPL1378297	Pool=1	TGAAGATGAAGAGTACTACAGTGAA	GAAATGAAGAAGAAGGAAGAGAAGG
chrX	71823017	71823018	chrX	71822940	71823062	AMPL1378298	Pool=1	ACATTTCTGCTGACTAGCTGAGGAA	CATACTGTTTGGTTTAAGTGTCTCA
chrX	76855904	76855905	chrX	76855877	76855994	AMPL1378299	Pool=1	AGTGAAGGTGGAAGAGGAAAGGCAG	GCATCTATTGGAAGCAGAATAAACT
chrX	78426857	78426858	chrX	78426744	78426872	AMPL1378300	Pool=1	CTGTTTGCAGTCATGGAAGCGAAAG	CAAGTAGTAGAAGATCCTCAGTGGC
chrX	79286279	79286280	chrX	79286170	79286298	AMPL1378301	Pool=1	ATGAACCGCTTTTTGAATTGGTGAC	TCTTGTAGCATAGAGGCAGGTTGAC
chrX	101857937	101857938	chrX	101857837	101857965	AMPL1378302	Pool=1	TAAACTAAAGCCACGTGATTTGCAG	TTCAATCAAGGTCTCAACCAGGGTC
chrX	105449829	105449830	chrX	105449714	105449842	AMPL1378303	Pool=1	TTTCCTCAAGACACCCTGGTAAGTC	GAATACCCAGTGCCACTTTTAGTGA
chrX	106846460	106846461	chrX	106846418	106846545	AMPL1378304	Pool=1	TGTGCTCATAACAGTCGCCGAAGTT	GGTTAAGGTTACGGGCTGTGGACTC
chrX	110005982	110005983	chrX	110005902	110006028	AMPL1378305	Pool=1	CCATCTCCTTCTTCACAGATTCAGA	TGATTTCCCAGTTTGCTCCTCAGCA
chrX	117764397	117764398	chrX	117764333	117764449	AMPL1378306	Pool=1	CTTAATATGATGGTAACTCACCTTC	ACAGGATGTTCGTGAAATAGTATCA
chrX	119760629	119760630	chrX	119760530	119760653	AMPL1378307	Pool=1	CAAATGACATGTGGTTAATGATGAG	ACAGCCTTTCTATCTAGGCCACACT
chrX	133955547	133955548	chrX	133955465	133955582	AMPL1378308	Pool=1	TTTTCTCTTAGGAAGATGAGACATT	TCAGAGTTCTTAGGAGATAAAGCAA
chrX	135482227	135482228	chrX	135482127	135482245	AMPL1378309	Pool=1	CCAACTAGACAAAATTTAAGGATAT	ACAAACTCCCACTTTCTGAAATGAT
chrX	136649557	136649558	chrX	136649507	136649642	AMPL1378310	Pool=1	TGAAGGTCCGGTCGCAGCTCTTCTT	GTAGTTAGGAAACTGAGCGCCGGCC
chrX	139866477	139866478	chrX	139866443	139866569	AMPL1378311	Pool=1	TTGGAAGACGTAGCTTAGTTGGAAG	ACGTACCTTTGTTGGAAGACACAAG
chrX	140995669	140995670	chrX	140995577	140995702	AMPL1378312	Pool=1	GAACTCTTGGAAAGACTCGATGAAG	TCATGGGAACTTTGGAGAAGACTCG
chrX	144905744	144905745	chrX	144905632	144905757	AMPL1378313	Pool=1	GTGTAGTTCAGGATAGGAACTAGGA	CTTAGCAGGAGATTCGCAAGTCACC
chrX	147800748	147800749	chrX	147800646	147800773	AMPL1378314	Pool=1	TTGGCTGATTGTAGACCTTCTACAG	CAACCTTCCTCTGGGTTGCCACAAC
chr1	935222	935223	549988	NA	NA	Missed	NA	NA	NA
chr1	12082334	12082335	550728	NA	NA	Missed	NA	NA	NA
chr1	45793395	45793396	550965	NA	NA	Missed	NA	NA	NA
chr1	113255007	113255008	549888	NA	NA	Missed	NA	NA	NA
chr1	145299824	145299825	549944	NA	NA	Missed	NA	NA	NA
chr1	215741053	215741054	550539	NA	NA	Missed	NA	NA	NA
chr2	47797317	47797318	550878	NA	NA	Missed	NA	NA	NA
chr2	128615629	128615630	550949	NA	NA	Missed	NA	NA	NA
chr2	166781189	166781190	550751	NA	NA	Missed	NA	NA	NA
chr3	184429414	184429415	550682	NA	NA	Missed	NA	NA	NA
chr4	3446551	3446552	550322	NA	NA	Missed	NA	NA	NA
chr4	88537223	88537233	549968	NA	NA	Missed	NA	NA	NA
chr5	23527016	23527017	549867	NA	NA	Missed	NA	NA	NA
chr6	44243891	44243892	550367	NA	NA	Missed	NA	NA	NA
chr6	159590723	159590724	549891	NA	NA	Missed	NA	NA	NA
chr7	56183966	56184017	549878	NA	NA	Missed	NA	NA	NA
chr7	138916366	138916367	550014	NA	NA	Missed	NA	NA	NA
chr7	140373314	140373315	550660	NA	NA	Missed	NA	NA	NA
chr8	117950768	117950769	550155	NA	NA	Missed	NA	NA	NA
chr8	143614703	143614704	550662	NA	NA	Missed	NA	NA	NA
chr8	143956451	143956452	550079	NA	NA	Missed	NA	NA	NA
chr8	144660376	144660377	548319	NA	NA	Missed	NA	NA	NA
chr8	144660377	144660378	550125	NA	NA	Missed	NA	NA	NA
chr8	144996029	144996030	550700	NA	NA	Missed	NA	NA	NA
chr8	145057868	145057869	550729	NA	NA	Missed	NA	NA	NA
chr8	145641564	145641565	550990	NA	NA	Missed	NA	NA	NA
chr8	145727069	145727070	550265	NA	NA	Missed	NA	NA	NA
chr9	6252946	6252947	550588	NA	NA	Missed	NA	NA	NA
chr9	35906592	35906593	550745	NA	NA	Missed	NA	NA	NA
chr9	38424222	38424223	550884	NA	NA	Missed	NA	NA	NA
chr9	42368556	42368557	550470	NA	NA	Missed	NA	NA	NA
chr10	11911856	11911857	550668	NA	NA	Missed	NA	NA	NA
chr10	71332204	71332205	550178	NA	NA	Missed	NA	NA	NA
chr10	90365435	90365436	549897	NA	NA	Missed	NA	NA	NA
chr10	93668110	93668111	550877	NA	NA	Missed	NA	NA	NA
chr10	115804062	115804063	549910	NA	NA	Missed	NA	NA	NA
chr10	121302107	121302108	549985	NA	NA	Missed	NA	NA	NA
chr11	1092938	1092939	550883	NA	NA	Missed	NA	NA	NA
chr11	1092947	1092948	550247	NA	NA	Missed	NA	NA	NA
chr11	1093283	1093284	550577	NA	NA	Missed	NA	NA	NA
chr11	17758099	17758136	550488	NA	NA	Missed	NA	NA	NA
chr11	33722084	33722085	550894	NA	NA	Missed	NA	NA	NA
chr11	62559385	62559386	549931	NA	NA	Missed	NA	NA	NA
chr11	64005023	64005024	550785	NA	NA	Missed	NA	NA	NA
chr12	10875682	10875683	550426	NA	NA	Missed	NA	NA	NA
chr12	11034850	11034851	550149	NA	NA	Missed	NA	NA	NA
chr12	52680177	52680178	550039	NA	NA	Missed	NA	NA	NA
chr12	53343131	53343132	550051	NA	NA	Missed	NA	NA	NA
chr12	133338357	133338358	550214	NA	NA	Missed	NA	NA	NA
chr13	50592991	50592992	550822	NA	NA	Missed	NA	NA	NA
chr14	105055162	105055163	550122	NA	NA	Missed	NA	NA	NA
chr15	28501387	28501388	550742	NA	NA	Missed	NA	NA	NA
chr15	65425588	65425589	550644	NA	NA	Missed	NA	NA	NA
chr15	70349896	70349930	550892	NA	NA	Missed	NA	NA	NA
chr15	102264476	102264477	550957	NA	NA	Missed	NA	NA	NA
chr16	347836	347837	550375	NA	NA	Missed	NA	NA	NA
chr16	31500016	31500017	550209	NA	NA	Missed	NA	NA	NA
chr16	89883007	89883008	550907	NA	NA	Missed	NA	NA	NA
chr17	2290850	2290851	550181	NA	NA	Missed	NA	NA	NA
chr17	7080378	7080379	550148	NA	NA	Missed	NA	NA	NA
chr17	33801967	33801968	550380	NA	NA	Missed	NA	NA	NA
chr17	79096085	79096086	550339	NA	NA	Missed	NA	NA	NA
chr17	80146185	80146186	550523	NA	NA	Missed	NA	NA	NA
chr18	44773433	44773434	550755	NA	NA	Missed	NA	NA	NA
chr18	44774733	44774771	550319	NA	NA	Missed	NA	NA	NA
chr19	1535205	1535206	550070	NA	NA	Missed	NA	NA	NA
chr19	1827565	1827566	550182	NA	NA	Missed	NA	NA	NA
chr19	7585453	7585454	550637	NA	NA	Missed	NA	NA	NA
chr19	14141666	14141667	549962	NA	NA	Missed	NA	NA	NA
chr19	14165385	14165386	550579	NA	NA	Missed	NA	NA	NA
chr19	15536159	15536160	549927	NA	NA	Missed	NA	NA	NA
chr19	36431664	36431665	550036	NA	NA	Missed	NA	NA	NA
chr19	42526192	42526193	550741	NA	NA	Missed	NA	NA	NA
chr19	50781422	50781423	550809	NA	NA	Missed	NA	NA	NA
chr19	53856186	53856187	550423	NA	NA	Missed	NA	NA	NA
chr19	56089825	56089826	550646	NA	NA	Missed	NA	NA	NA
chr20	25062691	25062692	550499	NA	NA	Missed	NA	NA	NA
chr20	57042665	57042666	550435	NA	NA	Missed	NA	NA	NA
chr21	45750738	45750739	549834	NA	NA	Missed	NA	NA	NA
chr21	46020655	46020671	550144	NA	NA	Missed	NA	NA	NA
chr21	46925297	46925307	550409	NA	NA	Missed	NA	NA	NA
chr22	17601118	17601120	550880	NA	NA	Missed	NA	NA	NA
chr22	20779768	20779769	550765	NA	NA	Missed	NA	NA	NA
chr22	22277571	22277572	550565	NA	NA	Missed	NA	NA	NA
chr22	24573597	24573598	550683	NA	NA	Missed	NA	NA	NA
chr22	29885598	29885605	549923	NA	NA	Missed	NA	NA	NA
chrX	2761057	2761058	550649	NA	NA	Missed	NA	NA	NA
chrX	37027156	37027157	549915	NA	NA	Missed	NA	NA	NA
