# Supplementary material for: Natural History of Germline BRCA1 Mutated and BRCA Wild-type Triple-negative Breast Cancer
Source: Cancer Res Commun. 2024 Feb 14;4(2):404–17. doi: 10.1158/2767-9764.CRC-23-0277 (PMC10865976; doi:10.1158/2767-9764.CRC-23-0277)
Supplement: Supplementary Table S4 — This tables shows the copy number variation data for all patients on this study [file crc-23-0277-s11.xlsx]

## Sheet: Sheet1
Supplementary Table S4. Comprehensive gene list for each corresponding copy number gain and loss in each patient
Patient_02										Patient_04										Patient_07
chrom	start	end	geneid	genename	gains	losses	Cancer function	location		chrom	start	end	geneid	genename	gains	losses	Cancer function	location		chrom	start	end	geneid	genename	gains	losses	Cancer function	location
9	21957751	21984490	1029	CDKN2A	0	-6	TSG	p21.3		1	18830087	18935219	5081	PAX7	2	0	fusion	p36.13		1	18830087	18935219	5081	PAX7	0	-1	fusion	p36.13
10	114197006	114487533	143187	VTI1A	0	-3	fusion	q25.2		1	36462634	36542744	9967	THRAP3	0	0	fusion	p34.3		1	36462634	36542744	9967	THRAP3	5	0	fusion	p34.3
14	91505614	91576139	9321	TRIP11	0	-3	fusion	q32.12		1	110683468	110690826	64783	RBM15	0	-2	fusion	p13.3		1	110683468	110690826	64783	RBM15	0	0	fusion	p13.3
17	5126309	5229856	9135	RABEP1	0	-3	fusion	p13.2		1	143562783	143787380	9659	PDE4DIP	0	0	fusion	q21.2		1	143562783	143787380	9659	PDE4DIP	0	0	fusion	q21.2
17	9754651	10042593	8522	GAS7	0	-3	fusion	p13.1		1	149298775	149307597	10962	MLLT11	5	0	fusion	q21.3		1	149298775	149307597	10962	MLLT11	2	0	fusion	q21.3
19	56068501	56075635	3817	KLK2	0	-3	fusion	q13.33		1	151696845	151699761	6278	S100A7	8	0	fusion	q21.3		1	151696845	151699761	6278	S100A7	3	0	fusion	q21.3
3	8997278	9266311	9901	SRGAP3	0	-3	fusion	p25.3		1	153424924	153429324	4582	MUC1	8	0	fusion	q22		1	153424924	153429324	4582	MUC1	3	0	fusion	q22
6	27215067	27215436	8294	HIST1H4I	0	-3	fusion	p22.1		1	154351122	154376495	4000	LMNA	8	0	fusion	q22		1	154351122	154376495	4000	LMNA	3	0	fusion	q22
6	30018310	30021633	3105	HLA-A	0	-3	fusion	p22.1		1	155003898	155037233	5546	PRCC	8	0	fusion	q23.1		1	155003898	155037233	5546	PRCC	3	0	fusion	q23.1
9	20334968	20612450	4300	MLLT3	0	-3	fusion	p21.3		1	168899937	168975165	5396	PRRX1	6	0	fusion	q24.2		1	168899937	168975165	5396	PRRX1	7	0	fusion	q24.2
9	131689287	131845294	23048	FNBP1	0	-3	fusion	q34.11		1	184549581	184611080	7175	TPR	0	-2	fusion	q31.1		1	184549581	184611080	7175	TPR	6	0	fusion	q31.1
1	115051108	115061038	4893	NRAS	0	-3	oncogene	p13.2		1	203893603	203916196	85414	SLC45A3	2	0	fusion	q32.1		1	203893603	203916196	85414	SLC45A3	3	0	fusion	q32.1
11	17697735	17700254	4654	MYOD1	0	-3	oncogene	p15.1		10	32340077	32385221	3799	KIF5B	4	0	fusion	p11.22		10	32340077	32385221	3799	KIF5B	9	0	fusion	p11.22
3	53504116	53821001	776	CACNA1D	0	-3	oncogene	p21.1		10	114197006	114487533	143187	VTI1A	0	-3	fusion	q25.2		10	114197006	114487533	143187	VTI1A	0	-5	fusion	q25.2
6	26139796	26140267	8358	HIST1H3B	0	-3	oncogene	p22.2		11	71391559	71469221	4926	NUMA1	0	-2	fusion	q13.4		11	71391559	71469221	4926	NUMA1	3	0	fusion	q13.4
19	54860211	54868985	83596	BCL2L12	0	-3	oncogene	q13.33		11	85346133	85457756	8301	PICALM	0	-2	fusion	q14.2		11	85346133	85457756	8301	PICALM	0	-1	fusion	q14.2
10	114700201	114916063	6934	TCF7L2	0	-3	oncogene, fusion	q25.3		11	116520250	116544024	5049	PAFAH1B2	0	-2	fusion	q23.3		11	116520250	116544024	5049	PAFAH1B2	0	0	fusion	q23.3
10	123227845	123347907	2263	FGFR2	0	-3	oncogene, fusion	q26.13		12	6646078	6668751	171017	ZNF384	6	0	fusion	p13.31		12	6646078	6668751	171017	ZNF384	14	0	fusion	p13.31
11	3652816	3775468	4928	NUP98	0	-3	oncogene, fusion	p15.4		12	27568312	27739763	8496	PPFIBP1	2	0	fusion	p11.23		12	27568312	27739763	8496	PPFIBP1	3	0	fusion	p11.23
11	8202433	8241982	4004	LMO1	0	-3	oncogene, fusion	p15.4		12	46653018	46684528	1280	COL2A1	0	-2	fusion	q13.11		12	46653018	46684528	1280	COL2A1	0	-6	fusion	q13.11
14	95246057	95250201	8115	TCL1A	0	-3	oncogene, fusion	q32.13		12	55392486	55405318	4666	NACA	0	-2	fusion	q13.3		12	55392486	55405318	4666	NACA	0	-2	fusion	q13.3
17	4972411	5019051	9098	USP6	0	-3	oncogene, fusion	p13.2		12	110688729	110732167	217	ALDH2	0	-2	fusion	q24.12		12	110688729	110732167	217	ALDH2	0	-3	fusion	q24.12
19	49943871	49955140	602	BCL3	0	-3	oncogene, fusion	q13.32		12	120944244	120984333	605	BCL7A	0	-2	fusion	q24.31		12	120944244	120984333	605	BCL7A	0	-2	fusion	q24.31
3	12600108	12680678	5894	RAF1	0	-3	oncogene, fusion	p25.2		12	121523388	121551471	55596	ZCCHC8	0	-2	fusion	q24.31		12	121523388	121551471	55596	ZCCHC8	0	-2	fusion	q24.31
5	170668893	170671743	30012	TLX3	0	-3	oncogene, fusion	q35.1		13	45598060	45654395	3936	LCP1	0	-2	fusion	p14.13		13	45598060	45654395	3936	LCP1	0	-2	fusion	p14.13
5	170747462	170770493	4869	NPM1	0	-3	oncogene, fusion	q35.1		14	29115436	29466651	5587	PRKD1	0	-2	fusion	q12		14	29115436	29466651	5587	PRKD1	0	0	fusion	q12
6	18332391	18372750	7913	DEK	0	-3	oncogene, fusion	p22.3		14	50256231	50367589	51199	NIN	0	-1	fusion	q22.1		14	50256231	50367589	51199	NIN	0	-1	fusion	q22.1
6	31240107	31246432	5460	POU5F1	0	-3	oncogene, fusion	p21.33		14	55116793	55221050	3895	KTN1	0	-1	fusion	q22.3		14	55116793	55221050	3895	KTN1	0	-1	fusion	q22.3
9	130491682	130498488	6418	SET	0	-3	oncogene, fusion	q34.11		14	66043878	66718278	10243	GPHN	0	-2	fusion	q23.3		14	66043878	66718278	10243	GPHN	0	-1	fusion	q23.3
1	116717359	116748919	476	ATP1A1	0	-3	oncogene, TSG	p13.1		14	91505614	91576139	9321	TRIP11	0	-2	fusion	q32.12		14	91505614	91576139	9321	TRIP11	0	-2	fusion	q32.12
19	49972988	49995731	23624	CBLC	0	-3	oncogene, TSG	q13.32		14	92330403	92376057	9950	GOLGA5	0	-2	fusion	q32.12		14	92330403	92376057	9950	GOLGA5	0	-2	fusion	q32.12
11	65021775	65030993	378938	MALAT1	0	-3	oncogene, TSG, fusion	q13.1		15	50392602	50608540	4644	MYO5A	0	-2	fusion	q21.2		15	50392602	50608540	4644	MYO5A	0	-2	fusion	q21.2
14	98705377	98807575	64919	BCL11B	0	-3	oncogene, TSG, fusion	q32.2		15	54998125	55368008	6938	TCF12	0	-2	fusion	q21.3		15	54998125	55368008	6938	TCF12	0	-2	fusion	q21.3
17	7512464	7531642	7157	TP53	0	-3	oncogene, TSG, fusion	p13.1		15	88874304	88986729	64784	CRTC3	4	0	fusion	q26.1		15	88874304	88986729	64784	CRTC3	0	-2	fusion	q26.1
11	64327564	64335342	4221	MEN1	0	-3	TSG	q13.1		16	15704495	15858369	4629	MYH11	0	0	fusion	p13.11		16	15704495	15858369	4629	MYH11	2	0	fusion	p13.11
14	94622319	94693512	23405	DICER1	0	-3	TSG	q32.13		16	27321224	27369616	50615	IL21R	0	-2	fusion	p12.1		16	27321224	27369616	50615	IL21R	2	0	fusion	p12.1
19	50546686	50565669	2068	ERCC2	0	-3	TSG	q13.32		16	55523249	55535294	9709	HERPUD1	0	-2	fusion	q13		16	55523249	55535294	9709	HERPUD1	0	-1	fusion	q13
3	10043113	10118614	2177	FANCD2	0	-3	TSG	p25.3		17	5126309	5229856	9135	RABEP1	0	-1	fusion	p13.2		17	5126309	5229856	9135	RABEP1	0	-1	fusion	p13.2
3	10158319	10168762	7428	VHL	0	-3	TSG	p25.3		17	9754651	10042593	8522	GAS7	0	0	fusion	p13.1		17	9754651	10042593	8522	GAS7	0	-1	fusion	p13.1
3	14161648	14195143	7508	XPC	0	-3	TSG	p25.1		17	19930927	20158660	92521	SPECC1	0	-2	fusion	p11.2		17	19930927	20158660	92521	SPECC1	0	-1	fusion	p11.2
3	52410064	52419049	8314	BAP1	0	-3	TSG	p21.1		17	34115401	34136967	4302	MLLT6	0	-1	fusion	q12		17	34115401	34136967	4302	MLLT6	1	0	fusion	q12
4	41440857	41445744	8929	PHOX2B	0	-3	TSG	p13		17	34279894	34331541	3927	LASP1	0	-1	fusion	q12		17	34279894	34331541	3927	LASP1	1	0	fusion	q12
4	87734909	87955326	5783	PTPN13	0	-3	TSG	q21.3		17	45616456	45633992	1277	COL1A1	0	0	fusion	q21.33		17	45616456	45633992	1277	COL1A1	0	-1	fusion	q21.33
10	131155456	131455358	4255	MGMT	0	-3	TSG	q26.3		17	74499394	74517433	124583	CANT1	4	0	fusion	q25.3		17	74499394	74517433	124583	CANT1	3	0	fusion	q25.3
11	61316726	61321286	2237	FEN1	0	-3	TSG	q12.2		17	77528715	77568571	79058	ASPSCR1	3	0	fusion	q25.3		17	77528715	77568571	79058	ASPSCR1	7	0	fusion	q25.3
19	54149929	54156867	581	BAX	0	-3	TSG	q13.33		18	21850215	21924609	6760	SS18	2	0	fusion	p11.2		18	21850215	21924609	6760	SS18	2	0	fusion	p11.2
19	55579408	55613082	5424	POLD1	0	-3	TSG	q13.33		19	6163967	6230959	4298	MLLT1	0	-2	fusion	p13.3		19	6163967	6230959	4298	MLLT1	0	-1	fusion	p13.3
3	13565625	13654923	2199	FBLN2	0	-3	TSG	p25.1		19	6723722	6808371	7409	VAV1	0	-2	fusion	p13.3		19	6723722	6808371	7409	VAV1	0	-1	fusion	p13.3
4	39775242	39833423	55728	N4BP2	0	-3	TSG	p14		19	14486582	14490201	3337	DNAJB1	4	0	fusion	p13.12		19	14486582	14490201	3337	DNAJB1	0	-1	fusion	p13.12
4	185785844	185807623	836	CASP3	0	-3	TSG	q35.1		19	16048325	16074408	7171	TPM4	4	0	fusion	p13.12		19	16048325	16074408	7171	TPM4	0	-1	fusion	p13.12
1	114736922	114855304	51592	TRIM33	0	-3	TSG, fusion	p13.2		19	56068501	56075635	3817	KLK2	2	0	fusion	q13.33		19	56068501	56075635	3817	KLK2	2	0	fusion	q13.33
16	87468768	87570902	863	CBFA2T3	0	-3	TSG, fusion	q24.3		19	59302142	59310848	29844	TFPT	0	0	fusion	q13.42		19	59302142	59310848	29844	TFPT	0	0	fusion	q13.42
17	7984515	7996427	5187	PER1	0	-3	TSG, fusion	p13.1		2	24660850	24847075	8648	NCOA1	0	-2	fusion	p23.3		2	24660850	24847075	8648	NCOA1	0	0	fusion	p23.3
19	58716090	58775335	55422	ZNF331	0	-3	TSG, fusion	q13.42		2	36928976	37047119	6801	STRN	6	0	fusion	p22.2		2	36928976	37047119	6801	STRN	1	0	fusion	p22.2
3	12304359	12450843	5468	PPARG	0	-3	TSG, fusion	p25.2		2	42250020	42413192	27436	EML4	6	0	fusion	p21		2	42250020	42413192	27436	EML4	0	-1	fusion	p21
3	59710076	61212164	2272	FHIT	0	-3	TSG, fusion	p14.2		2	74441790	74461472	1639	DCTN1	3	0	fusion	p13.1		2	74441790	74461472	1639	DCTN1	0	-2	fusion	p13.1
4	39874997	39922250	399	RHOH	0	-3	TSG, fusion	p14		2	113691410	113752968	7849	PAX8	2	0	fusion	p14.1		2	113691410	113752968	7849	PAX8	2	0	fusion	p14.1
7	2912308	3050004	84433	CARD11	0	-2.5	oncogene	p22.2		2	189547344	189585717	1281	COL3A1	2	0	fusion	q32.2		2	189547344	189585717	1281	COL3A1	6	0	fusion	q32.2
7	98314049	98448775	8295	TRRAP	0	-2.5	oncogene	q22.1		2	215885081	215922724	471	ATIC	0	0	fusion	q35		2	215885081	215922724	471	ATIC	14	0	fusion	q35
12	69201231	69289891	5787	PTPRB	0	-2.5	TSG	q15		2	223433976	223516363	2181	ACSL3	0	0	fusion	q36.1		2	223433976	223516363	2181	ACSL3	0	-1	fusion	q36.1
9	116822634	116920260	3371	TNC	2	-2	oncogene	q33.1		20	39090876	39186541	7150	TOP1	4	0	fusion	q12		20	39090876	39186541	7150	TOP1	0	-1	fusion	q12
9	101623958	101668994	8013	NR4A3	2	-2	oncogene, fusion	q31.1		20	43387342	43410478	6385	SDC4	4	0	fusion	q13.12		20	43387342	43410478	6385	SDC4	0	-2	fusion	q13.12
9	107464599	107464925	6887	TAL2	2	-2	oncogene, fusion	q31.2		20	60152217	60190961	26039	SS18L1	0	0	fusion	q13.33		20	60152217	60190961	26039	SS18L1	6	0	fusion	q13.33
9	109286956	109291576	9314	KLF4	2	-2	oncogene, TSG	q31.2		21	41758351	41801948	7113	TMPRSS2	2	0	fusion	p22.3		21	41758351	41801948	7113	TMPRSS2	0	-2	fusion	p22.3
9	99477012	99499460	7507	XPA	2	-2	TSG	p22.33		22	21852552	21988144	613	BCR	0	-1	fusion	p11.23		22	21852552	21988144	613	BCR	2	0	fusion	p11.23
9	126951228	126991886	5537	PPP6C	2	-2	TSG	q33.3		3	8997278	9266311	9901	SRGAP3	15	0	fusion	p25.3		3	8997278	9266311	9901	SRGAP3	6	0	fusion	p25.3
10	104837902	104943006	22978	NT5C2	1	-2	oncogene	q24.33		3	48686281	48698338	51517	NCKIPSD	0	-1	fusion	p21.31		3	48686281	48698338	51517	NCKIPSD	0	-1	fusion	p21.31
17	37718869	37794039	6774	STAT3	1	-2	oncogene	q21.2		3	101910850	101950501	10342	TFG	2	0	fusion	p12.2		3	101910850	101950501	10342	TFG	0	-2	fusion	p12.2
10	102880252	102887536	3195	TLX1	1	-2	oncogene, fusion	q24.31		3	129821503	129852409	6184	RPN1	1	0	fusion	q21.3		3	129821503	129852409	6184	RPN1	0	-2	fusion	q21.3
6	117716223	117853711	6098	ROS1	1	-2	oncogene, fusion	q22.1		3	157071019	157138215	8833	GMPS	2	0	fusion	q25.31		3	157071019	157138215	8833	GMPS	3	0	fusion	q25.31
10	88506376	88674925	657	BMPR1A	1	-2	oncogene, TSG	q23.2		3	187984079	187990377	1974	EIF4A2	6	0	fusion	q27.3		3	187984079	187990377	1974	EIF4A2	2	0	fusion	q27.3
10	104145453	104152264	4791	NFKB2	1	-2	oncogene, TSG, fusion	q24.32		3	197260744	197293338	7037	TFRC	1	0	fusion	q29		3	197260744	197293338	7037	TFRC	3	0	fusion	q29
10	89613175	89716382	5728	PTEN	1	-2	TSG	q23.31		4	53938620	54020599	81608	FIP1L1	0	-2	fusion	p12		4	53938620	54020599	81608	FIP1L1	3	0	fusion	p12
10	90740268	90765522	355	FAS	1	-2	TSG	q23.31		4	54570713	54625545	26511	CHIC2	0	-2	fusion	p12		4	54570713	54625545	26511	CHIC2	3	0	fusion	p12
10	104253754	104383199	51684	SUFU	1	-2	TSG	q24.32		4	88147164	88281215	4299	AFF1	0	-2	fusion	q22.1		4	88147164	88281215	4299	AFF1	2	0	fusion	q22.1
10	93798379	94040824	22849	CPEB3	1	-2	TSG	q23.32		4	123592075	123597330	3558	IL2	0	-1	fusion	q27		4	123592075	123597330	3558	IL2	3	0	fusion	q27
1	110683468	110690826	64783	RBM15	0	-2	fusion	p13.3		5	38510822	38631253	3977	LIFR	0	0	fusion	p13.1		5	38510822	38631253	3977	LIFR	0	0	fusion	p13.1
11	85346133	85457756	8301	PICALM	0	-2	fusion	q14.2		5	131317051	131375248	23305	ACSL6	0	0	fusion	q31.1		5	131317051	131375248	23305	ACSL6	0	-1	fusion	q31.1
12	46653018	46684528	1280	COL2A1	0	-2	fusion	q13.11		5	156540485	156614687	3702	ITK	0	-2	fusion	q33.3		5	156540485	156614687	3702	ITK	0	-1	fusion	q33.3
12	55392486	55405318	4666	NACA	0	-2	fusion	q13.3		5	176493532	176655369	64324	NSD1	0	0	fusion	q35.3		5	176493532	176655369	64324	NSD1	3	0	fusion	q35.3
13	45598060	45654395	3936	LCP1	0	-2	fusion	p14.13		6	27215067	27215436	8294	HIST1H4I	1	0	fusion	p22.1		6	27215067	27215436	8294	HIST1H4I	0	0	fusion	p22.1
14	92330403	92376057	9950	GOLGA5	0	-2	fusion	q32.12		6	30018310	30021633	3105	HLA-A	1	0	fusion	p22.1		6	30018310	30021633	3105	HLA-A	0	-2	fusion	p22.1
17	34115401	34136967	4302	MLLT6	0	-2	fusion	q12		6	117988125	118030374	57120	GOPC	4	0	fusion	q22.1		6	117988125	118030374	57120	GOPC	3	0	fusion	q22.1
17	34279894	34331541	3927	LASP1	0	-2	fusion	q12		6	167332806	167374056	11116	FGFR1OP	4	0	fusion	q27		6	167332806	167374056	11116	FGFR1OP	0	-1	fusion	q27
3	48686281	48698338	51517	NCKIPSD	0	-2	fusion	p21.31		7	27836717	28186750	221895	JAZF1	2	0	fusion	p15.2		7	27836717	28186750	221895	JAZF1	0	0	fusion	p15.2
3	101910850	101950501	10342	TFG	0	-2	fusion	p12.2		7	73080454	73120966	2006	ELN	0	-2	fusion	p11.23		7	73080454	73120966	2006	ELN	0	-4	fusion	p11.23
4	88147164	88281215	4299	AFF1	0	-2	fusion	q22.1		7	91408128	91577925	10142	AKAP9	2	0	fusion	q21.2		7	91408128	91577925	10142	AKAP9	3	0	fusion	q21.2
5	131317051	131375248	23305	ACSL6	0	-2	fusion	q31.1		7	138172055	138255115	57670	KIAA1549	2	0	fusion	q34		7	138172055	138255115	57670	KIAA1549	9	0	fusion	q34
5	156540485	156614687	3702	ITK	0	-2	fusion	q33.3		8	17824779	17929764	5108	PCM1	0	0	fusion	p22		8	17824779	17929764	5108	PCM1	0	0	fusion	p22
9	132990802	133098912	8021	NUP214	0	-2	fusion	q34.13		8	42871190	42994084	84376	HOOK3	6	0	fusion	p11.21		8	42871190	42994084	84376	HOOK3	2	0	fusion	p11.21
9	134962928	134986382	5900	RALGDS	0	-2	fusion	q34.2		8	55041669	55097561	6917	TCEA1	2	0	fusion	p11.23		8	55041669	55097561	6917	TCEA1	0	-3	fusion	p11.23
14	29115436	29466651	5587	PRKD1	0	-2	fusion	q12		8	57286869	57293732	79145	CHCHD7	3	0	fusion	p12.1		8	57286869	57293732	79145	CHCHD7	0	-4	fusion	p12.1
1	78186179	78217365	8880	FUBP1	0	-2	oncogene	p31.1		8	100959548	100975071	1345	COX6C	0	-1	fusion	q22.2		8	100959548	100975071	1345	COX6C	0	-2	fusion	q22.2
12	54760159	54783395	2065	ERBB3	0	-2	oncogene	q13.2		9	14077366	14303719	4781	NFIB	0	-2	fusion	p23		9	14077366	14303719	4781	NFIB	0	-1.5	fusion	p23
12	56428270	56432431	1019	CDK4	0	-2	oncogene	q14.1		9	20334968	20612450	4300	MLLT3	0	-2	fusion	p21.3		9	20334968	20612450	4300	MLLT3	0	-2	fusion	p21.3
12	67488247	67520481	4193	MDM2	0	-2	oncogene	q15		9	94216359	94226381	4958	OMD	0	-2	fusion	p22.31		9	94216359	94226381	4958	OMD	5	0	fusion	p22.31
14	37128940	37134240	3169	FOXA1	0	-2	oncogene	q21.1		9	131689287	131845294	23048	FNBP1	0	-1	fusion	q34.11		9	131689287	131845294	23048	FNBP1	0	-2	fusion	q34.11
14	80491622	80682399	7253	TSHR	0	-2	oncogene	q31.1		9	132990802	133098912	8021	NUP214	0	-1	fusion	q34.13		9	132990802	133098912	8021	NUP214	0	0	fusion	q34.13
14	104306731	104333125	207	AKT1	0	-2	oncogene	q32.33		9	134962928	134986382	5900	RALGDS	0	-1	fusion	q34.2		9	134962928	134986382	5900	RALGDS	0	0	fusion	q34.2
19	34994741	35007059	898	CCNE1	0	-2	oncogene	q12		X	40867767	40977994	8239	USP9X	0	0	fusion	p11.4		X	40867767	40977994	8239	USP9X	0	0	fusion	p11.4
19	47073042	47077279	973	CD79A	0	-2	oncogene	q13.2		X	64804236	64878518	4478	MSN	0	0	fusion	q12		X	64804236	64878518	4478	MSN	0	0	fusion	q12
2	158301207	158403036	90	ACVR1	0	-2	oncogene	q24.1		X	70420192	70437743	4841	NONO	0	0	fusion	q13.1		X	70420192	70437743	4841	NONO	0	0	fusion	q13.1
3	69871323	70100177	4286	MITF	0	-2	oncogene	p13		3	12600108	12680678	5894	RAF1	14.5	0	oncogene, fusion	p25.2		12	4253199	4284777	894	CCND2	22	0	oncogene, fusion	p13.32
5	55272451	55326520	3572	IL6ST	0	-2	oncogene	p11.2		17	59359832	59363446	974	CD79B	12	0	oncogene	q23.3		8	128817498	128822856	4609	MYC	21	0	oncogene, fusion	q24.21
7	116099695	116225676	4233	MET	0	-2	oncogene	q31.2		17	59926200	59932869	1655	DDX5	12	0	oncogene, fusion	q23.3		10	8136673	8157170	2625	GATA3	17	0	oncogene, TSG	p14
7	128615949	128640622	6608	SMO	0	-2	oncogene	q32.1		10	21863108	22072560	8028	MLLT10	11.5	0	oncogene, fusion	p12.31		12	6549509	6586812	1108	CHD4	14	0	oncogene	p13.31
13	48178952	48181499	57105	CYSLTR2	0	-2	oncogene	p14.2		17	64019705	64040506	5573	PRKAR1A	11	0	oncogene, TSG, fusion	q24.2		18	58941559	59137593	596	BCL2	14	0	oncogene, fusion	q21.33
14	31616246	31698685	394	ARHGAP5	0	-2	oncogene	q12		8	128817498	128822856	4609	MYC	10	0	oncogene, fusion	q24.21		1	120255699	120413799	4853	NOTCH2	13.5	0	oncogene, TSG	p12
17	35963547	35975250	1236	CCR7	0	-2	oncogene	q21.2		8	117927355	117956182	5885	RAD21	9	0	oncogene, TSG	q24.11		17	38960740	38978773	2118	ETV4	12	0	oncogene, fusion	q21.31
5	149413051	149473128	1436	CSF1R	0	-2	oncogene	q32		1	155810163	155834494	83417	FCRL4	8	0	oncogene, fusion	q23.1		7	137210265	137337386	64764	CREB3L2	11	0	oncogene, fusion	q33
12	49444128	49500328	466	ATF1	0	-2	oncogene, fusion	q13.12		1	155052166	155118266	4914	NTRK1	8	0	oncogene, TSG, fusion	q23.1		8	38389449	38445293	2260	FGFR1	11	0	oncogene, fusion	p11.23
12	52618843	52626595	3229	HOXC13	0	-2	oncogene, fusion	q13.13		19	34994741	35007059	898	CCNE1	7	0	oncogene	q12		8	145707622	145713976	9401	RECQL4	11	0	oncogene, TSG	q24.3
12	52653196	52656470	3227	HOXC11	0	-2	oncogene, fusion	q13.13		1	162795561	163082934	5087	PBX1	7	0	oncogene, fusion	q23.3		7	137795619	137920873	8805	TRIM24	11	0	oncogene, TSG, fusion	q34
12	55775458	55791428	6778	STAT6	0	-2	oncogene, fusion	q13.3		1	160868852	161016879	4921	DDR2	6	0	oncogene	q23.3		1	177343380	177465359	27	ABL2	10	0	oncogene, fusion	q25.2
12	56196638	56200567	1649	DDIT3	0	-2	oncogene, fusion	q13.3		12	6549509	6586812	1108	CHD4	6	0	oncogene	p13.31		7	140080746	140271033	673	BRAF	10	0	oncogene, fusion	q34
12	64504507	64646338	8091	HMGA2	0	-2	oncogene, fusion	q14.3		3	180349005	180435194	5290	PIK3CA	6	0	oncogene	q26.32		10	21863108	22072560	8028	MLLT10	9	0	oncogene, fusion	p12.31
17	31160601	31198351	8148	TAF15	0	-2	oncogene, fusion	q12		3	182912416	182914918	6657	SOX2	6	0	oncogene	q26.33		1	116717359	116748919	476	ATP1A1	9	0	oncogene, TSG	p13.1
17	35097919	35138441	2064	ERBB2	0	-2	oncogene, fusion	q12		7	2912308	3050004	84433	CARD11	6	0	oncogene	p22.2		7	148135408	148212347	2146	EZH2	7	0	oncogene, TSG	q36.1
17	35718972	35767420	5914	RARA	0	-2	oncogene, fusion	q21.2		1	159899564	159914575	2213	FCGR2B	6	0	oncogene, fusion	q23.3		1	36704231	36721096	1441	CSF3R	6	0	oncogene	p34.3
3	71087426	71715830	27086	FOXP1	0	-2	oncogene, fusion	p13		1	177343380	177465359	27	ABL2	6	0	oncogene, fusion	q25.2		1	202752189	202808458	4194	MDM4	6	0	oncogene	q32.1
5	132238970	132327201	27125	AFF4	0	-2	oncogene, fusion	q31.1		11	33836698	33870412	4005	LMO2	6	0	oncogene, fusion	p13		2	15998134	16004580	4613	MYCN	6	0	oncogene	p24.3
5	149473595	149515615	5159	PDGFRB	0	-2	oncogene, fusion	q32		12	4253199	4284777	894	CCND2	6	0	oncogene, fusion	p13.32		2	208809198	208828051	3417	IDH1	6	0	oncogene	q34
5	149761393	149772525	972	CD74	0	-2	oncogene, fusion	q33.1		3	187246804	187309571	2119	ETV5	6	0	oncogene, fusion	q27.2		20	56848190	56919642	2778	GNAS	6	0	oncogene	q13.32
6	42010649	42017530	896	CCND3	0	-2	oncogene, fusion	p21.1		3	188921859	188946169	604	BCL6	6	0	oncogene, fusion	q27.3		3	32968070	32971407	1233	CCR4	6	0	oncogene	p22.3
6	135544146	135582003	4602	MYB	0	-2	oncogene, fusion	q23.3		3	189413415	190080135	4026	LPP	6	0	oncogene, fusion	q28		5	179945812	180009172	2324	FLT4	6	0	oncogene	q35.3
7	127079438	127519895	27044	SND1	0	-2	oncogene, fusion	q32.1		6	127481741	127559877	84870	RSPO3	6	0	oncogene, fusion	q22.33		8	42247986	42309122	3551	IKBKB	6	0	oncogene	p11.21
9	132579089	132752883	25	ABL1	0	-2	oncogene, fusion	q34.12		10	8136673	8157170	2625	GATA3	6	0	oncogene, TSG	p14		11	33836698	33870412	4005	LMO2	6	0	oncogene, fusion	p13
12	56140201	56152312	2735	GLI1	0	-2	oncogene, fusion	q13.3		3	186563664	186683322	9175	MAP3K13	6	0	oncogene, TSG	q27.2		3	12600108	12680678	5894	RAF1	6	0	oncogene, fusion	p25.2
4	47832557	47925435	7006	TEC	0	-2	oncogene, fusion	p12		3	178221867	178397734	79718	TBL1XR1	6	0	oncogene, TSG, fusion	q26.32		7	127079438	127519895	27044	SND1	6	0	oncogene, fusion	q32.1
1	65072796	65124574	3716	JAK1	0	-2	oncogene, TSG	p31.3		1	149165512	149203837	9869	SETDB1	5	0	oncogene	q21.3		9	92603891	92698305	6850	SYK	6	0	oncogene, fusion	p22.2
11	47193089	47217339	1643	DDB2	0	-2	oncogene, TSG	p11.2		8	42247986	42309122	3551	IKBKB	5	0	oncogene	p11.21		9	101623958	101668994	8013	NR4A3	6	0	oncogene, fusion	q31.1
3	49371582	49424530	387	RHOA	0	-2	oncogene, TSG	p21.31		8	38389449	38445293	2260	FGFR1	5	0	oncogene, fusion	p11.23		9	107464599	107464925	6887	TAL2	6	0	oncogene, fusion	q31.2
5	56146022	56227730	4214	MAP3K1	0	-2	oncogene, TSG	p11.2		1	149048810	149115810	405	ARNT	5	0	oncogene, TSG, fusion	q21.3		11	47193089	47217339	1643	DDB2	6	0	oncogene, TSG	p11.2
11	32365901	32413663	7490	WT1	0	-2	oncogene, TSG, fusion	p13		2	32435234	32697470	57448	BIRC6	4.5	0	oncogene, fusion	p22.3		2	211955060	213111532	2066	ERBB4	6	0	oncogene, TSG	q34
17	27288185	27352162	23512	SUZ12	0	-2	oncogene, TSG, fusion	p11.2		1	2149994	2229316	6497	SKI	4	0	oncogene	p36.33		20	61630210	61639151	5753	PTK6	6	0	oncogene, TSG	q13.33
17	37604721	37681950	6777	STAT5B	0	-2	oncogene, TSG, fusion	q21.2		15	88428214	88446712	3418	IDH2	4	0	oncogene	q26.1		8	117927355	117956182	5885	RAD21	6	0	oncogene, TSG	q24.11
19	47480657	47491789	23152	CIC	0	-2	oncogene, TSG, fusion	q13.2		17	71284110	71287455	3021	H3F3B	4	0	oncogene	q25.1		9	109286956	109291576	9314	KLF4	6	0	oncogene, TSG	q31.2
6	152170379	152466099	2099	ESR1	0	-2	oncogene, TSG, fusion	q25.2		19	14063500	14089559	5566	PRKACA	4	0	oncogene	p13.12		7	116099695	116225676	4233	MET	5	0	oncogene	q31.2
1	93070182	93080069	6125	RPL5	0	-2	TSG	p22.1		2	15998134	16004580	4613	MYCN	4	0	oncogene	p24.3		9	116822634	116920260	3371	TNC	5	0	oncogene	q33.1
11	22600655	22603963	2188	FANCF	0	-2	TSG	p14.3		2	45085847	45090026	10736	SIX2	4	0	oncogene	p21		18	54489598	54568350	10892	MALT1	5	0	oncogene, fusion	q21.32
11	44073675	44223556	2132	EXT2	0	-2	TSG	p11.2		2	60962256	61003682	5966	REL	4	0	oncogene	p16.1		15	64466679	64570936	5604	MAP2K1	4	0	oncogene	q22.31
12	44409887	44588086	196528	ARID2	0	-2	TSG	q12		2	61558573	61618922	7514	XPO1	4	0	oncogene	p15		7	128615949	128640622	6608	SMO	4	0	oncogene	q32.1
12	48765279	48780692	6602	SMARCD1	0	-2	TSG	q13.12		2	197964943	198008016	23451	SF3B1	4	0	oncogene	q33.1		10	42892533	42944955	5979	RET	4	0	oncogene, fusion	p11.21
13	47775912	47954023	5925	RB1	0	-2	TSG	p14.2		20	35406502	35467235	6714	SRC	4	0	oncogene	p11.23		9	36828531	37024476	5079	PAX5	4	0	oncogene, TSG, fusion	p13.2
13	102296175	102326346	2073	ERCC5	0	-2	TSG	q33.1		15	86220992	86600665	4916	NTRK3	4	0	oncogene, fusion	q25.3		17	37718869	37794039	6774	STAT3	3.5	0	oncogene	q21.2
16	88331460	88410566	2175	FANCA	0	-2	TSG	q24.3		19	15209301	15252262	23476	BRD4	4	0	oncogene, fusion	p13.12		1	43576062	43592722	4352	MPL	3	0	oncogene	p34.2
17	36037498	36057629	6605	SMARCE1	0	-2	TSG	q21.2		2	60531806	60634137	53335	BCL11A	4	0	oncogene, fusion	p16.1		1	59019051	59022373	3725	JUN	3	0	oncogene	p32.1
19	57385046	57421483	5518	PPP2R1A	0	-2	TSG	q13.41		20	38747929	38751290	9935	MAFB	4	0	oncogene, fusion	q12		1	241718158	242073176	10000	AKT3	3	0	oncogene	q44
2	148319040	148404863	92	ACVR2A	0	-2	TSG	q23.1		20	39199575	39237771	5335	PLCG1	4	0	oncogene, fusion	q12		12	25249447	25295121	3845	KRAS	3	0	oncogene	p12.1
3	106859799	107070577	868	CBLB	0	-2	TSG	p13.11		6	117716223	117853711	6098	ROS1	4	0	oncogene, fusion	q22.1		2	136588389	136592195	7852	CXCR4	3	0	oncogene	q22.1
4	153461860	153675622	55294	FBXW7	0	-2	TSG	q31.3		6	135544146	135582003	4602	MYB	4	0	oncogene, fusion	q23.3		2	197964943	198008016	23451	SF3B1	3	0	oncogene	q33.1
5	67558218	67633405	5295	PIK3R1	0	-2	TSG	p13.1		15	89228713	89240010	2242	FES	4	0	oncogene, TSG	q26.1		2	204279443	204310801	940	CD28	3	0	oncogene	q33.2
5	112101483	112209835	324	APC	0	-2	TSG	q22.2		2	46378067	46467340	2034	EPAS1	4	0	oncogene, TSG	p21		3	180349005	180435194	5290	PIK3CA	3	0	oncogene	q26.32
6	106640888	106664506	639	PRDM1	0	-2	TSG	q21		1	224317044	224326326	3020	H3F3A	3	0	oncogene	q42.12		3	182912416	182914918	6657	SOX2	3	0	oncogene	q26.33
6	138230274	138246142	7128	TNFAIP3	0	-2	TSG	q23.3		7	6380651	6410123	5879	RAC1	3	0	oncogene	p22.1		3	196959307	197023545	4585	MUC4	3	0	oncogene	q29
7	124250549	124324486	25913	POT1	0	-2	TSG	q31.33		1	2975604	3345045	63976	PRDM16	3	0	oncogene, fusion	p36.32		5	11024952	11957110	1501	CTNND2	3	0	oncogene	p15.2
9	35063835	35070013	2189	FANCG	0	-2	TSG	p13.3		8	56954926	57085685	4067	LYN	3	0	oncogene, fusion	p12.1		5	176446527	176457733	2264	FGFR4	3	0	oncogene	q35.2
9	134756557	134809841	7248	TSC1	0	-2	TSG	q34.13		8	57236037	57286392	5324	PLAG1	3	0	oncogene, fusion	p12.1		7	98314049	98448775	8295	TRRAP	3	0	oncogene	q22.1
11	85633463	85667429	8726	EED	0	-2	TSG	q14.2		5	11024952	11957110	1501	CTNND2	2.5	0	oncogene	p15.2		1	145479806	145564641	607	BCL9	3	0	oncogene, fusion	q21.2
12	50631753	50677127	91	ACVR1B	0	-2	TSG	q13.13		11	17697735	17700254	4654	MYOD1	2	0	oncogene	p15.1		1	155810163	155834494	83417	FCRL4	3	0	oncogene, fusion	q23.1
13	90848930	92317491	2262	GPC5	0	-2	TSG	q31.3		12	25249447	25295121	3845	KRAS	2	0	oncogene	p12.1		1	203851858	203868623	2005	ELK4	3	0	oncogene, fusion	q32.1
13	94159877	94162390	11166	SOX21	0	-2	TSG	q32.1		15	64466679	64570936	5604	MAP2K1	2	0	oncogene	q22.31		11	69165054	69178423	595	CCND1	3	0	oncogene, fusion	q13.3
14	34291688	34414604	11177	BAZ1A	0	-2	TSG	q13.2		19	17797961	17819800	3718	JAK3	2	0	oncogene	p13.11		2	99530147	100125469	3899	AFF3	3	0	oncogene, fusion	p11.2
3	77172621	77779351	6092	ROBO2	0	-2	TSG	p12.3		19	45431556	45483036	208	AKT2	2	0	oncogene	q13.2		2	176665778	176668046	3239	HOXD13	3	0	oncogene, fusion	q31.1
5	68700880	68746384	5884	RAD17	0	-2	TSG	p13.2		19	47073042	47077279	973	CD79A	2	0	oncogene	q13.2		2	176680330	176682562	3237	HOXD11	3	0	oncogene, fusion	q31.1
6	150023744	150081085	9113	LATS1	0	-2	TSG	q25.1		19	54860211	54868985	83596	BCL2L12	2	0	oncogene	q13.33		3	150720722	150858472	25937	WWTR1	3	0	oncogene, fusion	q25.1
1	85504519	85516171	8915	BCL10	0	-2	TSG, fusion	p22.3		2	79593634	80729416	1496	CTNNA2	2	0	oncogene	p12		4	47832557	47925435	7006	TEC	3	0	oncogene, fusion	p12
11	2978735	3035247	833	CARS	0	-2	TSG, fusion	p15.4		2	136588389	136592195	7852	CXCR4	2	0	oncogene	q22.1		4	54790204	54859169	5156	PDGFRA	3	0	oncogene, fusion	p12
11	46256136	46299548	90993	CREB3L1	0	-2	TSG, fusion	p11.2		2	158301207	158403036	90	ACVR1	2	0	oncogene	q24.1		6	41759694	41810776	7942	TFEB	3	0	oncogene, fusion	p21.1
12	55769157	55775526	4665	NAB2	0	-2	TSG, fusion	q13.3		2	204279443	204310801	940	CD28	2	0	oncogene	q33.2		6	42010649	42017530	896	CCND3	3	0	oncogene, fusion	p21.1
12	57552204	57600529	121227	LRIG3	0	-2	TSG, fusion	q14.1		20	49833988	49852421	57167	SALL4	2	0	oncogene	q13.2		6	117716223	117853711	6098	ROS1	3	0	oncogene, fusion	q22.1
12	63730676	63801356	11197	WIF1	0	-2	TSG, fusion	q14.3		21	43386135	43400757	7307	U2AF1	2	0	oncogene	p22.3		6	127481741	127559877	84870	RSPO3	3	0	oncogene, fusion	q22.33
17	1194590	1250267	7531	YWHAE	0	-2	TSG, fusion	p13.3		7	98314049	98448775	8295	TRRAP	2	0	oncogene	q22.1		6	135544146	135582003	4602	MYB	3	0	oncogene, fusion	q23.3
17	26446243	26725590	4763	NF1	0	-2	TSG, fusion	p11.2		7	116099695	116225676	4233	MET	2	0	oncogene	q31.2		7	92072171	92301148	1021	CDK6	3	0	oncogene, fusion	q21.2
4	25266571	25287603	10568	SLC34A2	0	-2	TSG, fusion	p15.2		7	128615949	128640622	6608	SMO	2	0	oncogene	q32.1		2	177803282	177837663	4780	NFE2L2	3	0	oncogene, TSG	q31.2
5	138117006	138298622	1495	CTNNA1	0	-2	TSG, fusion	q31.2		1	203851858	203868623	2005	ELK4	2	0	oncogene, fusion	q32.1		5	1306282	1348159	7015	TERT	3	0	oncogene, TSG	p15.33
5	142130476	142586243	23092	ARHGAP26	0	-2	TSG, fusion	q31.3		10	102880252	102887536	3195	TLX1	2	0	oncogene, fusion	q24.31		1	155052166	155118266	4914	NTRK1	3	0	oncogene, TSG, fusion	q23.1
1	17738917	17896957	55160	ARHGEF10L	1	-1.5	TSG	p36.13		16	78185732	78192112	4094	MAF	2	0	oncogene, fusion	q23.2		11	65021775	65030993	378938	MALAT1	3	0	oncogene, TSG, fusion	q13.1
5	35892748	35912681	3575	IL7R	10	-1	oncogene	p13.2		18	20895889	21186114	25925	ZNF521	2	0	oncogene, fusion	p11.2		17	37604721	37681950	6777	STAT5B	3	0	oncogene, TSG, fusion	q21.2
5	11024952	11957110	1501	CTNND2	10	-1	oncogene	p15.2		18	40535467	40898771	26040	SETBP1	2	0	oncogene, fusion	q12.3		3	178221867	178397734	79718	TBL1XR1	3	0	oncogene, TSG, fusion	q26.32
5	24522967	24680668	1008	CDH10	7	-1	TSG	p14.2		19	18655425	18749762	23373	CRTC1	2	0	oncogene, fusion	p13.11		1	149165512	149203837	9869	SETDB1	2	0	oncogene	q21.3
9	5500570	5560398	80380	PDCD1LG2	4	-1	oncogene, fusion	p24.1		19	49943871	49955140	602	BCL3	2	0	oncogene, fusion	q13.32		1	160868852	161016879	4921	DDR2	2	0	oncogene	q23.3
9	5440559	5458477	29126	CD274	4	-1	TSG, fusion	p24.1		2	176665778	176668046	3239	HOXD13	2	0	oncogene, fusion	q31.1		13	27475753	27572705	2322	FLT3	2	0	oncogene	p12.2
1	43576062	43592722	4352	MPL	3	-1	oncogene	p34.2		2	176680330	176682562	3237	HOXD11	2	0	oncogene, fusion	q31.1		19	45431556	45483036	208	AKT2	2	0	oncogene	q13.2
6	37245964	37251182	5292	PIM1	3	-1	oncogene, fusion	p21.2		20	49441172	49592665	4773	NFATC2	2	0	oncogene, fusion	q13.2		19	47073042	47077279	973	CD79A	2	0	oncogene	q13.2
9	4975245	5117995	3717	JAK2	3	-1	oncogene, fusion	p24.1		21	33320109	33323370	10215	OLIG2	2	0	oncogene, fusion	p22.11		19	54860211	54868985	83596	BCL2L12	2	0	oncogene	q13.33
9	8307268	9008735	5789	PTPRD	3	-1	TSG	p24.1		21	38675671	38955488	2078	ERG	2	0	oncogene, fusion	p22.2		20	49833988	49852421	57167	SALL4	2	0	oncogene	q13.2
6	34312628	34321986	3159	HMGA1	2	-1	oncogene, fusion	p21.31		3	150720722	150858472	25937	WWTR1	2	0	oncogene, fusion	q25.1		22	18447834	18479400	54487	DGCR8	2	0	oncogene	p11.21
6	33394367	33398682	1616	DAXX	2	-1	oncogene, TSG	p21.32		6	18332391	18372750	7913	DEK	2	0	oncogene, fusion	p22.3		22	20443946	20551970	5594	MAPK1	2	0	oncogene	p11.22
6	36754465	36763087	1026	CDKN1A	2	-1	oncogene, TSG	p21.2		7	13897379	13995289	2115	ETV1	2	0	oncogene, fusion	p21.2		7	55054219	55242525	1956	EGFR	2	0	oncogene	p11.2
6	35528116	35542859	2178	FANCE	2	-1	TSG	p21.31		7	27203024	27206221	3209	HOXA13	2	0	oncogene, fusion	p15.2		1	47454551	47468030	6886	TAL1	2	0	oncogene, fusion	p33
8	31010320	31150819	7486	WRN	2	-1	TSG	p12		7	92072171	92301148	1021	CDK6	2	0	oncogene, fusion	q21.2		1	47488436	47552404	6491	STIL	2	0	oncogene, fusion	p33
8	32525295	32741615	3084	NRG1	2	-1	TSG, fusion	p12		7	127079438	127519895	27044	SND1	2	0	oncogene, fusion	q32.1		1	159899564	159914575	2213	FCGR2B	2	0	oncogene, fusion	q23.3
11	128266523	128293174	3762	KCNJ5	1	-1	oncogene	q24.3		7	137210265	137337386	64764	CREB3L2	2	0	oncogene, fusion	q33		1	162795561	163082934	5087	PBX1	2	0	oncogene, fusion	q23.3
11	95351088	95715992	84441	MAML2	1	-1	oncogene, fusion	q21		7	140080746	140271033	673	BRAF	2	0	oncogene, fusion	q34		16	11966465	11969426	608	TNFRSF17	2	0	oncogene, fusion	p13.13
11	118125623	118167082	1656	DDX6	1	-1	oncogene, fusion	q23.3		11	47193089	47217339	1643	DDB2	2	0	oncogene, TSG	p11.2		18	20895889	21186114	25925	ZNF521	2	0	oncogene, fusion	p11.2
11	128069199	128187521	2313	FLI1	1	-1	oncogene, fusion	q24.3		19	49972988	49995731	23624	CBLC	2	0	oncogene, TSG	q13.32		18	40535467	40898771	26040	SETBP1	2	0	oncogene, fusion	q12.3
11	118347627	118357205	283150	FOXR1	1	-1	oncogene, fusion	q23.3		2	177803282	177837663	4780	NFE2L2	2	0	oncogene, TSG	q31.2		19	49943871	49955140	602	BCL3	2	0	oncogene, fusion	q13.32
11	118272263	118286823	283149	BCL9L	1	-1	oncogene, TSG	q23.3		3	122632963	122747519	10721	POLQ	2	0	oncogene, TSG	p13.33		2	208102931	208171818	1385	CREB1	2	0	oncogene, fusion	q33.3
11	101693404	101713675	330	BIRC3	1	-1	oncogene, TSG, fusion	q22.2		6	163755665	163914886	9444	QKI	2	0	oncogene, TSG	q26		20	49441172	49592665	4773	NFATC2	2	0	oncogene, fusion	q13.2
11	118582200	118684069	867	CBL	1	-1	oncogene, TSG, fusion	q23.3		7	148135408	148212347	2146	EZH2	2	0	oncogene, TSG	q36.1		22	26474265	26527486	4330	MN1	2	0	oncogene, fusion	q12.1
8	30072487	30085122	23484	LEPROTL1	1	-1	TSG	p12		10	104145453	104152264	4791	NFKB2	2	0	oncogene, TSG, fusion	q24.32		22	27994271	28026505	2130	EWSR1	2	0	oncogene, fusion	q12.2
11	113435641	113626608	7704	ZBTB16	1	-1	TSG, fusion	q23.2		11	32365901	32413663	7490	WT1	2	0	oncogene, TSG, fusion	p13		3	187246804	187309571	2119	ETV5	2	0	oncogene, fusion	q27.2
11	119713156	119865855	23365	ARHGEF12	1	-1	TSG, fusion	q23.3		19	47480657	47491789	23152	CIC	2	0	oncogene, TSG, fusion	q13.2		3	188921859	188946169	604	BCL6	2	0	oncogene, fusion	q27.3
11	116520250	116544024	5049	PAFAH1B2	0	-1	fusion	q23.3		21	35081968	35343465	861	RUNX1	2	0	oncogene, TSG, fusion	p22.12		3	189413415	190080135	4026	LPP	2	0	oncogene, fusion	q28
11	522242	525550	3265	HRAS	0	-1	oncogene	p15.5		7	27168582	27171674	3205	HOXA9	2	0	oncogene, TSG, fusion	p15.2		4	99401643	99582840	5910	RAP1GDS1	2	0	oncogene, fusion	q23
8	38389449	38445293	2260	FGFR1	0	-1	oncogene, fusion	p11.23		7	27187654	27191355	3207	HOXA11	2	0	oncogene, TSG, fusion	p15.2		19	49972988	49995731	23624	CBLC	2	0	oncogene, TSG	q13.32
9	36828531	37024476	5079	PAX5	0	-1	oncogene, TSG, fusion	p13.2		7	137795619	137920873	8805	TRIM24	2	0	oncogene, TSG, fusion	q34		2	46378067	46467340	2034	EPAS1	2	0	oncogene, TSG	p21
5	1306282	1348159	7015	TERT	7	-0.5	oncogene, TSG	p15.33		9	36828531	37024476	5079	PAX5	2	0	oncogene, TSG, fusion	p13.2		3	186563664	186683322	9175	MAP3K13	2	0	oncogene, TSG	q27.2
8	118880783	119193239	2131	EXT1	23	0	TSG, fusion	q24.11		3	71087426	71715830	27086	FOXP1	1.5	0	oncogene, fusion	p13		1	149048810	149115810	405	ARNT	2	0	oncogene, TSG, fusion	q21.3
8	117927355	117956182	5885	RAD21	22	0	oncogene, TSG	q24.11		1	59019051	59022373	3725	JUN	1	0	oncogene	p32.1		19	47480657	47491789	23152	CIC	2	0	oncogene, TSG, fusion	q13.2
15	72074067	72127213	5371	PML	21	0	TSG, fusion	q24.1		1	78186179	78217365	8880	FUBP1	1	0	oncogene	p31.1		17	52688930	53112298	124540	MSI2	1.5	0	oncogene, fusion	q22
8	128817498	128822856	4609	MYC	19	0	oncogene, fusion	q24.21		3	129680960	129694718	2624	GATA2	1	0	oncogene	q21.3		17	35963547	35975250	1236	CCR7	1	0	oncogene	q21.2
8	145707622	145713976	9401	RECQL4	19	0	oncogene, TSG	q24.3		3	196959307	197023545	4585	MUC4	1	0	oncogene	q29		17	56032336	56096818	8493	PPM1D	1	0	oncogene	q23.2
8	134318596	134378680	10397	NDRG1	19	0	TSG, fusion	q24.22		1	32489520	32524348	3932	LCK	1	0	oncogene, fusion	p35.2		17	59359832	59363446	974	CD79B	1	0	oncogene	q23.3
12	6646078	6668751	171017	ZNF384	17	0	fusion	p13.31		2	29269144	29997936	238	ALK	1	0	oncogene, fusion	p23.2		17	71284110	71287455	3021	H3F3B	1	0	oncogene	q25.1
12	6549509	6586812	1108	CHD4	17	0	oncogene	p13.31		6	31240107	31246432	5460	POU5F1	1	0	oncogene, fusion	p21.33		19	34994741	35007059	898	CCNE1	1	0	oncogene	q12
12	6926001	6940740	5777	PTPN6	17	0	TSG	p13.31		6	34312628	34321986	3159	HMGA1	1	0	oncogene, fusion	p21.31		17	35097919	35138441	2064	ERBB2	1	0	oncogene, fusion	q12
12	4253199	4284777	894	CCND2	16	0	oncogene, fusion	p13.32		1	65072796	65124574	3716	JAK1	1	0	oncogene, TSG	p31.3		17	35718972	35767420	5914	RARA	1	0	oncogene, fusion	q21.2
5	271447	309792	6389	SDHA	16	0	TSG	p15.33		5	1306282	1348159	7015	TERT	1	0	oncogene, TSG	p15.33		17	59926200	59932869	1655	DDX5	1	0	oncogene, fusion	q23.3
2	189547344	189585717	1281	COL3A1	15	0	fusion	q32.2		6	33394367	33398682	1616	DAXX	1	0	oncogene, TSG	p21.32		2	32435234	32697470	57448	BIRC6	1	0	oncogene, fusion	p22.3
2	197964943	198008016	23451	SF3B1	15	0	oncogene	q33.1		7	55054219	55242525	1956	EGFR	0.5	0	oncogene	p11.2		17	64019705	64040506	5573	PRKAR1A	1	0	oncogene, TSG, fusion	q24.2
3	189413415	190080135	4026	LPP	15	0	oncogene, fusion	q28		2	99530147	100125469	3899	AFF3	0.5	0	oncogene, fusion	p11.2		1	2149994	2229316	6497	SKI	0	0	oncogene	p36.33
6	100096984	100123411	892	CCNC	15	0	TSG	p16.2		1	36704231	36721096	1441	CSF3R	0	0	oncogene	p34.3		1	78186179	78217365	8880	FUBP1	0	0	oncogene	p31.1
19	16048325	16074408	7171	TPM4	14	0	fusion	p13.12		1	43576062	43592722	4352	MPL	0	0	oncogene	p34.2		1	115051108	115061038	4893	NRAS	0	0	oncogene	p13.2
7	91408128	91577925	10142	AKAP9	14	0	fusion	q21.2		1	115051108	115061038	4893	NRAS	0	-2	oncogene	p13.2		1	224317044	224326326	3020	H3F3A	0	0	oncogene	q42.12
19	15209301	15252262	23476	BRD4	14	0	oncogene, fusion	p13.12		1	202752189	202808458	4194	MDM4	0	0	oncogene	q32.1		10	104837902	104943006	22978	NT5C2	0	-3	oncogene	q24.33
2	176665778	176668046	3239	HOXD13	14	0	oncogene, fusion	q31.1		1	241718158	242073176	10000	AKT3	0	0	oncogene	q44		11	522242	525550	3265	HRAS	0	0	oncogene	p15.5
2	176680330	176682562	3237	HOXD11	14	0	oncogene, fusion	q31.1		10	104837902	104943006	22978	NT5C2	0	-2	oncogene	q24.33		11	17697735	17700254	4654	MYOD1	0	-3	oncogene	p15.1
3	188921859	188946169	604	BCL6	14	0	oncogene, fusion	q27.3		11	522242	525550	3265	HRAS	0	-2	oncogene	p15.5		11	128266523	128293174	3762	KCNJ5	0	0	oncogene	q24.3
7	92072171	92301148	1021	CDK6	14	0	oncogene, fusion	q21.2		11	128266523	128293174	3762	KCNJ5	0	-1	oncogene	q24.3		12	54760159	54783395	2065	ERBB3	0	-2	oncogene	q13.2
2	177803282	177837663	4780	NFE2L2	14	0	oncogene, TSG	q31.2		12	54760159	54783395	2065	ERBB3	0	-2	oncogene	q13.2		12	56428270	56432431	1019	CDK4	0	-1	oncogene	q14.1
8	108980721	109164742	340419	RSPO2	14	0	TSG, fusion	q23.1		12	56428270	56432431	1019	CDK4	0	-2	oncogene	q14.1		12	67488247	67520481	4193	MDM2	0	-1	oncogene	q15
3	178221867	178397734	79718	TBL1XR1	13	0	oncogene, TSG, fusion	q26.32		12	67488247	67520481	4193	MDM2	0	-2	oncogene	q15		12	111340919	111432100	5781	PTPN11	0	-3	oncogene	q24.13
12	22669276	22729913	55500	ETNK1	13	0	TSG	p12.1		12	111340919	111432100	5781	PTPN11	0	-2	oncogene	q24.13		13	48178952	48181499	57105	CYSLTR2	0	-2	oncogene	p14.2
8	113304333	114518418	114788	CSMD3	13	0	TSG	q23.3		13	27475753	27572705	2322	FLT3	0	-2	oncogene	p12.2		14	31616246	31698685	394	ARHGAP5	0	-1	oncogene	q12
12	25249447	25295121	3845	KRAS	12	0	oncogene	p12.1		13	48178952	48181499	57105	CYSLTR2	0	-2	oncogene	p14.2		14	37128940	37134240	3169	FOXA1	0	-1	oncogene	q21.1
20	35406502	35467235	6714	SRC	12	0	oncogene	p11.23		14	31616246	31698685	394	ARHGAP5	0	-2	oncogene	q12		14	60182506	60185933	6495	SIX1	0	0	oncogene	q23.1
3	180349005	180435194	5290	PIK3CA	12	0	oncogene	q26.32		14	37128940	37134240	3169	FOXA1	0	-1	oncogene	q21.1		14	61231992	61284729	3091	HIF1A	0	-1	oncogene	q23.2
10	21863108	22072560	8028	MLLT10	12	0	oncogene, fusion	p12.31		14	60182506	60185933	6495	SIX1	0	-1	oncogene	q23.1		14	80491622	80682399	7253	TSHR	0	-2	oncogene	q31.1
13	31787617	31871805	675	BRCA2	12	0	TSG	p13.1		14	61231992	61284729	3091	HIF1A	0	-1	oncogene	q23.2		14	104306731	104333125	207	AKT1	0	0	oncogene	q32.33
15	91244423	91366396	1106	CHD2	12	0	TSG	q26.1		14	80491622	80682399	7253	TSHR	0	-2	oncogene	q31.1		15	48503871	48579265	9101	USP8	0	-2	oncogene	q21.2
15	88874304	88986729	64784	CRTC3	11	0	fusion	q26.1		14	104306731	104333125	207	AKT1	0	0	oncogene	q32.33		15	88428214	88446712	3418	IDH2	0	-2	oncogene	q26.1
20	43387342	43410478	6385	SDC4	11	0	fusion	q13.12		15	48503871	48579265	9101	USP8	0	-1	oncogene	q21.2		19	3045530	3072452	2767	GNA11	0	0	oncogene	p13.3
5	38510822	38631253	3977	LIFR	11	0	fusion	p13.1		17	35963547	35975250	1236	CCR7	0	-1	oncogene	q21.2		19	4041319	4075126	5605	MAP2K2	0	-1	oncogene	p13.3
15	48503871	48579265	9101	USP8	11	0	oncogene	q21.2		17	37718869	37794039	6774	STAT3	0	0	oncogene	q21.2		19	12910423	12916303	811	CALR	0	-1	oncogene	p13.13
15	88428214	88446712	3418	IDH2	11	0	oncogene	q26.1		17	56032336	56096818	8493	PPM1D	0	-2	oncogene	q23.2		19	14063500	14089559	5566	PRKACA	0	-1	oncogene	p13.12
15	89228713	89240010	2242	FES	11	0	oncogene, TSG	q26.1		19	3045530	3072452	2767	GNA11	0	-2	oncogene	p13.3		19	17797961	17819800	3718	JAK3	0	-1	oncogene	p13.11
10	3808188	3817455	1316	KLF6	11	0	TSG	p15.2		19	4041319	4075126	5605	MAP2K2	0	-2	oncogene	p13.3		2	45085847	45090026	10736	SIX2	0	-3	oncogene	p21
15	89061606	89159602	641	BLM	11	0	TSG	q26.1		19	12910423	12916303	811	CALR	0	-2	oncogene	p13.13		2	60962256	61003682	5966	REL	0	-1	oncogene	p16.1
15	87660554	87679030	5428	POLG	11	0	TSG	q26.1		2	208809198	208828051	3417	IDH1	0	0	oncogene	q34		2	61558573	61618922	7514	XPO1	0	-1	oncogene	p15
20	39090876	39186541	7150	TOP1	10	0	fusion	q12		20	56848190	56919642	2778	GNAS	0	0	oncogene	q13.32		2	79593634	80729416	1496	CTNNA2	0	-2	oncogene	p12
20	60152217	60190961	26039	SS18L1	10	0	fusion	q13.33		22	18447834	18479400	54487	DGCR8	0	-1	oncogene	p11.21		2	158301207	158403036	90	ACVR1	0	-2	oncogene	q24.1
3	187984079	187990377	1974	EIF4A2	10	0	fusion	q27.3		22	20443946	20551970	5594	MAPK1	0	-1	oncogene	p11.22		20	35406502	35467235	6714	SRC	0	-1	oncogene	p11.23
15	64466679	64570936	5604	MAP2K1	10	0	oncogene	q22.31		3	32968070	32971407	1233	CCR4	0	0	oncogene	p22.3		21	43386135	43400757	7307	U2AF1	0	-1	oncogene	p22.3
20	49833988	49852421	57167	SALL4	10	0	oncogene	q13.2		3	38155157	38159517	4615	MYD88	0	-2	oncogene	p22.2		3	38155157	38159517	4615	MYD88	0	-1	oncogene	p22.2
20	56848190	56919642	2778	GNAS	10	0	oncogene	q13.32		3	53504116	53821001	776	CACNA1D	0	-2	oncogene	p21.1		3	53504116	53821001	776	CACNA1D	0	-3	oncogene	p21.1
3	182912416	182914918	6657	SOX2	10	0	oncogene	q26.33		3	69871323	70100177	4286	MITF	0	-1	oncogene	p13		3	69871323	70100177	4286	MITF	0	-2	oncogene	p13
20	38747929	38751290	9935	MAFB	10	0	oncogene, fusion	q12		3	139856921	139960875	5291	PIK3CB	0	-2	oncogene	q22.3		3	129680960	129694718	2624	GATA2	0	-2	oncogene	q21.3
20	39199575	39237771	5335	PLCG1	10	0	oncogene, fusion	q12		4	55218918	55301612	3815	KIT	0	-2	oncogene	p12		3	139856921	139960875	5291	PIK3CB	0	-3	oncogene	q22.3
20	49441172	49592665	4773	NFATC2	10	0	oncogene, fusion	q13.2		4	55639406	55686519	3791	KDR	0	-2	oncogene	p12		4	55218918	55301612	3815	KIT	0	0	oncogene	p12
20	61630210	61639151	5753	PTK6	10	0	oncogene, TSG	q13.33		5	35892748	35912681	3575	IL7R	0	0	oncogene	p13.2		4	55639406	55686519	3791	KDR	0	0	oncogene	p12
3	186563664	186683322	9175	MAP3K13	10	0	oncogene, TSG	q27.2		5	55272451	55326520	3572	IL6ST	0	-2	oncogene	p11.2		5	35892748	35912681	3575	IL7R	0	0	oncogene	p13.2
12	12761576	12766570	1027	CDKN1B	10	0	TSG	p13.1		5	149413051	149473128	1436	CSF1R	0	-2	oncogene	q32		5	55272451	55326520	3572	IL6ST	0	0	oncogene	p11.2
15	65145249	65274587	4088	SMAD3	10	0	TSG	q22.33		5	176446527	176457733	2264	FGFR4	0	0	oncogene	q35.2		5	149413051	149473128	1436	CSF1R	0	-2.5	oncogene	q32
12	11694055	11939603	2120	ETV6	10	0	TSG, fusion	p13.2		5	179945812	180009172	2324	FLT4	0	0	oncogene	q35.3		6	26139796	26140267	8358	HIST1H3B	0	0	oncogene	p22.2
15	86220992	86600665	4916	NTRK3	9.5	0	oncogene, fusion	q25.3		6	26139796	26140267	8358	HIST1H3B	0	0	oncogene	p22.2		7	2912308	3050004	84433	CARD11	0	0	oncogene	p22.2
8	55041669	55097561	6917	TCEA1	9	0	fusion	p11.23		7	86111166	86332128	2913	GRM3	0	-2	oncogene	q21.12		7	6380651	6410123	5879	RAC1	0	0	oncogene	p22.1
19	12910423	12916303	811	CALR	9	0	oncogene	p13.13		8	95208566	95289986	1015	CDH17	0	-1	oncogene	q22.1		7	86111166	86332128	2913	GRM3	0	-3	oncogene	q21.12
19	17797961	17819800	3718	JAK3	9	0	oncogene	p13.11		9	79525009	79836012	2776	GNAQ	0	-1	oncogene	p21.2		8	95208566	95289986	1015	CDH17	0	0	oncogene	q22.1
19	13070847	13074681	4066	LYL1	9	0	oncogene, fusion	p13.13		9	116822634	116920260	3371	TNC	0	-2	oncogene	q33.1		9	79525009	79836012	2776	GNAQ	0	0	oncogene	p21.2
19	18655425	18749762	23373	CRTC1	9	0	oncogene, fusion	p13.11		X	12903148	12905267	7114	TMSB4X	0	0	oncogene	p22.2		X	12903148	12905267	7114	TMSB4X	0	0	oncogene	p22.2
12	103370614	103676013	50515	CHST11	9	0	oncogene, fusion	q23.3		X	47305451	47316243	369	ARAF	0	0	oncogene	p11.3		X	47305451	47316243	369	ARAF	0	0	oncogene	p11.3
20	40134806	41251971	11122	PTPRT	9	0	TSG	q13.11		X	48427153	48434759	7454	WAS	0	0	oncogene	p11.23		X	48427153	48434759	7454	WAS	0	0	oncogene	p11.23
19	14486582	14490201	3337	DNAJB1	8	0	fusion	p13.12		X	66680599	66860844	367	AR	0	0	oncogene	q12		X	66680599	66860844	367	AR	0	0	oncogene	q12
19	14063500	14089559	5566	PRKACA	8	0	oncogene	p13.12		1	47454551	47468030	6886	TAL1	0	0	oncogene, fusion	p33		1	2975604	3345045	63976	PRDM16	0	0	oncogene, fusion	p36.32
9	92603891	92698305	6850	SYK	8	0	oncogene, fusion	p22.2		1	47488436	47552404	6491	STIL	0	0	oncogene, fusion	p33		1	32489520	32524348	3932	LCK	0	-1	oncogene, fusion	p35.2
8	101784320	101803491	26986	PABPC1	8	0	oncogene, TSG	q22.3		1	145479806	145564641	607	BCL9	0	0	oncogene, fusion	q21.2		10	102880252	102887536	3195	TLX1	0	-3	oncogene, fusion	q24.31
19	18414473	18493918	8178	ELL	8	0	TSG, fusion	p13.11		10	42892533	42944955	5979	RET	0	-3	oncogene, fusion	p11.21		10	114700201	114916063	6934	TCF7L2	0	-5	oncogene, fusion	q25.3
3	187246804	187309571	2119	ETV5	7	0	oncogene, fusion	q27.2		10	114700201	114916063	6934	TCF7L2	0	-3	oncogene, fusion	q25.3		10	123227845	123347907	2263	FGFR2	0	-3	oncogene, fusion	q26.13
6	336760	356193	3662	IRF4	7	0	oncogene, TSG, fusion	p25.3		10	123227845	123347907	2263	FGFR2	0	-1	oncogene, fusion	q26.13		11	3652816	3775468	4928	NUP98	0	-2.5	oncogene, fusion	p15.4
10	27075531	27189965	10006	ABI1	7	0	TSG, fusion	p12.1		11	3652816	3775468	4928	NUP98	0	0	oncogene, fusion	p15.4		11	8202433	8241982	4004	LMO1	0	-2.5	oncogene, fusion	p15.4
3	159771678	159805877	4291	MLF1	7	0	TSG, fusion	q25.32		11	8202433	8241982	4004	LMO1	0	-2	oncogene, fusion	p15.4		11	95351088	95715992	84441	MAML2	0	-1	oncogene, fusion	q21
10	32340077	32385221	3799	KIF5B	6	0	fusion	p11.22		11	69165054	69178423	595	CCND1	0	-3	oncogene, fusion	q13.3		11	110728190	110755626	5450	POU2AF1	0	-1	oncogene, fusion	q23.1
14	55116793	55221050	3895	KTN1	6	0	fusion	q22.3		11	95351088	95715992	84441	MAML2	0	-2	oncogene, fusion	q21		11	118125623	118167082	1656	DDX6	0	0	oncogene, fusion	q23.3
4	53938620	54020599	81608	FIP1L1	6	0	fusion	p12		11	110728190	110755626	5450	POU2AF1	0	-2	oncogene, fusion	q23.1		11	118347627	118357205	283150	FOXR1	0	0	oncogene, fusion	q23.3
8	100959548	100975071	1345	COX6C	6	0	fusion	q22.2		11	118125623	118167082	1656	DDX6	0	-2	oncogene, fusion	q23.3		11	128069199	128187521	2313	FLI1	0	0	oncogene, fusion	q24.3
9	94216359	94226381	4958	OMD	6	0	fusion	p22.31		11	118347627	118357205	283150	FOXR1	0	-2	oncogene, fusion	q23.3		12	49444128	49500328	466	ATF1	0	-2	oncogene, fusion	q13.12
19	45431556	45483036	208	AKT2	6	0	oncogene	q13.2		11	128069199	128187521	2313	FLI1	0	-1	oncogene, fusion	q24.3		12	52618843	52626595	3229	HOXC13	0	-2	oncogene, fusion	q13.13
7	86111166	86332128	2913	GRM3	6	0	oncogene	q21.12		12	49444128	49500328	466	ATF1	0	-2	oncogene, fusion	q13.12		12	52653196	52656470	3227	HOXC11	0	-2	oncogene, fusion	q13.13
8	95208566	95289986	1015	CDH17	6	0	oncogene	q22.1		12	52618843	52626595	3229	HOXC13	0	-1	oncogene, fusion	q13.13		12	55775458	55791428	6778	STAT6	0	-2	oncogene, fusion	q13.3
11	110728190	110755626	5450	POU2AF1	6	0	oncogene, fusion	q23.1		12	52653196	52656470	3227	HOXC11	0	-1	oncogene, fusion	q13.13		12	56140201	56152312	2735	GLI1	0	-2	oncogene, fusion	q13.3
7	13897379	13995289	2115	ETV1	6	0	oncogene, fusion	p21.2		12	55775458	55791428	6778	STAT6	0	-2	oncogene, fusion	q13.3		12	56196638	56200567	1649	DDIT3	0	-2	oncogene, fusion	q13.3
2	32435234	32697470	57448	BIRC6	6	0	oncogene, fusion	p22.3		12	56140201	56152312	2735	GLI1	0	-2	oncogene, fusion	q13.3		12	64504507	64646338	8091	HMGA2	0	-1	oncogene, fusion	q14.3
8	93040328	93176619	862	RUNX1T1	6	0	oncogene, TSG, fusion	q21.3		12	56196638	56200567	1649	DDIT3	0	-2	oncogene, fusion	q13.3		12	103370614	103676013	50515	CHST11	0	-2	oncogene, fusion	q23.3
11	107598769	107745036	472	ATM	6	0	TSG	q22.3		12	64504507	64646338	8091	HMGA2	0	0	oncogene, fusion	q14.3		14	95246057	95250201	8115	TCL1A	0	-2	oncogene, fusion	q32.13
11	111462832	111471727	6392	SDHD	6	0	TSG	q23.1		12	103370614	103676013	50515	CHST11	0	-2	oncogene, fusion	q23.3		15	86220992	86600665	4916	NTRK3	0	-2	oncogene, fusion	q25.3
16	277441	342465	8312	AXIN1	6	0	TSG	p13.3		14	95246057	95250201	8115	TCL1A	0	-2	oncogene, fusion	q32.13		16	78185732	78192112	4094	MAF	0	-1	oncogene, fusion	q23.2
9	96901157	97119812	2176	FANCC	6	0	TSG	p22.32		16	11966465	11969426	608	TNFRSF17	0	-2	oncogene, fusion	p13.13		17	4972411	5019051	9098	USP6	0	-1	oncogene, fusion	p13.2
9	94987033	95122675	65268	WNK2	6	0	TSG	p22.31		17	4972411	5019051	9098	USP6	0	-1	oncogene, fusion	p13.2		17	31160601	31198351	8148	TAF15	0	-1	oncogene, fusion	q12
1	26895112	26981182	8289	ARID1A	6	0	TSG, fusion	p36.11		17	31160601	31198351	8148	TAF15	0	-2	oncogene, fusion	q12		17	50697370	50755886	3131	HLF	0	-1	oncogene, fusion	q22
11	108041026	108316860	1662	DDX10	6	0	TSG, fusion	q22.3		17	35097919	35138441	2064	ERBB2	0	-1	oncogene, fusion	q12		19	627417	644247	10272	FSTL3	0	-2	oncogene, fusion	p13.3
2	108702369	108767683	5903	RANBP2	6	0	TSG, fusion	p13		17	35718972	35767420	5914	RARA	0	-1	oncogene, fusion	q21.2		19	4311367	4351471	6455	SH3GL1	0	-1	oncogene, fusion	p13.3
22	35007272	35113927	4627	MYH9	6	0	TSG, fusion	q12.3		17	38960740	38978773	2118	ETV4	0	0	oncogene, fusion	q21.31		19	13070847	13074681	4066	LYL1	0	-1	oncogene, fusion	p13.13
22	39818553	39906024	2033	EP300	6	0	TSG, fusion	q13.2		17	50697370	50755886	3131	HLF	0	-2	oncogene, fusion	q22		19	15209301	15252262	23476	BRD4	0	-1	oncogene, fusion	p13.12
2	29269144	29997936	238	ALK	5.5	0	oncogene, fusion	p23.2		17	52688930	53112298	124540	MSI2	0	-2	oncogene, fusion	q22		19	18655425	18749762	23373	CRTC1	0	-1	oncogene, fusion	p13.11
1	18830087	18935219	5081	PAX7	5	0	fusion	p36.13		18	54489598	54568350	10892	MALT1	0	-2	oncogene, fusion	q21.32		2	29269144	29997936	238	ALK	0	0	oncogene, fusion	p23.2
1	168899937	168975165	5396	PRRX1	5	0	fusion	q24.2		18	58941559	59137593	596	BCL2	0	-2	oncogene, fusion	q21.33		2	60531806	60634137	53335	BCL11A	0	-1	oncogene, fusion	p16.1
2	36928976	37047119	6801	STRN	5	0	fusion	p22.2		19	627417	644247	10272	FSTL3	0	0	oncogene, fusion	p13.3		2	219554053	219558623	54738	FEV	0	0	oncogene, fusion	q35
4	54570713	54625545	26511	CHIC2	5	0	fusion	p12		19	4311367	4351471	6455	SH3GL1	0	-2	oncogene, fusion	p13.3		2	222772851	222871944	5077	PAX3	0	-1	oncogene, fusion	q36.1
5	176493532	176655369	64324	NSD1	5	0	fusion	q35.3		19	13070847	13074681	4066	LYL1	0	-2	oncogene, fusion	p13.13		20	38747929	38751290	9935	MAFB	0	-1	oncogene, fusion	q12
7	138172055	138255115	57670	KIAA1549	5	0	fusion	q34		2	208102931	208171818	1385	CREB1	0	0	oncogene, fusion	q33.3		20	39199575	39237771	5335	PLCG1	0	-1	oncogene, fusion	q12
19	3045530	3072452	2767	GNA11	5	0	oncogene	p13.3		2	219554053	219558623	54738	FEV	0	0	oncogene, fusion	q35		21	33320109	33323370	10215	OLIG2	0	-2	oncogene, fusion	p22.11
19	4041319	4075126	5605	MAP2K2	5	0	oncogene	p13.3		2	222772851	222871944	5077	PAX3	0	0	oncogene, fusion	q36.1		21	38675671	38955488	2078	ERG	0	-2.5	oncogene, fusion	p22.2
4	55218918	55301612	3815	KIT	5	0	oncogene	p12		22	26474265	26527486	4330	MN1	0	-2	oncogene, fusion	q12.1		22	37949665	37970936	5155	PDGFB	0	-1	oncogene, fusion	q13.1
4	55639406	55686519	3791	KDR	5	0	oncogene	p12		22	27994271	28026505	2130	EWSR1	0	-2	oncogene, fusion	q12.2		3	41216004	41256938	1499	CTNNB1	0	-1	oncogene, fusion	p22.1
7	6380651	6410123	5879	RAC1	5	0	oncogene	p22.1		22	37949665	37970936	5155	PDGFB	0	-3	oncogene, fusion	q13.1		3	71087426	71715830	27086	FOXP1	0	-3	oncogene, fusion	p13
2	79593634	80729416	1496	CTNNA2	5	0	oncogene	p12		3	41216004	41256938	1499	CTNNB1	0	-2	oncogene, fusion	p22.1		4	1765421	1780396	2261	FGFR3	0	0	oncogene, fusion	p16.3
1	32489520	32524348	3932	LCK	5	0	oncogene, fusion	p35.2		4	1765421	1780396	2261	FGFR3	0	0	oncogene, fusion	p16.3		5	132238970	132327201	27125	AFF4	0	-1	oncogene, fusion	q31.1
18	40535467	40898771	26040	SETBP1	5	0	oncogene, fusion	q12.3		4	47832557	47925435	7006	TEC	0	-2	oncogene, fusion	p12		5	149473595	149515615	5159	PDGFRB	0	-3	oncogene, fusion	q32
22	37949665	37970936	5155	PDGFB	5	0	oncogene, fusion	q13.1		4	54790204	54859169	5156	PDGFRA	0	-2	oncogene, fusion	p12		5	149761393	149772525	972	CD74	0	-3	oncogene, fusion	q33.1
4	54790204	54859169	5156	PDGFRA	5	0	oncogene, fusion	p12		4	99401643	99582840	5910	RAP1GDS1	0	-1	oncogene, fusion	q23		5	170668893	170671743	30012	TLX3	0	-1	oncogene, fusion	q35.1
4	99401643	99582840	5910	RAP1GDS1	5	0	oncogene, fusion	q23		5	132238970	132327201	27125	AFF4	0	0	oncogene, fusion	q31.1		5	170747462	170770493	4869	NPM1	0	-1	oncogene, fusion	q35.1
6	41759694	41810776	7942	TFEB	5	0	oncogene, fusion	p21.1		5	149473595	149515615	5159	PDGFRB	0	-2	oncogene, fusion	q32		6	18332391	18372750	7913	DEK	0	-1	oncogene, fusion	p22.3
6	127481741	127559877	84870	RSPO3	5	0	oncogene, fusion	q22.33		5	149761393	149772525	972	CD74	0	-2	oncogene, fusion	q33.1		6	31240107	31246432	5460	POU5F1	0	-3	oncogene, fusion	p21.33
7	137210265	137337386	64764	CREB3L2	5	0	oncogene, fusion	q33		5	170668893	170671743	30012	TLX3	0	0	oncogene, fusion	q35.1		6	34312628	34321986	3159	HMGA1	0	-3	oncogene, fusion	p21.31
7	140080746	140271033	673	BRAF	5	0	oncogene, fusion	q34		5	170747462	170770493	4869	NPM1	0	0	oncogene, fusion	q35.1		6	37245964	37251182	5292	PIM1	0	-3	oncogene, fusion	p21.2
22	37708351	37718729	9582	APOBEC3B	5	0	oncogene, TSG	q13.1		6	37245964	37251182	5292	PIM1	0	-1	oncogene, fusion	p21.2		7	13897379	13995289	2115	ETV1	0	0	oncogene, fusion	p21.2
4	109188150	109309027	51176	LEF1	5	0	oncogene, TSG	q25		6	41759694	41810776	7942	TFEB	0	-1	oncogene, fusion	p21.1		7	27203024	27206221	3209	HOXA13	0	0	oncogene, fusion	p15.2
7	148135408	148212347	2146	EZH2	5	0	oncogene, TSG	q36.1		6	42010649	42017530	896	CCND3	0	-1	oncogene, fusion	p21.1		7	75001345	75206215	3092	HIP1	0	-3	oncogene, fusion	p11.23
7	137795619	137920873	8805	TRIM24	5	0	oncogene, TSG, fusion	q34		7	75001345	75206215	3092	HIP1	0	-2	oncogene, fusion	p11.23		8	56954926	57085685	4067	LYN	0	-5	oncogene, fusion	p12.1
16	2038600	2078713	7249	TSC2	5	0	TSG	p13.3		8	71186821	71478574	10499	NCOA2	0	-1	oncogene, fusion	q13.3		8	57236037	57286392	5324	PLAG1	0	-4	oncogene, fusion	p12.1
16	2145800	2168131	84231	TRAF7	5	0	TSG	p13.3		8	80838800	80842559	23462	HEY1	0	-1	oncogene, fusion	q21.13		8	71186821	71478574	10499	NCOA2	0	-2	oncogene, fusion	q13.3
2	140705466	142605740	53353	LRP1B	5	0	TSG	q22.2		9	4975245	5117995	3717	JAK2	0	-3.5	oncogene, fusion	p24.1		8	80838800	80842559	23462	HEY1	0	0	oncogene, fusion	q21.13
6	44333881	44341503	4794	NFKBIE	5	0	TSG	p21.1		9	5500570	5560398	80380	PDCD1LG2	0	-4	oncogene, fusion	p24.1		9	4975245	5117995	3717	JAK2	0	-2	oncogene, fusion	p24.1
7	5979396	6015232	5395	PMS2	5	0	TSG	p22.1		9	15454064	15500982	11168	PSIP1	0	-2	oncogene, fusion	p22.3		9	5500570	5560398	80380	PDCD1LG2	0	-2	oncogene, fusion	p24.1
16	2029817	2037868	4913	NTHL1	5	0	TSG	p13.3		9	92603891	92698305	6850	SYK	0	-2	oncogene, fusion	p22.2		9	15454064	15500982	11168	PSIP1	0	-2	oncogene, fusion	p22.3
7	145444762	147749019	26047	CNTNAP2	5	0	TSG	q36.1		9	101623958	101668994	8013	NR4A3	0	-2	oncogene, fusion	q31.1		9	130491682	130498488	6418	SET	0	-3	oncogene, fusion	q34.11
10	61218528	61336314	8030	CCDC6	5	0	TSG, fusion	q21.2		9	107464599	107464925	6887	TAL2	0	-1	oncogene, fusion	q31.2		9	132579089	132752883	25	ABL1	0	-0.5	oncogene, fusion	q34.12
16	63538184	63713420	1009	CDH11	5	0	TSG, fusion	q21		9	130491682	130498488	6418	SET	0	-2	oncogene, fusion	q34.11		9	135887784	135922913	8019	BRD3	0	0	oncogene, fusion	q34.2
6	128331625	128883416	5796	PTPRK	5	0	TSG, fusion	q22.33		9	132579089	132752883	25	ABL1	0	-1	oncogene, fusion	q34.12		X	1541465	1616000	286530	P2RY8	0	0	oncogene, fusion	p22.33
1	143562783	143787380	9659	PDE4DIP	4	0	fusion	q21.2		9	135887784	135922913	8019	BRD3	0	-1	oncogene, fusion	q34.2		X	47999741	48011823	6756	SSX1	0	0	oncogene, fusion	p11.23
1	149298775	149307597	10962	MLLT11	4	0	fusion	q21.3		X	1541465	1616000	286530	P2RY8	0	0	oncogene, fusion	p22.33		X	48146468	48156288	6759	SSX4	0	0	oncogene, fusion	p11.23
1	153424924	153429324	4582	MUC1	4	0	fusion	q22		X	47999741	48011823	6756	SSX1	0	0	oncogene, fusion	p11.23		X	48771186	48787934	7030	TFE3	0	0	oncogene, fusion	p11.23
1	154351122	154376495	4000	LMNA	4	0	fusion	q22		X	48146468	48156288	6759	SSX4	0	0	oncogene, fusion	p11.23		X	52742671	52752974	6757	SSX2	0	0	oncogene, fusion	p11.22
1	155003898	155037233	5546	PRCC	4	0	fusion	q23.1		X	48771186	48787934	7030	TFE3	0	0	oncogene, fusion	p11.23		X	153943080	153952830	4515	MTCP1	0	0	oncogene, fusion	q28
1	184549581	184611080	7175	TPR	4	0	fusion	q31.1		X	52742671	52752974	6757	SSX2	0	0	oncogene, fusion	p11.22		Y	1274894	1291527	64109	CRLF2	0	0	oncogene, fusion	p22.33
1	203893603	203916196	85414	SLC45A3	4	0	fusion	q32.1		X	153943080	153952830	4515	MTCP1	0	0	oncogene, fusion	q28		9	21957751	21984490	1029	CDKN2A	0	-6	TSG	p21.3
11	71391559	71469221	4926	NUMA1	4	0	fusion	q13.4		Y	1274894	1291527	64109	CRLF2	0	0	oncogene, fusion	p22.33		12	91061030	91063751	694	BTG1	0	-5	TSG, fusion	q21.33
12	27568312	27739763	8496	PPFIBP1	4	0	fusion	p11.23		1	116717359	116748919	476	ATP1A1	0	-2	oncogene, TSG	p13.1		10	89613175	89716382	5728	PTEN	0	-4	TSG	q23.31
12	120944244	120984333	605	BCL7A	4	0	fusion	q24.31		1	120255699	120413799	4853	NOTCH2	0	-1.5	oncogene, TSG	p12		10	90740268	90765522	355	FAS	0	-4	TSG	q23.31
12	121523388	121551471	55596	ZCCHC8	4	0	fusion	q24.31		10	88506376	88674925	657	BMPR1A	0	-2	oncogene, TSG	q23.2		10	93798379	94040824	22849	CPEB3	0	-4	TSG	q23.32
14	50256231	50367589	51199	NIN	4	0	fusion	q22.1		11	118272263	118286823	283149	BCL9L	0	-2	oncogene, TSG	q23.3		12	44409887	44588086	196528	ARID2	0	-4	TSG	q12
14	66043878	66718278	10243	GPHN	4	0	fusion	q23.3		12	113592442	113606352	6926	TBX3	0	-2	oncogene, TSG	q24.21		12	113592442	113606352	6926	TBX3	0	-3	oncogene, TSG	q24.21
15	50392602	50608540	4644	MYO5A	4	0	fusion	q21.2		17	11864860	11987776	6416	MAP2K4	0	0	oncogene, TSG	p12		3	122632963	122747519	10721	POLQ	0	-3	oncogene, TSG	p13.33
15	54998125	55368008	6938	TCF12	4	0	fusion	q21.3		2	211955060	213111532	2066	ERBB4	0	0	oncogene, TSG	q34		3	140145756	140148491	668	FOXL2	0	-3	oncogene, TSG	q22.3
16	15704495	15858369	4629	MYH11	4	0	fusion	p13.11		20	61630210	61639151	5753	PTK6	0	0	oncogene, TSG	q13.33		6	33394367	33398682	1616	DAXX	0	-3	oncogene, TSG	p21.32
16	27321224	27369616	50615	IL21R	4	0	fusion	p12.1		22	37708351	37718729	9582	APOBEC3B	0	-3	oncogene, TSG	q13.1		6	36754465	36763087	1026	CDKN1A	0	-3	oncogene, TSG	p21.2
16	55523249	55535294	9709	HERPUD1	4	0	fusion	q13		3	49371582	49424530	387	RHOA	0	-1	oncogene, TSG	p21.31		10	104145453	104152264	4791	NFKB2	0	-3	oncogene, TSG, fusion	q24.32
17	19930927	20158660	92521	SPECC1	4	0	fusion	p11.2		3	140145756	140148491	668	FOXL2	0	-2	oncogene, TSG	q22.3		6	336760	356193	3662	IRF4	0	-3	oncogene, TSG, fusion	p25.3
17	45616456	45633992	1277	COL1A1	4	0	fusion	q21.33		4	109188150	109309027	51176	LEF1	0	-1	oncogene, TSG	q25		10	104253754	104383199	51684	SUFU	0	-3	TSG	q24.32
17	74499394	74517433	124583	CANT1	4	0	fusion	q25.3		5	56146022	56227730	4214	MAP3K1	0	-2	oncogene, TSG	p11.2		10	131155456	131455358	4255	MGMT	0	-3	TSG	q26.3
17	77528715	77568571	79058	ASPSCR1	4	0	fusion	q25.3		6	36754465	36763087	1026	CDKN1A	0	-1	oncogene, TSG	p21.2		12	94418903	94469358	84101	USP44	0	-3	TSG	q22
18	21850215	21924609	6760	SS18	4	0	fusion	p11.2		8	101784320	101803491	26986	PABPC1	0	0	oncogene, TSG	q22.3		3	106859799	107070577	868	CBLB	0	-3	TSG	p13.11
19	6163967	6230959	4298	MLLT1	4	0	fusion	p13.3		8	145707622	145713976	9401	RECQL4	0	0	oncogene, TSG	q24.3		3	137538689	137953935	10274	STAG1	0	-3	TSG	q22.3
2	24660850	24847075	8648	NCOA1	4	0	fusion	p23.3		9	109286956	109291576	9314	KLF4	0	0	oncogene, TSG	q31.2		4	39775242	39833423	55728	N4BP2	0	-3	TSG	p14
2	42250020	42413192	27436	EML4	4	0	fusion	p21		X	48529906	48537662	2623	GATA1	0	0	oncogene, TSG	p11.23		4	41440857	41445744	8929	PHOX2B	0	-3	TSG	p13
2	74441790	74461472	1639	DCTN1	4	0	fusion	p13.1		X	100491098	100527838	695	BTK	0	0	oncogene, TSG	q22.1		6	35528116	35542859	2178	FANCE	0	-3	TSG	p21.31
2	113691410	113752968	7849	PAX8	4	0	fusion	p14.1		X	107862368	107866307	8471	IRS4	0	0	oncogene, TSG	q22.3		3	59710076	61212164	2272	FHIT	0	-3	TSG, fusion	p14.2
2	215885081	215922724	471	ATIC	4	0	fusion	q35		X	128944350	129019282	63035	BCORL1	0	0	oncogene, TSG	q26.1		4	39874997	39922250	399	RHOH	0	-3	TSG, fusion	p14
2	223433976	223516363	2181	ACSL3	4	0	fusion	q36.1		X	132497439	132947332	2719	GPC3	0	0	oncogene, TSG	q26.2		10	88506376	88674925	657	BMPR1A	0	-2	oncogene, TSG	q23.2
3	129821503	129852409	6184	RPN1	4	0	fusion	q21.3		11	65021775	65030993	378938	MALAT1	0	0	oncogene, TSG, fusion	q13.1		15	89228713	89240010	2242	FES	0	-2	oncogene, TSG	q26.1
3	157071019	157138215	8833	GMPS	4	0	fusion	q25.31		11	101693404	101713675	330	BIRC3	0	-2	oncogene, TSG, fusion	q22.2		22	37708351	37718729	9582	APOBEC3B	0	-2	oncogene, TSG	q13.1
6	117988125	118030374	57120	GOPC	4	0	fusion	q22.1		11	118582200	118684069	867	CBL	0	-2	oncogene, TSG, fusion	q23.3		8	101784320	101803491	26986	PABPC1	0	-2	oncogene, TSG	q22.3
6	167332806	167374056	11116	FGFR1OP	4	0	fusion	q27		14	98705377	98807575	64919	BCL11B	0	0	oncogene, TSG, fusion	q32.2		11	32365901	32413663	7490	WT1	0	-2	oncogene, TSG, fusion	p13
7	27836717	28186750	221895	JAZF1	4	0	fusion	p15.2		16	3716568	3870712	1387	CREBBP	0	-2	oncogene, TSG, fusion	p13.3		14	98705377	98807575	64919	BCL11B	0	-2	oncogene, TSG, fusion	q32.2
7	73080454	73120966	2006	ELN	4	0	fusion	p11.23		17	7512464	7531642	7157	TP53	0	-2	oncogene, TSG, fusion	p13.1		19	1560293	1601277	6929	TCF3	0	-2	oncogene, TSG, fusion	p13.3
8	57286869	57293732	79145	CHCHD7	4	0	fusion	p12.1		17	27288185	27352162	23512	SUZ12	0	-2	oncogene, TSG, fusion	p11.2		21	35081968	35343465	861	RUNX1	0	-2	oncogene, TSG, fusion	p22.12
9	14077366	14303719	4781	NFIB	4	0	fusion	p23		17	37604721	37681950	6777	STAT5B	0	0	oncogene, TSG, fusion	q21.2		8	93040328	93176619	862	RUNX1T1	0	-2	oncogene, TSG, fusion	q21.3
1	151696845	151699761	6278	S100A7	4	0	fusion	q21.3		19	1560293	1601277	6929	TCF3	0	0	oncogene, TSG, fusion	p13.3		1	13903937	14024162	7799	PRDM2	0	-2	TSG	p36.21
1	59019051	59022373	3725	JUN	4	0	oncogene	p32.1		6	336760	356193	3662	IRF4	0	-3	oncogene, TSG, fusion	p25.3		1	23757043	23758872	3399	ID3	0	-2	TSG	p36.12
1	160868852	161016879	4921	DDR2	4	0	oncogene	q23.3		6	152170379	152466099	2099	ESR1	0	-2	oncogene, TSG, fusion	q25.2		12	48765279	48780692	6602	SMARCD1	0	-2	TSG	q13.12
1	202752189	202808458	4194	MDM4	4	0	oncogene	q32.1		8	93040328	93176619	862	RUNX1T1	0	-1	oncogene, TSG, fusion	q21.3		12	50631753	50677127	91	ACVR1B	0	-2	TSG	q13.13
1	224317044	224326326	3020	H3F3A	4	0	oncogene	q42.12		9	138508717	138560059	4851	NOTCH1	0	0	oncogene, TSG, fusion	q34.3		13	47775912	47954023	5925	RB1	0	-2	TSG	p14.2
13	27475753	27572705	2322	FLT3	4	0	oncogene	p12.2		X	129026585	129072153	2000	ELF4	0	0	oncogene, TSG, fusion	q26.1		14	94622319	94693512	23405	DICER1	0	-2	TSG	q32.13
14	61231992	61284729	3091	HIF1A	4	0	oncogene	q23.2		9	5440559	5458477	29126	CD274	0	-4	TSG, fusion	p24.1		15	87660554	87679030	5428	POLG	0	-2	TSG	q26.1
17	71284110	71287455	3021	H3F3B	4	0	oncogene	q25.1		4	153461860	153675622	55294	FBXW7	0	-3	TSG	q31.3		15	89061606	89159602	641	BLM	0	-2	TSG	q26.1
2	15998134	16004580	4613	MYCN	4	0	oncogene	p24.3		4	185785844	185807623	836	CASP3	0	-3	TSG	q35.1		15	91244423	91366396	1106	CHD2	0	-2	TSG	q26.1
2	60962256	61003682	5966	REL	4	0	oncogene	p16.1		11	2978735	3035247	833	CARS	0	-3	TSG, fusion	p15.4		19	1156798	1179434	6794	STK11	0	-2	TSG	p13.3
2	61558573	61618922	7514	XPO1	4	0	oncogene	p15		10	89613175	89716382	5728	PTEN	0	-2	TSG	q23.31		2	148319040	148404863	92	ACVR2A	0	-2	TSG	q23.1
2	136588389	136592195	7852	CXCR4	4	0	oncogene	q22.1		10	90740268	90765522	355	FAS	0	-2	TSG	q23.31		3	52410064	52419049	8314	BAP1	0	-2	TSG	p21.1
2	208809198	208828051	3417	IDH1	4	0	oncogene	q34		10	93798379	94040824	22849	CPEB3	0	-2	TSG	q23.32		4	153461860	153675622	55294	FBXW7	0	-2	TSG	q31.3
21	43386135	43400757	7307	U2AF1	4	0	oncogene	p22.3		10	104253754	104383199	51684	SUFU	0	-2	TSG	q24.32		8	91014740	91066075	4683	NBN	0	-2	TSG	q21.3
3	38155157	38159517	4615	MYD88	4	0	oncogene	p22.2		10	131155456	131455358	4255	MGMT	0	-2	TSG	q26.3		9	8307268	9008735	5789	PTPRD	0	-2	TSG	p24.1
3	129680960	129694718	2624	GATA2	4	0	oncogene	q21.3		11	85633463	85667429	8726	EED	0	-2	TSG	q14.2		1	35421788	35431322	6421	SFPQ	0	-2	TSG, fusion	p34.3
5	179945812	180009172	2324	FLT4	4	0	oncogene	q35.3		11	107598769	107745036	472	ATM	0	-2	TSG	q22.3		12	55769157	55775526	4665	NAB2	0	-2	TSG, fusion	q13.3
7	55054219	55242525	1956	EGFR	4	0	oncogene	p11.2		11	111462832	111471727	6392	SDHD	0	-2	TSG	q23.1		22	35007272	35113927	4627	MYH9	0	-2	TSG, fusion	q12.3
9	79525009	79836012	2776	GNAQ	4	0	oncogene	p21.2		12	44409887	44588086	196528	ARID2	0	-2	TSG	q12		22	39818553	39906024	2033	EP300	0	-2	TSG, fusion	q13.2
1	2149994	2229316	6497	SKI	4	0	oncogene	p36.33		12	48765279	48780692	6602	SMARCD1	0	-2	TSG	q13.12		9	5440559	5458477	29126	CD274	0	-2	TSG, fusion	p24.1
1	149165512	149203837	9869	SETDB1	4	0	oncogene	q21.3		12	50631753	50677127	91	ACVR1B	0	-2	TSG	q13.13		17	11864860	11987776	6416	MAP2K4	0	-1	oncogene, TSG	p12
1	241718158	242073176	10000	AKT3	4	0	oncogene	q44		12	69201231	69289891	5787	PTPRB	0	-2	TSG	q15		3	49371582	49424530	387	RHOA	0	-1	oncogene, TSG	p21.31
14	60182506	60185933	6495	SIX1	4	0	oncogene	q23.1		12	94418903	94469358	84101	USP44	0	-2	TSG	q22		4	109188150	109309027	51176	LEF1	0	-1	oncogene, TSG	q25
2	45085847	45090026	10736	SIX2	4	0	oncogene	p21		13	31787617	31871805	675	BRCA2	0	-2	TSG	p13.1		11	101693404	101713675	330	BIRC3	0	-1	oncogene, TSG, fusion	q22.2
2	204279443	204310801	940	CD28	4	0	oncogene	q33.2		13	47775912	47954023	5925	RB1	0	-2	TSG	p14.2		17	7512464	7531642	7157	TP53	0	-1	oncogene, TSG, fusion	p13.1
3	32968070	32971407	1233	CCR4	4	0	oncogene	p22.3		14	34291688	34414604	11177	BAZ1A	0	-2	TSG	q13.2		17	27288185	27352162	23512	SUZ12	0	-1	oncogene, TSG, fusion	p11.2
1	2975604	3345045	63976	PRDM16	4	0	oncogene, fusion	p36.32		14	64542645	64638980	4149	MAX	0	-2	TSG	q23.3		1	15691378	15723377	842	CASP9	0	-1	TSG	p36.21
1	47454551	47468030	6886	TAL1	4	0	oncogene, fusion	p33		14	94622319	94693512	23405	DICER1	0	-2	TSG	q32.13		1	17738917	17896957	55160	ARHGEF10L	0	-1	TSG	p36.13
1	47488436	47552404	6491	STIL	4	0	oncogene, fusion	p33		16	9762923	10184112	2903	GRIN2A	0	-2	TSG	p13.2		11	22600655	22603963	2188	FANCF	0	-1	TSG	p14.3
1	145479806	145564641	607	BCL9	4	0	oncogene, fusion	q21.2		16	11255775	11257540	8651	SOCS1	0	-2	TSG	p13.13		11	61316726	61321286	2237	FEN1	0	-1	TSG	q12.2
1	155810163	155834494	83417	FCRL4	4	0	oncogene, fusion	q23.1		16	49333486	49390029	1540	CYLD	0	-2	TSG	p12.1		11	85633463	85667429	8726	EED	0	-1	TSG	q14.2
1	162795561	163082934	5087	PBX1	4	0	oncogene, fusion	q23.3		16	66153965	66230589	10664	CTCF	0	-2	TSG	q22.1		11	107598769	107745036	472	ATM	0	-1	TSG	q22.3
1	177343380	177465359	27	ABL2	4	0	oncogene, fusion	q25.2		17	53786036	53849893	54894	RNF43	0	-2	TSG	q22		11	111462832	111471727	6392	SDHD	0	-1	TSG	q23.1
1	203851858	203868623	2005	ELK4	4	0	oncogene, fusion	q32.1		17	57114767	57295537	83990	BRIP1	0	-2	TSG	q23.2		12	69201231	69289891	5787	PTPRB	0	-1	TSG	q15
11	33836698	33870412	4005	LMO2	4	0	oncogene, fusion	p13		19	10457796	10475054	9817	KEAP1	0	-2	TSG	p13.2		12	123374914	123568793	9612	NCOR2	0	-1	TSG	q24.31
11	69165054	69178423	595	CCND1	4	0	oncogene, fusion	q13.3		19	10689755	10803579	1785	DNM2	0	-2	TSG	p13.2		13	90848930	92317491	2262	GPC5	0	-1	TSG	q31.3
16	11966465	11969426	608	TNFRSF17	4	0	oncogene, fusion	p13.13		19	10932606	11033953	6597	SMARCA4	0	-2	TSG	p13.2		14	34291688	34414604	11177	BAZ1A	0	-1	TSG	q13.2
16	78185732	78192112	4094	MAF	4	0	oncogene, fusion	q23.2		2	25309349	25418963	1788	DNMT3A	0	-2	TSG	p23.3		14	64542645	64638980	4149	MAX	0	-1	TSG	q23.3
17	38960740	38978773	2118	ETV4	4	0	oncogene, fusion	q21.31		2	25815759	25954860	55252	ASXL2	0	-2	TSG	p23.3		15	38240530	38300629	701	BUB1B	0	-1	TSG	q15.1
17	50697370	50755886	3131	HLF	4	0	oncogene, fusion	q22		22	27413731	27467822	11200	CHEK2	0	-2	TSG	q12.1		15	42790977	42797649	567	B2M	0	-1	TSG	q21.1
17	52688930	53112298	124540	MSI2	4	0	oncogene, fusion	q22		22	27643383	27783470	84133	ZNRF3	0	-2	TSG	q12.1		16	49333486	49390029	1540	CYLD	0	-1	TSG	p12.1
18	20895889	21186114	25925	ZNF521	4	0	oncogene, fusion	p11.2		22	28329565	28424587	4771	NF2	0	-2	TSG	q12.2		16	66153965	66230589	10664	CTCF	0	-1	TSG	q22.1
18	54489598	54568350	10892	MALT1	4	0	oncogene, fusion	q21.32		3	77172621	77779351	6092	ROBO2	0	-2	TSG	p12.3		16	67328696	67426945	999	CDH1	0	-1	TSG	q22.1
18	58941559	59137593	596	BCL2	4	0	oncogene, fusion	q21.33		3	143650769	143780341	545	ATR	0	-2	TSG	q23		16	73212798	73258280	55159	RFWD3	0	-1	TSG	q23.1
19	627417	644247	10272	FSTL3	4	0	oncogene, fusion	p13.3		4	39775242	39833423	55728	N4BP2	0	-2	TSG	p14		16	88331460	88410566	2175	FANCA	0	-1	TSG	q24.3
19	4311367	4351471	6455	SH3GL1	4	0	oncogene, fusion	p13.3		4	41440857	41445744	8929	PHOX2B	0	-2	TSG	p13		17	15875983	16059570	9611	NCOR1	0	-1	TSG	p12
2	60531806	60634137	53335	BCL11A	4	0	oncogene, fusion	p16.1		4	87734909	87955326	5783	PTPN13	0	-2	TSG	q21.3		17	17056251	17081221	201163	FLCN	0	-1	TSG	p11.2
2	99530147	100125469	3899	AFF3	4	0	oncogene, fusion	p11.2		5	67558218	67633405	5295	PIK3R1	0	-2	TSG	p13.1		17	45031245	45110524	8405	SPOP	0	-1	TSG	q21.33
2	208102931	208171818	1385	CREB1	4	0	oncogene, fusion	q33.3		5	68700880	68746384	5884	RAD17	0	-2	TSG	p13.2		19	10457796	10475054	9817	KEAP1	0	-1	TSG	p13.2
2	219554053	219558623	54738	FEV	4	0	oncogene, fusion	q35		6	150023744	150081085	9113	LATS1	0	-2	TSG	q25.1		19	10689755	10803579	1785	DNM2	0	-1	TSG	p13.2
2	222772851	222871944	5077	PAX3	4	0	oncogene, fusion	q36.1		9	8307268	9008735	5789	PTPRD	0	-2	TSG	p24.1		19	10932606	11033953	6597	SMARCA4	0	-1	TSG	p13.2
21	33320109	33323370	10215	OLIG2	4	0	oncogene, fusion	p22.11		9	21957751	21984490	1029	CDKN2A	0	-2	TSG	p21.3		2	225043113	225158358	8452	CUL3	0	-1	TSG	q36.2
21	38675671	38955488	2078	ERG	4	0	oncogene, fusion	p22.2		9	94987033	95122675	65268	WNK2	0	-2	TSG	p22.31		20	30409821	30490783	171023	ASXL1	0	-1	TSG	p11.21
22	26474265	26527486	4330	MN1	4	0	oncogene, fusion	q12.1		9	96901157	97119812	2176	FANCC	0	-2	TSG	p22.32		20	40134806	41251971	11122	PTPRT	0	-1	TSG	q13.11
22	27994271	28026505	2130	EWSR1	4	0	oncogene, fusion	q12.2		9	99477012	99499460	7507	XPA	0	-2	TSG	p22.33		3	37009983	37067341	4292	MLH1	0	-1	TSG	p22.2
3	41216004	41256938	1499	CTNNB1	4	0	oncogene, fusion	p22.1		9	126951228	126991886	5537	PPP6C	0	-2	TSG	q33.3		4	185785844	185807623	836	CASP3	0	-1	TSG	q35.1
3	150720722	150858472	25937	WWTR1	4	0	oncogene, fusion	q25.1		1	6767971	7752351	23261	CAMTA1	0	-2	TSG, fusion	p36.31		5	112101483	112209835	324	APC	0	-1	TSG	q22.2
7	27203024	27206221	3209	HOXA13	4	0	oncogene, fusion	p15.2		1	114736922	114855304	51592	TRIM33	0	-2	TSG, fusion	p13.2		8	30072487	30085122	23484	LEPROTL1	0	-1	TSG	p12
7	75001345	75206215	3092	HIP1	4	0	oncogene, fusion	p11.23		11	108041026	108316860	1662	DDX10	0	-2	TSG, fusion	q22.3		1	6167667	6182266	6146	RPL22	0	-1	TSG, fusion	p36.31
8	57236037	57286392	5324	PLAG1	4	0	oncogene, fusion	p12.1		11	113435641	113626608	7704	ZBTB16	0	-2	TSG, fusion	q23.2		1	6767971	7752351	23261	CAMTA1	0	-1	TSG, fusion	p36.31
8	80838800	80842559	23462	HEY1	4	0	oncogene, fusion	q21.13		12	55769157	55775526	4665	NAB2	0	-2	TSG, fusion	q13.3		11	2978735	3035247	833	CARS	0	-1	TSG, fusion	p15.4
9	15454064	15500982	11168	PSIP1	4	0	oncogene, fusion	p22.3		12	57552204	57600529	121227	LRIG3	0	-2	TSG, fusion	q14.1		11	108041026	108316860	1662	DDX10	0	-1	TSG, fusion	q22.3
8	56954926	57085685	4067	LYN	4	0	oncogene, fusion	p12.1		12	91061030	91063751	694	BTG1	0	-2	TSG, fusion	q21.33		12	57552204	57600529	121227	LRIG3	0	-1	TSG, fusion	q14.1
1	120255699	120413799	4853	NOTCH2	4	0	oncogene, TSG	p12		13	27434278	27441317	1045	CDX2	0	-2	TSG, fusion	p12.2		12	63730676	63801356	11197	WIF1	0	-1	TSG, fusion	q14.3
2	46378067	46467340	2034	EPAS1	4	0	oncogene, TSG	p21		16	10878558	10926341	4261	CIITA	0	-2	TSG, fusion	p13.13		16	63538184	63713420	1009	CDH11	0	-1	TSG, fusion	q21
2	211955060	213111532	2066	ERBB4	4	0	oncogene, TSG	q34		16	31098954	31110601	2521	FUS	0	-2	TSG, fusion	p11.2		16	65620551	65692462	865	CBFB	0	-1	TSG, fusion	q22.1
3	122632963	122747519	10721	POLQ	4	0	oncogene, TSG	p13.33		16	63538184	63713420	1009	CDH11	0	-2	TSG, fusion	q21		16	87468768	87570902	863	CBFA2T3	0	-1	TSG, fusion	q24.3
1	149048810	149115810	405	ARNT	4	0	oncogene, TSG, fusion	q21.3		16	65620551	65692462	865	CBFB	0	-2	TSG, fusion	q22.1		17	1194590	1250267	7531	YWHAE	0	-1	TSG, fusion	p13.3
1	155052166	155118266	4914	NTRK1	4	0	oncogene, TSG, fusion	q23.1		17	7984515	7996427	5187	PER1	0	-2	TSG, fusion	p13.1		17	7984515	7996427	5187	PER1	0	-1	TSG, fusion	p13.1
16	3716568	3870712	1387	CREBBP	4	0	oncogene, TSG, fusion	p13.3		17	26446243	26725590	4763	NF1	0	-2	TSG, fusion	p11.2		17	26446243	26725590	4763	NF1	0	-1	TSG, fusion	p11.2
19	1560293	1601277	6929	TCF3	4	0	oncogene, TSG, fusion	p13.3		17	55052038	55127255	1213	CLTC	0	-2	TSG, fusion	q23.1		19	18414473	18493918	8178	ELL	0	-1	TSG, fusion	p13.11
21	35081968	35343465	861	RUNX1	4	0	oncogene, TSG, fusion	p22.12		22	35007272	35113927	4627	MYH9	0	-2	TSG, fusion	q12.3		5	142130476	142586243	23092	ARHGAP26	0	-1	TSG, fusion	q31.3
7	27168582	27171674	3205	HOXA9	4	0	oncogene, TSG, fusion	p15.2		22	39818553	39906024	2033	EP300	0	-2	TSG, fusion	q13.2		2	140705466	142605740	53353	LRP1B	0	-0.5	TSG	q22.2
7	27187654	27191355	3207	HOXA11	4	0	oncogene, TSG, fusion	p15.2		4	25266571	25287603	10568	SLC34A2	0	-2	TSG, fusion	p15.2		1	65072796	65124574	3716	JAK1	0	0	oncogene, TSG	p31.3
1	2479150	2486613	8764	TNFRSF14	4	0	TSG	p36.32		4	39874997	39922250	399	RHOH	0	-2	TSG, fusion	p14		11	118272263	118286823	283149	BCL9L	0	0	oncogene, TSG	q23.3
1	17217840	17253233	6390	SDHB	4	0	TSG	p36.13		5	138117006	138298622	1495	CTNNA1	0	-2	TSG, fusion	q31.2		5	56146022	56227730	4214	MAP3K1	0	0	oncogene, TSG	p11.2
1	45567501	45578647	4595	MUTYH	4	0	TSG	p34.1		5	142130476	142586243	23092	ARHGAP26	0	-2	TSG, fusion	q31.3		6	163755665	163914886	9444	QKI	0	0	oncogene, TSG	q26
1	51206955	51212894	1031	CDKN2C	4	0	TSG	p32.3		17	17056251	17081221	201163	FLCN	0	-1.5	TSG	p11.2		X	48529906	48537662	2623	GATA1	0	0	oncogene, TSG	p11.23
1	191357784	191487679	79577	CDC73	4	0	TSG	q31.2		3	59710076	61212164	2272	FHIT	0	-1.5	TSG, fusion	p14.2		X	100491098	100527838	695	BTK	0	0	oncogene, TSG	q22.1
1	196874848	196992953	5788	PTPRC	4	0	TSG	q32.1		10	72027110	72032520	5551	PRF1	0	-1	TSG	q22.1		X	107862368	107866307	8471	IRS4	0	0	oncogene, TSG	q22.3
1	239727526	239749677	2271	FH	4	0	TSG	q43		12	123374914	123568793	9612	NCOR2	0	-1	TSG	q24.31		X	128944350	129019282	63035	BCORL1	0	0	oncogene, TSG	q26.1
10	72027110	72032520	5551	PRF1	4	0	TSG	q22.1		12	131710421	131774018	5426	POLE	0	-1	TSG	q24.33		X	132497439	132947332	2719	GPC3	0	0	oncogene, TSG	q26.2
14	64542645	64638980	4149	MAX	4	0	TSG	q23.3		13	94159877	94162390	11166	SOX21	0	-1	TSG	q32.1		11	118582200	118684069	867	CBL	0	0	oncogene, TSG, fusion	q23.3
15	38240530	38300629	701	BUB1B	4	0	TSG	q15.1		13	102296175	102326346	2073	ERCC5	0	-1	TSG	q33.1		16	3716568	3870712	1387	CREBBP	0	0	oncogene, TSG, fusion	p13.3
15	42790977	42797649	567	B2M	4	0	TSG	q21.1		15	38240530	38300629	701	BUB1B	0	-1	TSG	q15.1		6	152170379	152466099	2099	ESR1	0	0	oncogene, TSG, fusion	q25.2
16	9762923	10184112	2903	GRIN2A	4	0	TSG	p13.2		15	42790977	42797649	567	B2M	0	-1	TSG	q21.1		7	27168582	27171674	3205	HOXA9	0	0	oncogene, TSG, fusion	p15.2
16	11255775	11257540	8651	SOCS1	4	0	TSG	p13.13		16	67328696	67426945	999	CDH1	0	-1	TSG	q22.1		7	27187654	27191355	3207	HOXA11	0	0	oncogene, TSG, fusion	p15.2
16	13921524	13949705	2072	ERCC4	4	0	TSG	p13.12		16	73212798	73258280	55159	RFWD3	0	-1	TSG	q23.1		9	138508717	138560059	4851	NOTCH1	0	0	oncogene, TSG, fusion	q34.3
16	66153965	66230589	10664	CTCF	4	0	TSG	q22.1		17	15875983	16059570	9611	NCOR1	0	-1	TSG	p12		X	129026585	129072153	2000	ELF4	0	0	oncogene, TSG, fusion	q26.1
16	67328696	67426945	999	CDH1	4	0	TSG	q22.1		17	36037498	36057629	6605	SMARCE1	0	-1	TSG	q21.2		1	2479150	2486613	8764	TNFRSF14	0	0	TSG	p36.32
17	15875983	16059570	9611	NCOR1	4	0	TSG	p12		22	19666656	19683326	8216	LZTR1	0	-1	TSG	p11.21		1	16046946	16139537	23013	SPEN	0	0	TSG	p36.21
17	17056251	17081221	201163	FLCN	4	0	TSG	p11.2		22	22459150	22506705	6598	SMARCB1	0	-1	TSG	p11.23		1	17217840	17253233	6390	SDHB	0	0	TSG	p36.13
17	38449840	38530994	672	BRCA1	4	0	TSG	q21.31		3	37009983	37067341	4292	MLH1	0	-1	TSG	p22.2		1	45567501	45578647	4595	MUTYH	2	0	TSG	p34.1
17	45031245	45110524	8405	SPOP	4	0	TSG	q21.33		3	52410064	52419049	8314	BAP1	0	-1	TSG	p21.1		1	51206955	51212894	1031	CDKN2C	3	0	TSG	p32.3
18	46810611	46860145	4089	SMAD4	4	0	TSG	q21.2		3	137538689	137953935	10274	STAG1	0	-1	TSG	q22.3		1	93070182	93080069	6125	RPL5	6	0	TSG	p22.1
19	1156798	1179434	6794	STK11	4	0	TSG	p13.3		4	126534541	126632373	79633	FAT4	0	-1	TSG	q28.1		1	159550794	159599601	6391	SDHC	2	0	TSG	q23.3
19	38482776	38485160	1050	CEBPA	4	0	TSG	q13.11		5	24522967	24680668	1008	CDH10	0	-1	TSG	p14.2		1	191357784	191487679	79577	CDC73	6	0	TSG	q31.2
2	47483767	47563864	4436	MSH2	4	0	TSG	p21		6	35528116	35542859	2178	FANCE	0	-1	TSG	p21.31		1	196874848	196992953	5788	PTPRC	6	0	TSG	q32.1
2	47863790	47887596	2956	MSH6	4	0	TSG	p16.3		6	44333881	44341503	4794	NFKBIE	0	-1	TSG	p21.1		1	200243696	200251756	1999	ELF3	6	0	TSG	q32.1
2	47887563	47986318	80204	FBXO11	4	0	TSG	p16.3		8	91014740	91066075	4683	NBN	0	-1	TSG	q21.3		1	201541287	201545353	7832	BTG2	6	0	TSG	q32.1
2	127731336	127768222	2071	ERCC3	4	0	TSG	p14.3		9	134756557	134809841	7248	TSC1	0	-1	TSG	q34.13		1	239727526	239749677	2271	FH	3	0	TSG	q43
2	201806426	201860677	841	CASP8	4	0	TSG	q33.1		1	6167667	6182266	6146	RPL22	0	-1	TSG, fusion	p36.31		10	3808188	3817455	1316	KLF6	17	0	TSG	p15.2
20	30409821	30490783	171023	ASXL1	4	0	TSG	p11.21		10	61218528	61336314	8030	CCDC6	0	-1	TSG, fusion	q21.2		10	72027110	72032520	5551	PRF1	1	0	TSG	q22.1
22	22459150	22506705	6598	SMARCB1	4	0	TSG	p11.23		11	119713156	119865855	23365	ARHGEF12	0	-1	TSG, fusion	q23.3		11	44073675	44223556	2132	EXT2	6	0	TSG	p11.2
22	27413731	27467822	11200	CHEK2	4	0	TSG	q12.1		12	63730676	63801356	11197	WIF1	0	-1	TSG, fusion	q14.3		11	64327564	64335342	4221	MEN1	3	0	TSG	q13.1
22	28329565	28424587	4771	NF2	4	0	TSG	q12.2		17	1194590	1250267	7531	YWHAE	0	-1	TSG, fusion	p13.3		12	6926001	6940740	5777	PTPN6	14	0	TSG	p13.31
3	30622998	30710638	7048	TGFBR2	4	0	TSG	p24.1		22	17546986	17659208	8218	CLTCL1	0	-1	TSG, fusion	p11.21		12	12761576	12766570	1027	CDKN1B	21	0	TSG	p13.1
3	37009983	37067341	4292	MLH1	4	0	TSG	p22.2		1	2479150	2486613	8764	TNFRSF14	4	0	TSG	p36.32		12	22669276	22729913	55500	ETNK1	3	0	TSG	p12.1
3	143650769	143780341	545	ATR	4	0	TSG	q23		1	13903937	14024162	7799	PRDM2	1	0	TSG	p36.21		12	131710421	131774018	5426	POLE	1	0	TSG	q24.33
6	157140778	157572094	57492	ARID1B	4	0	TSG	q25.3		1	15691378	15723377	842	CASP9	1	0	TSG	p36.21		13	20446577	20533654	26524	LATS2	2	0	TSG	p12.11
7	37912068	37922902	6424	SFRP4	4	0	TSG	p14.1		1	16046946	16139537	23013	SPEN	1	0	TSG	p36.21		13	31787617	31871805	675	BRCA2	2	0	TSG	p13.1
8	91014740	91066075	4683	NBN	4	0	TSG	q21.3		1	17217840	17253233	6390	SDHB	2	0	TSG	p36.13		13	94159877	94162390	11166	SOX21	0	0	TSG	q32.1
1	23757043	23758872	3399	ID3	4	0	TSG	p36.12		1	17738917	17896957	55160	ARHGEF10L	2	0	TSG	p36.13		13	102296175	102326346	2073	ERCC5	0	0	TSG	q33.1
1	200243696	200251756	1999	ELF3	4	0	TSG	q32.1		1	23757043	23758872	3399	ID3	1	0	TSG	p36.12		15	65145249	65274587	4088	SMAD3	4	0	TSG	q22.33
1	201541287	201545353	7832	BTG2	4	0	TSG	q32.1		1	45567501	45578647	4595	MUTYH	0	0	TSG	p34.1		16	277441	342465	8312	AXIN1	0	0	TSG	p13.3
13	20446577	20533654	26524	LATS2	4	0	TSG	p12.11		1	51206955	51212894	1031	CDKN2C	0	0	TSG	p32.3		16	2029817	2037868	4913	NTHL1	0	0	TSG	p13.3
16	73212798	73258280	55159	RFWD3	4	0	TSG	q23.1		1	93070182	93080069	6125	RPL5	0	0	TSG	p22.1		16	2038600	2078713	7249	TSC2	0	0	TSG	p13.3
2	215301522	215382611	580	BARD1	4	0	TSG	q35		1	159550794	159599601	6391	SDHC	6	0	TSG	q23.3		16	2145800	2168131	84231	TRAF7	0	0	TSG	p13.3
2	225043113	225158358	8452	CUL3	4	0	TSG	q36.2		1	191357784	191487679	79577	CDC73	1	0	TSG	q31.2		16	9762923	10184112	2903	GRIN2A	1	0	TSG	p13.2
22	27643383	27783470	84133	ZNRF3	4	0	TSG	q12.1		1	196874848	196992953	5788	PTPRC	1	0	TSG	q32.1		16	11255775	11257540	8651	SOCS1	2	0	TSG	p13.13
3	137538689	137953935	10274	STAG1	4	0	TSG	q22.3		1	200243696	200251756	1999	ELF3	0	0	TSG	q32.1		16	13921524	13949705	2072	ERCC4	2	0	TSG	p13.12
1	6167667	6182266	6146	RPL22	4	0	TSG, fusion	p36.31		1	201541287	201545353	7832	BTG2	0	0	TSG	q32.1		17	36037498	36057629	6605	SMARCE1	1	0	TSG	q21.2
1	6767971	7752351	23261	CAMTA1	4	0	TSG, fusion	p36.31		1	239727526	239749677	2271	FH	0	0	TSG	q43		17	38449840	38530994	672	BRCA1	12	0	TSG	q21.31
1	51592523	51757583	2060	EPS15	4	0	TSG, fusion	p32.3		10	3808188	3817455	1316	KLF6	1	0	TSG	p15.2		17	53786036	53849893	54894	RNF43	3	0	TSG	q22
1	152395464	152431201	7170	TPM3	4	0	TSG, fusion	q21.3		11	22600655	22603963	2188	FANCF	0	0	TSG	p14.3		17	57114767	57295537	83990	BRIP1	1	0	TSG	q23.2
12	91061030	91063751	694	BTG1	4	0	TSG, fusion	q21.33		11	44073675	44223556	2132	EXT2	4	0	TSG	p11.2		17	60955143	60988227	8313	AXIN2	1	0	TSG	q24.1
13	27434278	27441317	1045	CDX2	4	0	TSG, fusion	p12.2		11	61316726	61321286	2237	FEN1	0	0	TSG	q12.2		18	43618435	43711221	4087	SMAD2	5	0	TSG	q21.1
16	10878558	10926341	4261	CIITA	4	0	TSG, fusion	p13.13		11	64327564	64335342	4221	MEN1	0	0	TSG	q13.1		18	46810611	46860145	4089	SMAD4	5	0	TSG	q21.2
16	31098954	31110601	2521	FUS	4	0	TSG, fusion	p11.2		12	6926001	6940740	5777	PTPN6	6	0	TSG	p13.31		19	38482776	38485160	1050	CEBPA	1	0	TSG	q13.11
16	65620551	65692462	865	CBFB	4	0	TSG, fusion	q22.1		12	12761576	12766570	1027	CDKN1B	0	0	TSG	p13.1		19	50546686	50565669	2068	ERCC2	2	0	TSG	q13.32
1	159550794	159599601	6391	SDHC	3.5	0	TSG	q23.3		12	22669276	22729913	55500	ETNK1	2	0	TSG	p12.1		19	54149929	54156867	581	BAX	1	0	TSG	q13.33
12	123374914	123568793	9612	NCOR2	3.5	0	TSG	q24.31		13	20446577	20533654	26524	LATS2	0	0	TSG	p12.11		19	55579408	55613082	5424	POLD1	2	0	TSG	q13.33
1	36462634	36542744	9967	THRAP3	3	0	fusion	p34.3		13	90848930	92317491	2262	GPC5	2	0	TSG	q31.3		19	57385046	57421483	5518	PPP2R1A	2	0	TSG	q13.41
12	110688729	110732167	217	ALDH2	3	0	fusion	q24.12		15	65145249	65274587	4088	SMAD3	2	0	TSG	q22.33		19	59333261	59351239	4849	CNOT3	0	0	TSG	q13.42
21	41758351	41801948	7113	TMPRSS2	3	0	fusion	p22.3		15	87660554	87679030	5428	POLG	4	0	TSG	q26.1		2	25309349	25418963	1788	DNMT3A	0	0	TSG	p23.3
4	123592075	123597330	3558	IL2	3	0	fusion	q27		15	89061606	89159602	641	BLM	4	0	TSG	q26.1		2	25815759	25954860	55252	ASXL2	1	0	TSG	p23.3
19	6723722	6808371	7409	VAV1	3	0	fusion	p13.3		15	91244423	91366396	1106	CHD2	4	0	TSG	q26.1		2	47483767	47563864	4436	MSH2	3	0	TSG	p21
1	36704231	36721096	1441	CSF3R	3	0	oncogene	p34.3		16	277441	342465	8312	AXIN1	7	0	TSG	p13.3		2	47863790	47887596	2956	MSH6	0	0	TSG	p16.3
17	56032336	56096818	8493	PPM1D	3	0	oncogene	q23.2		16	2029817	2037868	4913	NTHL1	7	0	TSG	p13.3		2	47887563	47986318	80204	FBXO11	0	0	TSG	p16.3
17	59359832	59363446	974	CD79B	3	0	oncogene	q23.3		16	2038600	2078713	7249	TSC2	7	0	TSG	p13.3		2	127731336	127768222	2071	ERCC3	3	0	TSG	p14.3
3	139856921	139960875	5291	PIK3CB	3	0	oncogene	q22.3		16	2145800	2168131	84231	TRAF7	7	0	TSG	p13.3		2	201806426	201860677	841	CASP8	3	0	TSG	q33.1
1	159899564	159914575	2213	FCGR2B	3	0	oncogene, fusion	q23.3		16	13921524	13949705	2072	ERCC4	0	0	TSG	p13.12		2	215301522	215382611	580	BARD1	6	0	TSG	q35
10	42892533	42944955	5979	RET	3	0	oncogene, fusion	p11.21		16	88331460	88410566	2175	FANCA	0	0	TSG	q24.3		22	19666656	19683326	8216	LZTR1	2	0	TSG	p11.21
17	59926200	59932869	1655	DDX5	3	0	oncogene, fusion	q23.3		17	38449840	38530994	672	BRCA1	0	0	TSG	q21.31		22	22459150	22506705	6598	SMARCB1	2	0	TSG	p11.23
8	71186821	71478574	10499	NCOA2	3	0	oncogene, fusion	q13.3		17	45031245	45110524	8405	SPOP	0	0	TSG	q21.33		22	27413731	27467822	11200	CHEK2	2	0	TSG	q12.1
10	8136673	8157170	2625	GATA3	3	0	oncogene, TSG	p14		17	60955143	60988227	8313	AXIN2	12	0	TSG	q24.1		22	27643383	27783470	84133	ZNRF3	2	0	TSG	q12.1
12	113592442	113606352	6926	TBX3	3	0	oncogene, TSG	q24.21		18	43618435	43711221	4087	SMAD2	2	0	TSG	q21.1		22	28329565	28424587	4771	NF2	2	0	TSG	q12.2
3	140145756	140148491	668	FOXL2	3	0	oncogene, TSG	q22.3		18	46810611	46860145	4089	SMAD4	2	0	TSG	q21.2		3	10043113	10118614	2177	FANCD2	6	0	TSG	p25.3
6	163755665	163914886	9444	QKI	3	0	oncogene, TSG	q26		19	1156798	1179434	6794	STK11	0	0	TSG	p13.3		3	10158319	10168762	7428	VHL	6	0	TSG	p25.3
17	64019705	64040506	5573	PRKAR1A	3	0	oncogene, TSG, fusion	q24.2		19	38482776	38485160	1050	CEBPA	7	0	TSG	q13.11		3	13565625	13654923	2199	FBLN2	4	0	TSG	p25.1
1	16046946	16139537	23013	SPEN	3	0	TSG	p36.21		19	50546686	50565669	2068	ERCC2	2	0	TSG	q13.32		3	14161648	14195143	7508	XPC	6	0	TSG	p25.1
12	131710421	131774018	5426	POLE	3	0	TSG	q24.33		19	54149929	54156867	581	BAX	2	0	TSG	q13.33		3	30622998	30710638	7048	TGFBR2	6	0	TSG	p24.1
16	49333486	49390029	1540	CYLD	3	0	TSG	p12.1		19	55579408	55613082	5424	POLD1	2	0	TSG	q13.33		3	77172621	77779351	6092	ROBO2	6	0	TSG	p12.3
17	53786036	53849893	54894	RNF43	3	0	TSG	q22		19	57385046	57421483	5518	PPP2R1A	2	0	TSG	q13.41		3	143650769	143780341	545	ATR	2.5	0	TSG	q23
17	57114767	57295537	83990	BRIP1	3	0	TSG	q23.2		19	59333261	59351239	4849	CNOT3	0	0	TSG	q13.42		4	87734909	87955326	5783	PTPN13	2	0	TSG	q21.3
17	60955143	60988227	8313	AXIN2	3	0	TSG	q24.1		2	47483767	47563864	4436	MSH2	4	0	TSG	p21		4	126534541	126632373	79633	FAT4	6	0	TSG	q28.1
18	43618435	43711221	4087	SMAD2	3	0	TSG	q21.1		2	47863790	47887596	2956	MSH6	4	0	TSG	p16.3		5	271447	309792	6389	SDHA	3	0	TSG	p15.33
2	25309349	25418963	1788	DNMT3A	3	0	TSG	p23.3		2	47887563	47986318	80204	FBXO11	4	0	TSG	p16.3		5	24522967	24680668	1008	CDH10	3	0	TSG	p14.2
4	126534541	126632373	79633	FAT4	3	0	TSG	q28.1		2	127731336	127768222	2071	ERCC3	2	0	TSG	p14.3		5	67558218	67633405	5295	PIK3R1	0	0	TSG	p13.1
7	66090125	66098023	51119	SBDS	3	0	TSG	p11.21		2	140705466	142605740	53353	LRP1B	2	0	TSG	q22.2		5	68700880	68746384	5884	RAD17	0	0	TSG	p13.2
1	15691378	15723377	842	CASP9	3	0	TSG	p36.21		2	148319040	148404863	92	ACVR2A	2	0	TSG	q23.1		6	44333881	44341503	4794	NFKBIE	3	0	TSG	p21.1
2	25815759	25954860	55252	ASXL2	3	0	TSG	p23.3		2	201806426	201860677	841	CASP8	2	0	TSG	q33.1		6	100096984	100123411	892	CCNC	3	0	TSG	p16.2
8	1759556	1894214	9639	ARHGEF10	3	0	TSG	p23.3		2	215301522	215382611	580	BARD1	0	0	TSG	q35		6	106640888	106664506	639	PRDM1	3	0	TSG	q21
1	35421788	35431322	6421	SFPQ	3	0	TSG, fusion	p34.3		2	225043113	225158358	8452	CUL3	0	0	TSG	q36.2		6	138230274	138246142	7128	TNFAIP3	3	0	TSG	q23.3
10	51242373	51260738	8031	NCOA4	3	0	TSG, fusion	p11.22		20	30409821	30490783	171023	ASXL1	3	0	TSG	p11.21		6	150023744	150081085	9113	LATS1	0	0	TSG	q25.1
17	55052038	55127255	1213	CLTC	3	0	TSG, fusion	q23.1		20	40134806	41251971	11122	PTPRT	4	0	TSG	q13.11		6	157140778	157572094	57492	ARID1B	0	0	TSG	q25.3
22	21852552	21988144	613	BCR	2	0	fusion	p11.23		3	10043113	10118614	2177	FANCD2	15	0	TSG	p25.3		7	5979396	6015232	5395	PMS2	0	0	TSG	p22.1
3	197260744	197293338	7037	TFRC	2	0	fusion	q29		3	10158319	10168762	7428	VHL	15	0	TSG	p25.3		7	37912068	37922902	6424	SFRP4	0	0	TSG	p14.1
8	17824779	17929764	5108	PCM1	2	0	fusion	p22		3	13565625	13654923	2199	FBLN2	14	0	TSG	p25.1		7	66090125	66098023	51119	SBDS	2	0	TSG	p11.21
8	42871190	42994084	84376	HOOK3	2	0	fusion	p11.21		3	14161648	14195143	7508	XPC	14	0	TSG	p25.1		7	124250549	124324486	25913	POT1	6	0	TSG	q31.33
12	111340919	111432100	5781	PTPN11	2	0	oncogene	q24.13		3	30622998	30710638	7048	TGFBR2	0	0	TSG	p24.1		7	145444762	147749019	26047	CNTNAP2	8.5	0	TSG	q36.1
22	20443946	20551970	5594	MAPK1	2	0	oncogene	p11.22		3	106859799	107070577	868	CBLB	2	0	TSG	p13.11		8	1759556	1894214	9639	ARHGEF10	3	0	TSG	p23.3
5	176446527	176457733	2264	FGFR4	2	0	oncogene	q35.2		5	271447	309792	6389	SDHA	1	0	TSG	p15.33		8	31010320	31150819	7486	WRN	11	0	TSG	p12
8	42247986	42309122	3551	IKBKB	2	0	oncogene	p11.21		5	112101483	112209835	324	APC	1	0	TSG	q22.2		8	113304333	114518418	114788	CSMD3	3	0	TSG	q23.3
22	18447834	18479400	54487	DGCR8	2	0	oncogene	p11.21		6	100096984	100123411	892	CCNC	4	0	TSG	p16.2		9	35063835	35070013	2189	FANCG	4	0	TSG	p13.3
3	196959307	197023545	4585	MUC4	2	0	oncogene	q29		6	106640888	106664506	639	PRDM1	6	0	TSG	q21		9	94987033	95122675	65268	WNK2	5	0	TSG	p22.31
19	10457796	10475054	9817	KEAP1	2	0	TSG	p13.2		6	138230274	138246142	7128	TNFAIP3	4	0	TSG	q23.3		9	96901157	97119812	2176	FANCC	5	0	TSG	p22.32
19	10689755	10803579	1785	DNM2	2	0	TSG	p13.2		6	157140778	157572094	57492	ARID1B	0	0	TSG	q25.3		9	99477012	99499460	7507	XPA	6	0	TSG	p22.33
19	10932606	11033953	6597	SMARCA4	2	0	TSG	p13.2		7	5979396	6015232	5395	PMS2	4	0	TSG	p22.1		9	126951228	126991886	5537	PPP6C	6	0	TSG	q33.3
22	19666656	19683326	8216	LZTR1	2	0	TSG	p11.21		7	37912068	37922902	6424	SFRP4	2	0	TSG	p14.1		9	134756557	134809841	7248	TSC1	0	0	TSG	q34.13
1	13903937	14024162	7799	PRDM2	2	0	TSG	p36.21		7	66090125	66098023	51119	SBDS	0	0	TSG	p11.21		X	41077595	41108669	1654	DDX3X	0	0	TSG	p11.4
12	94418903	94469358	84101	USP44	2	0	TSG	q22		7	124250549	124324486	25913	POT1	2	0	TSG	q31.33		X	46889575	46931156	8241	RBM10	0	0	TSG	p11.3
17	11864860	11987776	6416	MAP2K4	0.5	0	oncogene, TSG	p12		7	145444762	147749019	26047	CNTNAP2	2	0	TSG	q36.1		X	70255298	70278872	9968	MED12	0	0	TSG	q13.1
19	59302142	59310848	29844	TFPT	0	0	fusion	q13.42		8	1759556	1894214	9639	ARHGEF10	1	0	TSG	p23.3		X	70376199	70391148	9203	ZMYM3	0	0	TSG	q13.1
X	40867767	40977994	8239	USP9X	0	0	fusion	p11.4		8	30072487	30085122	23484	LEPROTL1	10	0	TSG	p12		X	76647847	76928358	546	ATRX	0	0	TSG	q21.1
X	64804236	64878518	4478	MSN	0	0	fusion	q12		8	31010320	31150819	7486	WRN	4	0	TSG	p12		X	122923270	123064027	10735	STAG2	0	0	TSG	q25
X	70420192	70437743	4841	NONO	0	0	fusion	q13.1		8	113304333	114518418	114788	CSMD3	13	0	TSG	q23.3		X	133335008	133390488	84295	PHF6	0	0	TSG	q26.2
X	48427153	48434759	7454	WAS	0	0	oncogene	p11.23		9	35063835	35070013	2189	FANCG	2	0	TSG	p13.3		X	152454774	152501581	492	ATP2B3	0	0	TSG	q28
X	66680599	66860844	367	AR	0	0	oncogene	q12		X	41077595	41108669	1654	DDX3X	0	0	TSG	p11.4		X	153279912	153283874	6134	RPL10	0	0	TSG	q28
X	12903148	12905267	7114	TMSB4X	0	0	oncogene	p22.2		X	46889575	46931156	8241	RBM10	0	0	TSG	p11.3		1	26895112	26981182	8289	ARID1A	0	0	TSG, fusion	p36.11
X	47305451	47316243	369	ARAF	0	0	oncogene	p11.3		X	70255298	70278872	9968	MED12	0	0	TSG	q13.1		1	51592523	51757583	2060	EPS15	3	0	TSG, fusion	p32.3
4	1765421	1780396	2261	FGFR3	0	0	oncogene, fusion	p16.3		X	70376199	70391148	9203	ZMYM3	0	0	TSG	q13.1		1	85504519	85516171	8915	BCL10	0	0	TSG, fusion	p22.3
9	135887784	135922913	8019	BRD3	0	0	oncogene, fusion	q34.2		X	76647847	76928358	546	ATRX	0	0	TSG	q21.1		1	114736922	114855304	51592	TRIM33	0	0	TSG, fusion	p13.2
X	1541465	1616000	286530	P2RY8	0	0	oncogene, fusion	p22.33		X	122923270	123064027	10735	STAG2	0	0	TSG	q25		1	152395464	152431201	7170	TPM3	3	0	TSG, fusion	q21.3
X	47999741	48011823	6756	SSX1	0	0	oncogene, fusion	p11.23		X	133335008	133390488	84295	PHF6	0	0	TSG	q26.2		10	27075531	27189965	10006	ABI1	7	0	TSG, fusion	p12.1
X	48146468	48156288	6759	SSX4	0	0	oncogene, fusion	p11.23		X	152454774	152501581	492	ATP2B3	0	0	TSG	q28		10	51242373	51260738	8031	NCOA4	2	0	TSG, fusion	p11.22
X	48771186	48787934	7030	TFE3	0	0	oncogene, fusion	p11.23		X	153279912	153283874	6134	RPL10	0	0	TSG	q28		10	61218528	61336314	8030	CCDC6	3	0	TSG, fusion	q21.2
X	52742671	52752974	6757	SSX2	0	0	oncogene, fusion	p11.22		1	26895112	26981182	8289	ARID1A	1	0	TSG, fusion	p36.11		11	46256136	46299548	90993	CREB3L1	6	0	TSG, fusion	p11.2
X	153943080	153952830	4515	MTCP1	0	0	oncogene, fusion	q28		1	35421788	35431322	6421	SFPQ	2	0	TSG, fusion	p34.3		11	113435641	113626608	7704	ZBTB16	0	0	TSG, fusion	q23.2
Y	1274894	1291527	64109	CRLF2	0	0	oncogene, fusion	p22.33		1	51592523	51757583	2060	EPS15	0	0	TSG, fusion	p32.3		11	119713156	119865855	23365	ARHGEF12	0	0	TSG, fusion	q23.3
X	48529906	48537662	2623	GATA1	0	0	oncogene, TSG	p11.23		1	85504519	85516171	8915	BCL10	1	0	TSG, fusion	p22.3		12	11694055	11939603	2120	ETV6	22.5	0	TSG, fusion	p13.2
X	100491098	100527838	695	BTK	0	0	oncogene, TSG	q22.1		1	152395464	152431201	7170	TPM3	8	0	TSG, fusion	q21.3		13	27434278	27441317	1045	CDX2	2	0	TSG, fusion	p12.2
X	128944350	129019282	63035	BCORL1	0	0	oncogene, TSG	q26.1		10	27075531	27189965	10006	ABI1	4	0	TSG, fusion	p12.1		14	19849367	19871297	57820	CCNB1IP1	0	0	TSG, fusion	p11.2
X	132497439	132947332	2719	GPC3	0	0	oncogene, TSG	q26.2		10	51242373	51260738	8031	NCOA4	2	0	TSG, fusion	p11.22		15	72074067	72127213	5371	PML	4	0	TSG, fusion	q24.1
X	107862368	107866307	8471	IRS4	0	0	oncogene, TSG	q22.3		11	46256136	46299548	90993	CREB3L1	4	0	TSG, fusion	p11.2		16	10878558	10926341	4261	CIITA	2	0	TSG, fusion	p13.13
9	138508717	138560059	4851	NOTCH1	0	0	oncogene, TSG, fusion	q34.3		12	11694055	11939603	2120	ETV6	7.5	0	TSG, fusion	p13.2		16	31098954	31110601	2521	FUS	2	0	TSG, fusion	p11.2
X	129026585	129072153	2000	ELF4	0	0	oncogene, TSG, fusion	q26.1		14	19849367	19871297	57820	CCNB1IP1	0	0	TSG, fusion	p11.2		17	55052038	55127255	1213	CLTC	2	0	TSG, fusion	q23.1
19	59333261	59351239	4849	CNOT3	0	0	TSG	q13.42		15	72074067	72127213	5371	PML	2	0	TSG, fusion	q24.1		19	58716090	58775335	55422	ZNF331	2	0	TSG, fusion	q13.42
X	41077595	41108669	1654	DDX3X	0	0	TSG	p11.4		16	87468768	87570902	863	CBFA2T3	0	0	TSG, fusion	q24.3		2	108702369	108767683	5903	RANBP2	3	0	TSG, fusion	p13
X	46889575	46931156	8241	RBM10	0	0	TSG	p11.3		19	18414473	18493918	8178	ELL	2	0	TSG, fusion	p13.11		22	17546986	17659208	8218	CLTCL1	1	0	TSG, fusion	p11.21
X	70255298	70278872	9968	MED12	0	0	TSG	q13.1		19	58716090	58775335	55422	ZNF331	2	0	TSG, fusion	q13.42		3	12304359	12450843	5468	PPARG	6	0	TSG, fusion	p25.2
X	76647847	76928358	546	ATRX	0	0	TSG	q21.1		2	108702369	108767683	5903	RANBP2	2	0	TSG, fusion	p13		3	159771678	159805877	4291	MLF1	3	0	TSG, fusion	q25.32
X	122923270	123064027	10735	STAG2	0	0	TSG	q25		3	12304359	12450843	5468	PPARG	15	0	TSG, fusion	p25.2		4	25266571	25287603	10568	SLC34A2	3	0	TSG, fusion	p15.2
X	133335008	133390488	84295	PHF6	0	0	TSG	q26.2		3	159771678	159805877	4291	MLF1	2	0	TSG, fusion	q25.32		5	138117006	138298622	1495	CTNNA1	0	0	TSG, fusion	q31.2
X	152454774	152501581	492	ATP2B3	0	0	TSG	q28		6	128331625	128883416	5796	PTPRK	8.5	0	TSG, fusion	q22.33		6	128331625	128883416	5796	PTPRK	3	0	TSG, fusion	q22.33
X	153279912	153283874	6134	RPL10	0	0	TSG	q28		8	32525295	32741615	3084	NRG1	4	0	TSG, fusion	p12		8	32525295	32741615	3084	NRG1	11	0	TSG, fusion	p12
X	70376199	70391148	9203	ZMYM3	0	0	TSG	q13.1		8	108980721	109164742	340419	RSPO2	9	0	TSG, fusion	q23.1		8	108980721	109164742	340419	RSPO2	3	0	TSG, fusion	q23.1
14	19849367	19871297	57820	CCNB1IP1	0	0	TSG, fusion	p11.2		8	118880783	119193239	2131	EXT1	9	0	TSG, fusion	q24.11		8	118880783	119193239	2131	EXT1	5	0	TSG, fusion	q24.11
22	17546986	17659208	8218	CLTCL1	0	0	TSG, fusion	p11.21		8	134318596	134378680	10397	NDRG1	0	0	TSG, fusion	q24.22		8	134318596	134378680	10397	NDRG1	21	0	TSG, fusion	q24.22
X	39795561	39846998	54880	BCOR	0	0	TSG, fusion	p11.4		X	39795561	39846998	54880	BCOR	0	0	TSG, fusion	p11.4		X	39795561	39846998	54880	BCOR	0	0	TSG, fusion	p11.4
13	36209796	36253748	646877	LOC646877	91	0	NA	NA		1	1743	6658	643635	LOC643635	0	0	NA	NA		1	1743	6658	643635	LOC643635	0	0	NA	NA
13	36266621	36291414	646879	LOC646879	91	0	NA	NA		1	3411	6658	643643	LOC643643	0	0	NA	NA		1	3411	6658	643643	LOC643643	0	0	NA	NA
13	36291339	36301740	5994	RFXAP	91	0	NA	NA		1	3757	20510	653635	LOC653635	0	0	NA	NA		1	3757	20510	653635	LOC653635	0	0	NA	NA
13	35904633	35915008	8900	CCNA1	77	0	NA	NA		1	23390	25938	645520	LOC645520	0	0	NA	NA		1	23390	25938	645520	LOC645520	0	0	NA	NA
13	36146049	36169645	400120	LOC400120	77	0	NA	NA		1	42315	43258	79504	OR4G4P	0	0	NA	NA		1	42315	43258	79504	OR4G4P	0	0	NA	NA
12	1925475	1983938	196513	DCP1B	30	0	NA	NA		1	52878	53747	403263	OR4G11P	0	0	NA	NA		1	52878	53747	403263	OR4G11P	0	0	NA	NA
13	34414456	35144873	26960	NBEA	30	0	NA	NA		1	58954	59871	79501	OR4F5	0	0	NA	NA		1	58954	59871	79501	OR4F5	0	0	NA	NA
13	34946340	34948788	4081	MAB21L1	30	0	NA	NA		1	81085	136791	645543	LOC645543	0	0	NA	NA		1	81085	136791	645543	LOC645543	0	0	NA	NA
13	35243478	35603443	9201	DCAMKL1	29.5	0	NA	NA		1	81085	134335	653340	LOC653340	0	0	NA	NA		1	81085	134335	653340	LOC653340	0	0	NA	NA
13	35640354	35686676	54937	TEB1	29	0	NA	NA		1	127146	131465	643670	LOC643670	0	0	NA	NA		1	127146	131465	643670	LOC643670	0	0	NA	NA
13	35773775	35818453	23111	SPG20	29	0	NA	NA		1	217813	218635	653341	LOC653341	0	0	NA	NA		1	217813	218635	653341	LOC653341	0	0	NA	NA
13	35832456	35840576	646871	LOC646871	29	0	NA	NA		1	308989	316715	643698	LOC643698	0	0	NA	NA		1	308989	316715	643698	LOC643698	0	0	NA	NA
12	1799943	1816174	644564	LOC644564	28	0	NA	NA		1	319141	426351	440550	LOC440550	0	0	NA	NA		1	319141	426351	440550	LOC440550	0	0	NA	NA
2	89165788	89166301	28913	IGKV3-15	28	0	NA	NA		1	356729	358460	653345	LOC653345	0	0	NA	NA		1	356729	358460	653345	LOC653345	0	0	NA	NA
2	89180467	89180942	28938	IGKV1-16	28	0	NA	NA		1	534556	536540	440551	LOC440551	0	0	NA	NA		1	534556	536540	440551	LOC440551	0	0	NA	NA
2	89197948	89198423	28937	IGKV1-17	28	0	NA	NA		1	544632	555827	643788	LOC643788	0	0	NA	NA		1	544632	555827	643788	LOC643788	0	0	NA	NA
2	89209304	89210080	28926	IGKV2-18	28	0	NA	NA		1	558000	558700	643794	LOC643794	0	0	NA	NA		1	558000	558700	643794	LOC643794	0	0	NA	NA
2	89215579	89215845	28925	IGKV2-19	28	0	NA	NA		1	610959	611897	135896	OR4F29	0	0	NA	NA		1	610959	611897	135896	OR4F29	0	0	NA	NA
2	89223172	89223706	28912	IGKV3-20	28	0	NA	NA		1	644093	703863	643313	LOC643313	0	0	NA	NA		1	644093	703863	643313	LOC643313	0	0	NA	NA
2	89240350	89240901	28906	IGKV6-21	28	0	NA	NA		1	658135	670227	388572	LOC388572	0	0	NA	NA		1	658135	670227	388572	LOC388572	0	0	NA	NA
2	89251344	89251811	28936	IGKV1-22	28	0	NA	NA		1	703961	735768	388578	LOC388578	0	0	NA	NA		1	703961	735768	388578	LOC388578	0	0	NA	NA
2	89252927	89253642	28924	IGKV2-23	28	0	NA	NA		1	742620	745074	400728	FAM87B	0	0	NA	NA		1	742620	745074	400728	FAM87B	0	0	NA	NA
2	89256927	89257729	28923	IGKV2-24	28	0	NA	NA		1	751449	752749	79854	FLJ22639	0	0	NA	NA		1	751449	752749	79854	FLJ22639	0	0	NA	NA
2	89273094	89274871	28911	IGKV3-25	28	0	NA	NA		1	766574	782483	643837	LOC643837	4	0	NA	NA		1	766574	782483	643837	LOC643837	0	0	NA	NA
2	89276679	89277432	28922	IGKV2-26	28	0	NA	NA		1	793321	795438	284593	FAM41C	4	0	NA	NA		1	793321	795438	284593	FAM41C	0	0	NA	NA
2	89294023	89294497	28935	IGKV1-27	28	0	NA	NA		1	798535	799564	388579	LOC388579	4	0	NA	NA		1	798535	799564	388579	LOC388579	0	0	NA	NA
2	89302294	89303027	28921	IGKV2-28	28	0	NA	NA		1	850984	869824	148398	SAMD11	4	0	NA	NA		1	850984	869824	148398	SAMD11	0	0	NA	NA
2	89314781	89315507	28920	IGKV2-29	28	0	NA	NA		1	869459	884494	26155	NOC2L	4	0	NA	NA		1	869459	884494	26155	NOC2L	0	0	NA	NA
2	89325379	89326164	28919	IGKV2-30	28	0	NA	NA		1	885830	890958	339451	KLHL17	4	0	NA	NA		1	885830	890958	339451	KLHL17	0	0	NA	NA
12	1771384	1898131	93589	CACNA2D4	27.5	0	NA	NA		1	891740	900351	84069	PLEKHN1	4	0	NA	NA		1	891740	900351	84069	PLEKHN1	0	0	NA	NA
12	169513	192755	6539	SLC6A12	27	0	NA	NA		1	900448	907360	84808	C1orf170	4	0	NA	NA		1	900448	907360	84808	C1orf170	0	0	NA	NA
12	200052	242263	6540	SLC6A13	27	0	NA	NA		1	924207	925333	57801	HES4	4	0	NA	NA		1	924207	925333	57801	HES4	0	0	NA	NA
12	263751	368673	5927	JARID1A	27	0	NA	NA		1	938742	939782	9636	G1P2	4	0	NA	NA		1	938742	939782	9636	G1P2	0	0	NA	NA
12	384939	422069	84318	MGC13183	27	0	NA	NA		1	945366	981355	375790	AGRN	4	0	NA	NA		1	945366	981355	375790	AGRN	0	0	NA	NA
12	439804	541319	283358	B4GALNT3	27	0	NA	NA		1	986902	994582	643921	LOC643921	4	0	NA	NA		1	986902	994582	643921	LOC643921	0	0	NA	NA
12	543723	643016	4815	NINJ2	27	0	NA	NA		1	1007068	1041332	54991	C1orf159	4	0	NA	NA		1	1007068	1041332	54991	C1orf159	0	0	NA	NA
12	732993	888219	65125	WNK1	27	0	NA	NA		1	1104940	1111104	254173	TTLL10	4	0	NA	NA		1	1104940	1111104	254173	TTLL10	0	0	NA	NA
12	847257	848561	378465	HSN2	27	0	NA	NA		1	1128751	1131952	8784	TNFRSF18	4	0	NA	NA		1	1128751	1131952	8784	TNFRSF18	0	0	NA	NA
12	891504	929124	5893	RAD52	27	0	NA	NA		1	1136569	1139375	7293	TNFRSF4	4	0	NA	NA		1	1136569	1139375	7293	TNFRSF4	0	0	NA	NA
12	956071	971545	642821	LOC642821	27	0	NA	NA		1	1142151	1157274	51150	SDF4	4	0	NA	NA		1	1142151	1157274	51150	SDF4	0	0	NA	NA
15	71131928	71382839	4756	NEO1	27	0	NA	NA		1	1157508	1160281	126792	B3GALT6	4	0	NA	NA		1	1157508	1160281	126792	B3GALT6	0	0	NA	NA
12	970665	1472958	23085	RAB6IP2	26	0	NA	NA		1	1167695	1171959	388581	C1QDC2	4	0	NA	NA		1	1167695	1171959	388581	C1QDC2	0	0	NA	NA
15	71400988	71448230	10021	HCN4	25.5	0	NA	NA		1	1179155	1199097	118424	UBE2J2	4	0	NA	NA		1	1179155	1199097	118424	UBE2J2	0	0	NA	NA
12	1471080	1472962	653152	LOC653152	25	0	NA	NA		1	1207439	1217272	6339	SCNN1D	4	0	NA	NA		1	1207439	1217272	6339	SCNN1D	0	0	NA	NA
12	1545420	1573592	144699	FBXL14	25	0	NA	NA		1	1218807	1228503	116983	CENTB5	4	0	NA	NA		1	1218807	1228503	116983	CENTB5	0	0	NA	NA
12	1596483	1626639	81029	WNT5B	25	0	NA	NA		1	1233857	1236920	126789	PUSL1	4	0	NA	NA		1	1233857	1236920	126789	PUSL1	0	0	NA	NA
12	1670508	1768106	79602	ADIPOR2	25	0	NA	NA		1	1236842	1249913	54973	CPSF3L	4	0	NA	NA		1	1236842	1249913	54973	CPSF3L	0	0	NA	NA
12	15017245	15026066	5149	PDE6H	25	0	NA	NA		1	1250006	1254139	80772	MGC10334	4	0	NA	NA		1	1250006	1254139	80772	MGC10334	0	0	NA	NA
12	15151984	15265571	85004	RERG	25	0	NA	NA		1	1260521	1274623	1855	DVL1	4	0	NA	NA		1	1260521	1274623	1855	DVL1	0	0	NA	NA
12	15366754	15641602	5800	PTPRO	25	0	NA	NA		1	1277934	1283778	54587	MXRA8	4	0	NA	NA		1	1277934	1283778	54587	MXRA8	0	0	NA	NA
12	15664342	15833601	2059	EPS8	25	0	NA	NA		1	1298979	1324792	643556	LOC643556	4	0	NA	NA		1	1298979	1324792	643556	LOC643556	0	0	NA	NA
12	15847317	15848365	341469	MRPS7P2	25	0	NA	NA		1	1327159	1332524	55052	MRPL20	4	0	NA	NA		1	1327159	1332524	55052	MRPL20	0	0	NA	NA
12	15926613	15947679	11171	STRAP	25	0	NA	NA		1	1344343	1346248	441869	LOC441869	4	0	NA	NA		1	1344343	1346248	441869	LOC441869	0	0	NA	NA
15	70239202	70277180	196996	GRAMD2	24	0	NA	NA		1	1351425	1359954	643965	LOC643965	4	0	NA	NA		1	1351425	1359954	643965	LOC643965	0	0	NA	NA
15	70278424	70310738	5315	PKM2	24	0	NA	NA		1	1360772	1366009	64856	VWA1	4	0	NA	NA		1	1360772	1366009	64856	VWA1	0	0	NA	NA
15	70310840	70311307	400388	LOC400388	24	0	NA	NA		1	1374938	1395395	219293	ATAD3C	4	0	NA	NA		1	1374938	1395395	219293	ATAD3C	0	0	NA	NA
15	70320592	70350446	56965	PARP6	24	0	NA	NA		1	1397027	1421445	83858	ATAD3B	4	0	NA	NA		1	1397027	1421445	83858	ATAD3B	0	0	NA	NA
15	70364123	70399579	60677	BRUNOL6	24	0	NA	NA		1	1437418	1459927	55210	ATAD3A	4	0	NA	NA		1	1437418	1459927	55210	ATAD3A	0	0	NA	NA
15	70422833	70455393	3073	HEXA	24	0	NA	NA		1	1460602	1465589	339453	C1orf70	4	0	NA	NA		1	1460602	1465589	339453	C1orf70	0	0	NA	NA
15	70458565	70460477	400389	LOC400389	24	0	NA	NA		1	1466916	1500125	29101	SSU72	4	0	NA	NA		1	1466916	1500125	29101	SSU72	0	0	NA	NA
15	70477714	70487756	338949	FLJ27523	24	0	NA	NA		1	1523257	1525333	643988	LOC643988	4	0	NA	NA		1	1523257	1525333	643988	LOC643988	0	0	NA	NA
15	70553721	70662877	25820	ARIH1	24	0	NA	NA		1	1540747	1555848	142678	MIB2	4	0	NA	NA		1	1540747	1555848	142678	MIB2	0	0	NA	NA
15	70683753	70691037	646665	LOC646665	24	0	NA	NA		1	1557423	1559893	8510	MMP23B	4	0	NA	NA		1	1557423	1559893	8510	MMP23B	0	0	NA	NA
15	70695549	70730171	646670	LOC646670	24	0	NA	NA		1	1557446	1559893	8511	MMP23A	4	0	NA	NA		1	1557446	1559893	8511	MMP23A	0	0	NA	NA
15	70734092	70746791	55889	GOLGA	24	0	NA	NA		1	1560469	1578803	653335	LOC653335	4	0	NA	NA		1	1560469	1578803	653335	LOC653335	0	0	NA	NA
15	70755182	70765538	123346	HIGD2BP	24	0	NA	NA		1	1582803	1667291	9906	SLC35E2	4	0	NA	NA		1	1582803	1667291	9906	SLC35E2	0	0	NA	NA
15	70765588	70817869	585	BBS4	24	0	NA	NA		1	1619121	1623104	653409	LOC653409	4	0	NA	NA		1	1619121	1623104	653409	LOC653409	0	0	NA	NA
15	70830763	70863114	83440	ADPGK	24	0	NA	NA		1	1624180	1645637	984	CDC2L1	4	0	NA	NA		1	1624180	1645637	984	CDC2L1	0	0	NA	NA
15	71562584	71563339	359755	MRPS15P1	24	0	NA	NA		1	1624180	1645623	985	CDC2L2	4	0	NA	NA		1	1624180	1645623	985	CDC2L2	0	0	NA	NA
8	118602211	118621682	90390	THRAP6	24	0	NA	NA		1	1672531	1699769	65220	NADK	4	0	NA	NA		1	1672531	1699769	65220	NADK	0	0	NA	NA
8	116489900	116750429	7227	TRPS1	23.5	0	NA	NA		1	1706589	1812355	2782	GNB1	4	0	NA	NA		1	1706589	1812355	2782	GNB1	0	0	NA	NA
8	117726263	117837222	8667	EIF3S3	23.5	0	NA	NA		1	1812115	1812497	653416	LOC653416	4	0	NA	NA		1	1812115	1812497	653416	LOC653416	0	0	NA	NA
12	10973101	10977668	5555	PRH2	23	0	NA	NA		1	1836126	1838593	163688	CALML6	4	0	NA	NA		1	1836126	1838593	163688	CALML6	0	0	NA	NA
12	10982120	10983073	50840	TAS2R14	23	0	NA	NA		1	1838890	1840565	339456	TMEM52	4	0	NA	NA		1	1838890	1840565	339456	TMEM52	0	0	NA	NA
12	11008316	11009218	266657	TAS2R15	23	0	NA	NA		1	1843256	1849228	339457	LOC339457	4	0	NA	NA		1	1843256	1849228	339457	LOC339457	0	0	NA	NA
12	11029827	11030726	259296	TAS2R50	23	0	NA	NA		1	1847366	1876799	644136	LOC644136	4	0	NA	NA		1	1847366	1876799	644136	LOC644136	0	0	NA	NA
12	11040812	11041741	259295	TAS2R49	23	0	NA	NA		1	1874618	1925130	85452	KIAA1751	4	0	NA	NA		1	1874618	1925130	85452	KIAA1751	0	0	NA	NA
12	11065538	11066437	259294	TAS2R48	23	0	NA	NA		1	1940703	1952050	2563	GABRD	4	0	NA	NA		1	1940703	1952050	2563	GABRD	0	0	NA	NA
12	11074274	11075201	259290	TAS2R44	23	0	NA	NA		1	1971769	2106694	5590	PRKCZ	4	0	NA	NA		1	1971769	2106694	5590	PRKCZ	0	0	NA	NA
12	11092238	11093122	338413	TAS2R63P	23	0	NA	NA		1	2105777	2116074	199990	C1orf86	4	0	NA	NA		1	2105777	2116074	199990	C1orf86	0	0	NA	NA
12	11105262	11106160	259292	TAS2R46	23	0	NA	NA		1	2242556	2312853	79906	MORN1	4	0	NA	NA		1	2242556	2312853	79906	MORN1	0	0	NA	NA
12	11121179	11122108	338412	TAS2R64P	23	0	NA	NA		1	2313189	2325050	11079	RER1	4	0	NA	NA		1	2313189	2325050	11079	RER1	0	0	NA	NA
12	11135168	11136095	259289	TAS2R43	23	0	NA	NA		1	2326101	2333870	5192	PEX10	4	0	NA	NA		1	2326101	2333870	5192	PEX10	0	0	NA	NA
2	89356128	89356660	28909	IGKV3-34	23	0	NA	NA		1	2347285	2427151	9651	PLCL4	4	0	NA	NA		1	2347285	2427151	9651	PLCL4	0	0	NA	NA
2	89367568	89368042	28932	IGKV1-35	23	0	NA	NA		1	2429835	2447895	55229	PANK4	4	0	NA	NA		1	2429835	2447895	55229	PANK4	0	0	NA	NA
2	89376096	89376329	28918	IGKV2-36	23	0	NA	NA		1	2450044	2451544	388585	HES5	4	0	NA	NA		1	2450044	2451544	388585	HES5	0	0	NA	NA
2	89378136	89378610	28931	IGKV1-37	23	0	NA	NA		1	2508109	2512762	127281	C1orf93	4	0	NA	NA		1	2508109	2512762	127281	C1orf93	0	0	NA	NA
2	89390775	89391014	28917	IGKV2-38	23	0	NA	NA		1	2511941	2554289	79258	MELL1	4	0	NA	NA		1	2511941	2554289	79258	MELL1	0	0	NA	NA
2	89400498	89400972	28930	IGKV1-39	23	0	NA	NA		1	2562667	2567669	391205	LOC391205	4	0	NA	NA		1	2562667	2567669	391205	LOC391205	0	0	NA	NA
2	89410988	89411551	28916	IGKV2-40	23	0	NA	NA		1	2689996	2707252	390988	LOC390988	4	0	NA	NA		1	2689996	2707252	390988	LOC390988	0	0	NA	NA
8	145388942	145392976	653119	LOC653119	23	0	NA	NA		1	2927926	2929327	140625	ACTRT2	4	0	NA	NA		1	2927926	2929327	140625	ACTRT2	0	0	NA	NA
8	145393447	145395368	642658	LOC642658	23	0	NA	NA		1	2966041	2974187	440556	FLJ42875	4	0	NA	NA		1	2966041	2974187	440556	FLJ42875	0	0	NA	NA
8	145408694	145411759	653154	LOC653154	23	0	NA	NA		1	3369982	3387537	27237	ARHGEF16	0	0	NA	NA		1	3369982	3387537	27237	ARHGEF16	0	0	NA	NA
8	145411783	145415614	642664	LOC642664	23	0	NA	NA		1	3396334	3518606	1953	EGFL3	0	0	NA	NA		1	3396334	3518606	1953	EGFL3	0	0	NA	NA
8	145415170	145442429	642673	LOC642673	23	0	NA	NA		1	3531416	3536555	127262	FAM79A	0	0	NA	NA		1	3531416	3536555	127262	FAM79A	0	0	NA	NA
8	145433882	145456698	642859	LOC642859	23	0	NA	NA		1	3537199	3556497	49856	WDR8	0	0	NA	NA		1	3537199	3556497	49856	WDR8	0	0	NA	NA
8	145456864	145485928	23246	BOP1	23	0	NA	NA		1	3558989	3639716	7161	TP73	0	0	NA	NA		1	3558989	3639716	7161	TP73	0	0	NA	NA
8	145461353	145463274	642876	LOC642876	23	0	NA	NA		1	3643573	3653050	57212	KIAA0495	0	0	NA	NA		1	3643573	3653050	57212	KIAA0495	0	0	NA	NA
8	145486088	145509188	3297	HSF1	23	0	NA	NA		1	3658822	3678069	148870	CCDC27	0	0	NA	NA		1	3658822	3678069	148870	CCDC27	0	0	NA	NA
8	145510766	145521350	8694	DGAT1	23	0	NA	NA		1	3679218	3682400	388588	LOC388588	0	0	NA	NA		1	3679218	3682400	388588	LOC388588	0	0	NA	NA
8	145525262	145530751	83482	SCRT1	23	0	NA	NA		1	3686644	3702928	57470	LRRC47	0	0	NA	NA		1	3686644	3702928	57470	LRRC47	0	0	NA	NA
8	145547700	145549376	340393	C8ORFK29	23	0	NA	NA		1	3718513	3763611	9731	GlyBP	0	-1	NA	NA		1	3718513	3763611	9731	GlyBP	0	0	NA	NA
8	145549899	145552940	26233	FBXL6	23	0	NA	NA		1	3763705	3791853	1677	DFFB	0	-1	NA	NA		1	3763705	3791853	1677	DFFB	0	0	NA	NA
8	145553033	145555753	79581	GPR172A	23	0	NA	NA		1	3795557	3806709	339448	LOC339448	0	-1	NA	NA		1	3795557	3806709	339448	LOC339448	0	-0.5	NA	NA
8	145568539	145589265	203054	ADCK5	23	0	NA	NA		1	3936037	3956846	644300	LOC644300	0	-1	NA	NA		1	3936037	3956846	644300	LOC644300	0	-1	NA	NA
8	145589254	145605541	29894	CPSF1	23	0	NA	NA		1	4134127	4199596	644357	LOC644357	0	-1	NA	NA		1	4134127	4199596	644357	LOC644357	0	-1	NA	NA
8	145608606	145613081	55630	SLC39A4	23	0	NA	NA		1	4614965	4743710	55966	AJAP1	0	-1	NA	NA		1	4614965	4743710	55966	AJAP1	0	-1	NA	NA
8	145619808	145624735	51160	VPS28	23	0	NA	NA		1	5845457	5975118	261734	NPHP4	0	-1	NA	NA		1	5845457	5975118	261734	NPHP4	0	-1	NA	NA
8	145624984	145640589	4796	NFKBIL2	23	0	NA	NA		1	6008967	6083110	8514	KCNAB2	0	-1	NA	NA		1	6008967	6083110	8514	KCNAB2	0	-1	NA	NA
8	145275707	145388825	377711	KIAA1833	22.5	0	NA	NA		1	6084440	6162770	26038	CHD5	0	-1	NA	NA		1	6084440	6162770	26038	CHD5	0	-1	NA	NA
2	89332799	89333336	28910	IGKV3-31	22	0	NA	NA		1	6188122	6190959	388591	FLJ46380	0	-1	NA	NA		1	6188122	6190959	388591	FLJ46380	0	-1	NA	NA
2	89334142	89334616	28934	IGKV1-32	22	0	NA	NA		1	6191507	6203446	148646	C1orf188	0	-1	NA	NA		1	6191507	6203446	148646	C1orf188	0	-1	NA	NA
2	89348873	89349347	28933	IGKV1-33	22	0	NA	NA		1	6203840	6218619	23463	ICMT	0	-1	NA	NA		1	6203840	6218619	23463	ICMT	0	-1	NA	NA
2	182029864	182110719	3676	ITGA4	22	0	NA	NA		1	6220455	6222091	148645	MGC40168	0	-1	NA	NA		1	6220455	6222091	148645	MGC40168	0	-1	NA	NA
8	117847923	117853380	84294	C8orf53	22	0	NA	NA		1	6226232	6228682	390992	HES3	0	-1	NA	NA		1	6226232	6228682	390992	HES3	0	-1	NA	NA
8	117955813	117958298	644660	LOC644660	22	0	NA	NA		1	6231443	6243622	387509	GPR153	0	-1	NA	NA		1	6231443	6243622	387509	GPR153	0	-1	NA	NA
8	118019664	118024403	441376	LOC441376	22	0	NA	NA		1	6246919	6376413	11332	ACOT7	0	-1	NA	NA		1	6246919	6376413	11332	ACOT7	0	-1	NA	NA
8	118216518	118258134	169026	SLC30A8	22	0	NA	NA		1	6397883	6402566	54626	HES2	0	-1	NA	NA		1	6397883	6402566	54626	HES2	0	-1	NA	NA
8	119459408	119703301	401474	SAMD12	22	0	NA	NA		1	6407435	6443576	83715	ESPN	0	-1	NA	NA		1	6407435	6443576	83715	ESPN	0	-1	NA	NA
8	119843193	119843640	441377	LOC441377	22	0	NA	NA		1	6443798	6448842	8718	TNFRSF25	0	-1	NA	NA		1	6443798	6448842	8718	TNFRSF25	0	-1	NA	NA
8	120004977	120033492	4982	TNFRSF11B	22	0	NA	NA		1	6449460	6502656	57449	PLEKHG5	0	-1	NA	NA		1	6449460	6502656	57449	PLEKHG5	0	-1	NA	NA
8	120148627	120188388	10584	COLEC10	22	0	NA	NA		1	6507792	6537168	79707	NOL9	0	-1	NA	NA		1	6507792	6537168	79707	NOL9	0	-1	NA	NA
8	120289814	120327094	114569	MAL2	22	0	NA	NA		1	6538021	6562404	80835	TAS1R1	0	-1	NA	NA		1	6538021	6562404	80835	TAS1R1	0	-1	NA	NA
8	120497882	120505776	4856	NOV	22	0	NA	NA		1	6562698	6571926	3104	HKR3	0	-1	NA	NA		1	6562698	6571926	3104	HKR3	0	-1	NA	NA
8	120561331	120568968	392264	LOC392264	22	0	NA	NA		1	6573371	6585516	9903	KLHL21	0	-1	NA	NA		1	6573371	6585516	9903	KLHL21	0	-1	NA	NA
8	120638507	120720251	5168	ENPP2	22	0	NA	NA		1	6596332	6606643	148479	PHF13	0	-1	NA	NA		1	6596332	6606643	148479	PHF13	0	-1	NA	NA
8	120699577	120699895	360176	CYCSP23	22	0	NA	NA		1	6607839	6618232	90326	THAP3	0	-1	NA	NA		1	6607839	6618232	90326	THAP3	0	-1	NA	NA
8	120812196	120914255	6873	TAF2	22	0	NA	NA		1	6616818	6684460	55735	DNAJC11	0	-1.5	NA	NA		1	6616818	6684460	55735	DNAJC11	0	-1	NA	NA
8	120915397	120937330	79075	DCC1	22	0	NA	NA		1	7753916	7764079	9341	VAMP3	0	-2	NA	NA		1	7753916	7764079	9341	VAMP3	0	-1	NA	NA
8	120955146	121131939	64798	DEPDC6	22	0	NA	NA		1	7767350	7827824	8863	PER3	0	-2	NA	NA		1	7767350	7827824	8863	PER3	0	-1	NA	NA
8	121206533	121453454	7373	COL14A1	22	0	NA	NA		1	7830262	7836159	10911	UTS2	0	-2	NA	NA		1	7830262	7836159	10911	UTS2	0	-1	NA	NA
8	121477264	121526828	28998	MRPL13	22	0	NA	NA		1	7902494	7923474	3604	TNFRSF9	0	-2	NA	NA		1	7902494	7923474	3604	TNFRSF9	0	-1	NA	NA
8	121526847	121605056	27085	MTBP	22	0	NA	NA		1	7925098	7925376	644827	LOC644827	0	-2	NA	NA		1	7925098	7925376	644827	LOC644827	0	-1	NA	NA
8	121549748	121552162	643608	LOC643608	22	0	NA	NA		1	7944380	7967926	11315	PARK7	0	-2	NA	NA		1	7944380	7967926	11315	PARK7	0	-1	NA	NA
8	121619226	121893910	6641	SNTB1	22	0	NA	NA		1	7994381	8008943	54206	ERRFI1	0	-2	NA	NA		1	7994381	8008943	54206	ERRFI1	0	-1	NA	NA
8	122694719	122722811	3037	HAS2	22	0	NA	NA		1	8039887	8041113	390993	LOC390993	0	-2	NA	NA		1	8039887	8041113	390993	LOC390993	0	-1	NA	NA
8	123172890	123173022	347704	MRPS36P3	22	0	NA	NA		1	8197379	8326808	50651	SLC45A1	0	-2	NA	NA		1	8197379	8326808	50651	SLC45A1	0	-1	NA	NA
2	182109650	182229996	375298	CERKL	21.5	0	NA	NA		1	8335044	8800111	473	RERE	0	-2	NA	NA		1	8335044	8800111	473	RERE	0	-1	NA	NA
12	10794106	10821304	644286	LOC644286	21	0	NA	NA		1	8768792	8769900	644896	LOC644896	0	-2	NA	NA		1	8768792	8769900	644896	LOC644896	0	-1	NA	NA
12	10845398	10846493	50837	TAS2R7	21	0	NA	NA		1	8843650	8861367	2023	ENO1	0	-2	NA	NA		1	8843650	8861367	2023	ENO1	0	-1	NA	NA
12	10849917	10850846	50836	TAS2R8	21	0	NA	NA		1	8867565	8877263	148915	LOC148915	0	-2	NA	NA		1	8867565	8877263	148915	LOC148915	0	-1	NA	NA
12	10852960	10854034	50835	TAS2R9	21	0	NA	NA		1	8928509	8957738	765	CA6	0	-2	NA	NA		1	8928509	8957738	765	CA6	0	-1	NA	NA
12	10869212	10870135	50839	TAS2R10	21	0	NA	NA		1	8985946	9008991	155184	SLC2A7	0	-2	NA	NA		1	8985946	9008991	155184	SLC2A7	0	-1	NA	NA
12	10889749	10893319	11272	PRR4	21	0	NA	NA		1	9019594	9052257	6518	SLC2A5	0	-2	NA	NA		1	9019594	9052257	6518	SLC2A5	0	-1	NA	NA
12	10897199	10901124	440082	LOC440082	21	0	NA	NA		1	9087063	9111816	80045	GPR157	0	-2	NA	NA		1	9087063	9111816	80045	GPR157	0	-1	NA	NA
12	10924827	10928119	5554	PRH1	21	0	NA	NA		1	9164594	9165277	644929	LOC644929	0	-2	NA	NA		1	9164594	9165277	644929	LOC644929	0	-1	NA	NA
12	10938800	10939747	266656	TAS2R12	21	0	NA	NA		1	9217450	9253983	9563	H6PD	0	-2	NA	NA		1	9217450	9253983	9563	H6PD	0	-1	NA	NA
12	10951792	10953428	50838	TAS2R13	21	0	NA	NA		1	9275571	9352178	80176	SPSB1	0	-2	NA	NA		1	9275571	9352178	80176	SPSB1	0	-1	NA	NA
12	101998864	102096577	644171	LOC644171	21	0	NA	NA		1	9522145	9565419	84275	MGC4399	0	-2	NA	NA		1	9522145	9565419	84275	MGC4399	0	-1	NA	NA
12	102118759	102119794	644185	LOC644185	21	0	NA	NA		1	9558428	9560134	642740	LOC642740	0	-2	NA	NA		1	9558428	9560134	642740	LOC642740	0	-1	NA	NA
12	102219851	102413876	374470	FLJ25323	21	0	NA	NA		1	9571567	9587594	199953	RP13-15M17.2	0	-2	NA	NA		1	9571567	9587594	199953	RP13-15M17.2	0	-1	NA	NA
12	102413940	102422844	644203	LOC644203	21	0	NA	NA		1	9634390	9711564	5293	PIK3CD	0	-2	NA	NA		1	9634390	9711564	5293	PIK3CD	0	-1	NA	NA
12	102505199	102684632	55576	STAB2	21	0	NA	NA		1	9635261	9637225	644997	LOC644997	0	-2	NA	NA		1	9635261	9637225	644997	LOC644997	0	-1	NA	NA
12	102690218	102759105	51559	TU12B1-TY	21	0	NA	NA		1	9711666	9807137	22883	CLSTN1	0	-2	NA	NA		1	9711666	9807137	22883	CLSTN1	0	-1	NA	NA
12	102761663	102847931	253724	LOC253724	21	0	NA	NA		1	9808940	9810910	645010	LOC645010	0	-2	NA	NA		1	9808940	9810910	645010	LOC645010	0	-1	NA	NA
15	71639412	71712747	27020	SDFR1	21	0	NA	NA		1	9830921	9892903	56998	CTNNBIP1	0	-2	NA	NA		1	9830921	9892903	56998	CTNNBIP1	0	-1	NA	NA
15	71763675	71793912	80381	CD276	21	0	NA	NA		1	9912363	9925413	84328	LZIC	0	-2	NA	NA		1	9912363	9925413	84328	LZIC	0	-1	NA	NA
15	71819197	71832077	388135	LOC388135	21	0	NA	NA		1	9926074	9966314	64802	NMNAT1	0	-2	NA	NA		1	9926074	9966314	64802	NMNAT1	0	-1	NA	NA
15	71953021	71968608	161514	TBC1D21	21	0	NA	NA		1	9979861	9998665	116362	RBP7	0	-2	NA	NA		1	9979861	9998665	116362	RBP7	0	-1	NA	NA
15	72005842	72031531	4016	LOXL1	21	0	NA	NA		1	10015630	10163884	10277	UBE4B	0	-2	NA	NA		1	10015630	10163884	10277	UBE4B	0	-1	NA	NA
15	72062613	72071688	9399	STOML1	21	0	NA	NA		1	10193418	10364242	23095	KIF1B	0	-1	NA	NA		1	10193418	10364242	23095	KIF1B	0	-1	NA	NA
15	72141861	72144835	390604	LOC390604	21	0	NA	NA		1	10381672	10402788	5226	PGD	0	0	NA	NA		1	10381672	10402788	5226	PGD	0	-1	NA	NA
15	72149257	72161938	653625	LOC653625	21	0	NA	NA		1	10412746	10434797	378708	APITD1	0	0	NA	NA		1	10412746	10434797	378708	APITD1	0	-1	NA	NA
15	72176469	72207747	440287	LOC440287	21	0	NA	NA		1	10432558	10434546	1325	CORT	0	0	NA	NA		1	10432558	10434546	1325	CORT	0	-1	NA	NA
15	72209998	72216196	57611	KIAA1465	21	0	NA	NA		1	10443175	10455200	1676	DFFA	0	0	NA	NA		1	10443175	10455200	1676	DFFA	0	-1	NA	NA
15	72253140	72256265	3671	ISLR	21	0	NA	NA		1	10457606	10613400	5195	PEX14	0	0	NA	NA		1	10457606	10613400	5195	PEX14	0	-1	NA	NA
15	72258860	72282245	64220	STRA6	21	0	NA	NA		1	10629864	10676549	54897	CASZ1	0	0	NA	NA		1	10629864	10676549	54897	CASZ1	0	-1	NA	NA
15	72397964	72415535	80125	CCDC33	21	0	NA	NA		1	10929120	10946845	148345	C1orf127	0	0	NA	NA		1	10929120	10946845	148345	C1orf127	0	-1	NA	NA
15	72417157	72447020	1583	CYP11A1	21	0	NA	NA		1	10956165	10974441	390996	LOC390996	0	0	NA	NA		1	10956165	10974441	390996	LOC390996	0	-1	NA	NA
15	72489376	72513329	8482	SEMA7A	21	0	NA	NA		1	10995266	11008136	23435	TARDBP	0	0	NA	NA		1	10995266	11008136	23435	TARDBP	0	-1	NA	NA
15	72525371	72540582	84993	UBL7	21	0	NA	NA		1	11009167	11029872	10747	MASP2	0	0	NA	NA		1	11009167	11029872	10747	MASP2	0	-1	NA	NA
15	72620637	72677525	10620	ARID3B	21	0	NA	NA		1	11037236	11042678	6723	SRM	0	0	NA	NA		1	11037236	11042678	6723	SRM	0	-1	NA	NA
15	72687766	72709511	1198	CLK3	21	0	NA	NA		1	11049262	11082525	5394	EXOSC10	0	0	NA	NA		1	11049262	11082525	5394	EXOSC10	0	-1	NA	NA
15	72709952	72775413	80153	YJDC	21	0	NA	NA		1	11089179	11245153	2475	FRAP1	0	0	NA	NA		1	11089179	11245153	2475	FRAP1	0	-1	NA	NA
15	72720848	72724913	646748	LOC646748	21	0	NA	NA		1	11171985	11178625	10218	ANGPTL7	0	0	NA	NA		1	11171985	11178625	10218	ANGPTL7	0	-1	NA	NA
15	72798943	72804930	1543	CYP1A1	21	0	NA	NA		1	11246034	11268929	29914	UBIAD1	0	0	NA	NA		1	11246034	11268929	29914	UBIAD1	0	-1	NA	NA
15	72828237	72835994	1544	CYP1A2	21	0	NA	NA		1	11461317	11520221	57540	PTCHD2	0	0	NA	NA		1	11461317	11520221	57540	PTCHD2	0	-1	NA	NA
15	72861768	72882558	1445	CSK	21	0	NA	NA		1	11631035	11637326	26232	FBXO2	0	0	NA	NA		1	11631035	11637326	26232	FBXO2	0	-1	NA	NA
15	72892247	72905152	79748	LMAN1L	21	0	NA	NA		1	11637019	11645971	93611	FBXO44	0	0	NA	NA		1	11637019	11645971	93611	FBXO44	0	-1	NA	NA
15	72906004	72911189	594855	CPLX3	21	0	NA	NA		1	11646768	11656998	26270	FBXO6	0	0	NA	NA		1	11646768	11656998	26270	FBXO6	0	-1	NA	NA
15	72915512	72922523	25989	ULK3	21	0	NA	NA		1	11657124	11663780	10459	MAD2L2	0	0	NA	NA		1	11657124	11663780	10459	MAD2L2	0	-1	NA	NA
15	72924250	72952723	10066	SCAMP2	21	0	NA	NA		1	11674373	11708501	374946	C1orf187	0	0	NA	NA		1	11674373	11708501	374946	C1orf187	0	-1	NA	NA
15	72969463	72977618	4351	MPI	21	0	NA	NA		1	11718799	11733409	57085	AGTRAP	0	0	NA	NA		1	11718799	11733409	57085	AGTRAP	0	-1	NA	NA
15	72980360	72986232	57184	C15orf17	21	0	NA	NA		1	11744431	11773192	284498	C1orf167	0	0	NA	NA		1	11744431	11773192	284498	C1orf167	0	-1	NA	NA
15	72999672	73017425	9377	COX5A	21	0	NA	NA		1	11769247	11788569	4524	MTHFR	0	0	NA	NA		1	11769247	11788569	4524	MTHFR	0	-1	NA	NA
15	73034699	73036828	54913	RPP25	21	0	NA	NA		1	11788881	11825772	1185	CLCN6	0	0	NA	NA		1	11788881	11825772	1185	CLCN6	0	-1	NA	NA
15	73074954	73100889	192683	SCAMP5	21	0	NA	NA		1	11828363	11830422	4878	NPPA	0	0	NA	NA		1	11828363	11830422	4878	NPPA	0	-1	NA	NA
15	73102980	73130120	60490	PPCDC	21	0	NA	NA		1	11840111	11841575	4879	NPPB	0	0	NA	NA		1	11840111	11841575	4879	NPPB	0	-1	NA	NA
15	73193655	73194281	401821	LOC401821	21	0	NA	NA		1	11860363	11863057	390997	LOC390997	0	0	NA	NA		1	11860363	11863057	390997	LOC390997	0	-2	NA	NA
15	73266045	73275492	441727	LOC441727	21	0	NA	NA		1	11902709	11909067	90231	KIAA2013	0	0	NA	NA		1	11902709	11909067	90231	KIAA2013	0	-2	NA	NA
15	73281302	73290915	56905	C15orf39	21	0	NA	NA		1	11917333	11958181	5351	PLOD1	0	0	NA	NA		1	11917333	11958181	5351	PLOD1	0	-2	NA	NA
15	73337958	73350637	653641	LOC653641	21	0	NA	NA		1	11962956	11996152	9927	MFN2	0	0	NA	NA		1	11962956	11996152	9927	MFN2	0	-2	NA	NA
15	73362235	73374918	653643	LOC653643	21	0	NA	NA		1	12002099	12014693	60672	IIP45	0	0	NA	NA		1	12002099	12014693	60672	IIP45	0	-2	NA	NA
15	73379353	73382353	554175	LOC554175	21	0	NA	NA		1	12046021	12126851	943	TNFRSF8	0	0	NA	NA		1	12046021	12126851	943	TNFRSF8	0	-2	NA	NA
15	73401508	73401903	646791	LOC646791	21	0	NA	NA		1	12149647	12191864	7133	TNFRSF1B	0	0	NA	NA		1	12149647	12191864	7133	TNFRSF1B	0	-2	NA	NA
15	73415470	73421321	54939	COMMD4	21	0	NA	NA		1	12203436	12215987	390998	LOC390998	0	0	NA	NA		1	12203436	12215987	390998	LOC390998	0	-2	NA	NA
15	73426463	73434641	79661	NEIL1	21	0	NA	NA		1	12212700	12494686	55187	VPS13D	0	0	NA	NA		1	12212700	12494686	55187	VPS13D	0	-2	NA	NA
15	73435186	73447994	4123	MAN2C1	21	0	NA	NA		1	12550526	12600407	9249	DHRS3	0	0	NA	NA		1	12550526	12600407	9249	DHRS3	0	-2	NA	NA
15	73450328	73530979	25942	SIN3A	21	0	NA	NA		1	12627153	12649684	343066	LOC343066	0	0	NA	NA		1	12627153	12649684	343066	LOC343066	0	-2	NA	NA
15	73546515	73658680	5780	PTPN9	21	0	NA	NA		1	12698711	12711307	126767	LOC126767	0	0	NA	NA		1	12698711	12711307	126767	LOC126767	0	-2	NA	NA
15	73677479	73705132	10073	RNUT1	21	0	NA	NA		1	12728750	12743689	93190	C1orf158	0	0	NA	NA		1	12728750	12743689	93190	C1orf158	0	-2	NA	NA
15	73718491	73719650	55272	IMP3	21	0	NA	NA		1	12751500	12760630	390999	LOC390999	0	0	NA	NA		1	12751500	12760630	390999	LOC390999	0	-2	NA	NA
15	73728403	73738023	257364	SH3PX3	21	0	NA	NA		1	12774133	12778810	65121	PRAMEF1	0	0	NA	NA		1	12774133	12778810	65121	PRAMEF1	0	-2	NA	NA
15	73754019	73792151	1464	CSPG4	21	0	NA	NA		1	12807061	12813868	653597	LOC653597	0	0	NA	NA		1	12807061	12813868	653597	LOC653597	0	-2	NA	NA
15	73803374	73807082	161753	ODF3L1	21	0	NA	NA		1	12819366	12823797	441870	LOC441870	0	0	NA	NA		1	12819366	12823797	441870	LOC441870	0	-2	NA	NA
15	73826165	73826752	391532	LOC391532	21	0	NA	NA		1	12829848	12831165	343069	HNRPCL1	0	0	NA	NA		1	12829848	12831165	343069	HNRPCL1	0	-2	NA	NA
15	73854990	73866376	441728	LOC441728	21	0	NA	NA		1	12839528	12844351	65122	PRAMEF2	0	0	NA	NA		1	12839528	12844351	65122	PRAMEF2	0	-2	NA	NA
15	73922855	73980440	92912	UBE2Q2	21	0	NA	NA		1	12861632	12868612	400735	PRAMEF4	0	0	NA	NA		1	12861632	12868612	400735	PRAMEF4	0	-2	NA	NA
15	73983255	74013999	26263	FBXO22	21	0	NA	NA		1	12875334	12880682	343071	PRAMEF10	0	0	NA	NA		1	12875334	12880682	343071	PRAMEF10	0	-2	NA	NA
15	74022899	74091842	145957	NRG4	21	0	NA	NA		1	12900100	12902820	441871	PRAMEF7	0	0	NA	NA		1	12900100	12902820	441871	PRAMEF7	0	-2	NA	NA
15	74139354	74284358	123591	C15orf27	21	0	NA	NA		1	12921092	12924935	440561	PRAMEF6	0	0	NA	NA		1	12921092	12924935	440561	PRAMEF6	0	-2	NA	NA
15	74295691	74390784	2108	ETFA	21	0	NA	NA		1	12958115	12961592	653606	LOC653606	0	0	NA	NA		1	12958115	12961592	653606	LOC653606	0	-2	NA	NA
15	74338691	74340171	7302	TYRO3P	21	0	NA	NA		1	13031116	13048673	653609	LOC653609	0	0	NA	NA		1	13031116	13048673	653609	LOC653609	0	-2	NA	NA
15	74396968	74414665	646822	LOC646822	21	0	NA	NA		1	13063043	13067905	441873	LOC441873	0	0	NA	NA		1	13063043	13067905	441873	LOC441873	0	-2	NA	NA
15	74416202	74421871	64843	ISL2	21	0	NA	NA		1	13085349	13095598	441874	LOC441874	0	0	NA	NA		1	13085349	13095598	441874	LOC441874	0	-2	NA	NA
15	74427592	74963247	49855	ZNF291	21	0	NA	NA		1	13105381	13106866	440563	LOC440563	0	0	NA	NA		1	13105381	13106866	440563	LOC440563	0	-2	NA	NA
15	75011171	75029302	5955	RCN2	21	0	NA	NA		1	13118423	13121537	645354	LOC645354	0	0	NA	NA		1	13118423	13121537	645354	LOC645354	0	-2	NA	NA
15	75058404	75059847	390610	LOC390610	21	0	NA	NA		1	13138957	13142281	645359	LOC645359	0	0	NA	NA		1	13138957	13142281	645359	LOC645359	0	-2	NA	NA
15	75074609	75116726	9051	PSTPIP1	21	0	NA	NA		1	13200783	13204279	401940	PRAMEF3	0	0	NA	NA		1	13200783	13204279	401940	PRAMEF3	0	-2	NA	NA
15	75125386	75150568	10099	TSPAN3	21	0	NA	NA		1	13232406	13241644	343068	PRAMEF5	0	0	NA	NA		1	13232406	13241644	343068	PRAMEF5	0	-2	NA	NA
15	75187551	75260811	79834	KIAA2002	21	0	NA	NA		1	13251733	13253725	645375	LOC645375	0	0	NA	NA		1	13251733	13253725	645375	LOC645375	0	-2	NA	NA
15	75303290	75304801	81698	C15orf5	21	0	NA	NA		1	13259233	13263352	391002	PRAMEF8	0	0	NA	NA		1	13259233	13263352	391002	PRAMEF8	0	-2	NA	NA
15	75357838	75358134	646853	LOC646853	21	0	NA	NA		1	13279129	13287069	645382	LOC645382	0	0	NA	NA		1	13279129	13287069	645382	LOC645382	0	-2	NA	NA
15	75500298	75565000	10363	HMG20A	21	0	NA	NA		1	13292695	13300772	653619	LOC653619	0	0	NA	NA		1	13292695	13300772	653619	LOC653619	0	-2	NA	NA
15	75692424	75711764	84894	LRRN6A	21	0	NA	NA		1	13320001	13325243	400736	LOC400736	0	0	NA	NA		1	13320001	13325243	400736	LOC400736	0	-2	NA	NA
15	75756510	75898922	440291	LOC440291	21	0	NA	NA		1	13346646	13350127	391003	LOC391003	0	0	NA	NA		1	13346646	13350127	391003	LOC391003	0	-2	NA	NA
15	75968586	75989260	400403	LOC400403	21	0	NA	NA		1	13367871	13370715	654348	LOC654348	0	0	NA	NA		1	13367871	13370715	654348	LOC654348	0	-2	NA	NA
15	75993533	76006257	645752	LOC645752	21	0	NA	NA		1	13394550	13399530	391001	LOC391001	0	0	NA	NA		1	13394550	13399530	391001	LOC391001	0	-2	NA	NA
15	76019787	76022130	440292	LOC440292	21	0	NA	NA		1	13480024	13484131	653622	LOC653622	0	0	NA	NA		1	13480024	13484131	653622	LOC653622	0	-2	NA	NA
15	76054673	76073613	400406	LOC400406	21	0	NA	NA		1	13499926	13507866	645399	LOC645399	0	0	NA	NA		1	13499926	13507866	645399	LOC645399	0	-2	NA	NA
15	76074383	76156912	23102	TBC1D2B	21	0	NA	NA		1	13514560	13521575	343070	PRAMEF9	0	0	NA	NA		1	13514560	13521575	343070	PRAMEF9	0	-2	NA	NA
15	76170278	76182912	646892	LOC646892	21	0	NA	NA		1	13540862	13546092	645199	LOC645199	0	0	NA	NA		1	13540862	13546092	645199	LOC645199	0	-2	NA	NA
15	76184046	76210933	10518	CIB2	21	0	NA	NA		1	13567482	13570963	645414	LOC645414	0	0	NA	NA		1	13567482	13570963	645414	LOC645414	0	-2	NA	NA
8	123850694	123851623	392265	LOC392265	20	0	NA	NA		1	13588705	13591549	391004	LOC391004	0	0	NA	NA		1	13588705	13591549	391004	LOC391004	0	-2	NA	NA
8	123863082	124055936	22882	ZHX2	20	0	NA	NA		1	13615195	13620320	645425	LOC645425	0	0	NA	NA		1	13615195	13620320	645425	LOC645425	0	-2	NA	NA
8	124094769	124123722	79139	DERL1	20	0	NA	NA		1	13673782	13716440	126755	LRRC38	0	0	NA	NA		1	13673782	13716440	126755	LRRC38	0	-2	NA	NA
8	124154101	124233571	93594	WDR67	20	0	NA	NA		1	13782839	13817039	10630	PDPN	0	0	NA	NA		1	13782839	13817039	10630	PDPN	0	-2	NA	NA
8	124263933	124291499	84985	FAM83A	20	0	NA	NA		1	14018806	14024156	653591	LOC653591	1	0	NA	NA		1	14018806	14024156	653591	LOC653591	0	-2	NA	NA
8	124301412	124322798	84933	C8orf76	20	0	NA	NA		1	14797800	15265161	23254	KIAA1026	1	0	NA	NA		1	14797800	15265161	23254	KIAA1026	0	-2	NA	NA
8	124329877	124355728	11244	ZHX1	20	0	NA	NA		1	14891012	14891479	494541	TBCAP2	1	0	NA	NA		1	14891012	14891479	494541	TBCAP2	0	-2	NA	NA
8	124367434	124375232	392266	LOC392266	20	0	NA	NA		1	14910727	14912870	645259	LOC645259	1	0	NA	NA		1	14910727	14912870	645259	LOC645259	0	-2	NA	NA
8	124401922	124477868	29028	ATAD2	20	0	NA	NA		1	15300684	15317125	399563	FLJ43806	1	0	NA	NA		1	15300684	15317125	399563	FLJ43806	0	-1	NA	NA
8	124482003	124484236	392267	LOC392267	20	0	NA	NA		1	15315036	15351547	200197	C1orf126	1	0	NA	NA		1	15315036	15351547	200197	C1orf126	0	-1	NA	NA
8	124498146	124523441	55093	C8orf32	20	0	NA	NA		1	15352816	15419459	55092	TMEM51	1	0	NA	NA		1	15352816	15419459	55092	TMEM51	0	-1	NA	NA
8	124584539	124622627	114907	FBXO32	20	0	NA	NA		1	15435658	15475485	645516	LOC645516	1	0	NA	NA		1	15435658	15475485	645516	LOC645516	0	-1	NA	NA
8	124726954	124734347	340359	C8ORFK36	20	0	NA	NA		1	15446361	15599439	114827	FHAD1	1	0	NA	NA		1	15446361	15599439	114827	FHAD1	0	-1	NA	NA
8	124762215	124818828	312	ANXA13	20	0	NA	NA		1	15609028	15629422	79180	EFHD2	1	0	NA	NA		1	15609028	15629422	79180	EFHD2	0	-1	NA	NA
8	124859508	124894263	157769	FAM91A1	20	0	NA	NA		1	15637525	15645740	11330	CTRC	1	0	NA	NA		1	15637525	15645740	11330	CTRC	0	-1	NA	NA
8	125065565	125122198	439941	C8orf54	20	0	NA	NA		1	15655811	15671170	63036	ELA2A	1	0	NA	NA		1	15655811	15671170	63036	ELA2A	0	-1	NA	NA
8	125127495	125252944	157376	FLJ32770	20	0	NA	NA		1	15675183	15690482	51032	ELA2B	1	0	NA	NA		1	15675183	15690482	51032	ELA2B	0	-1	NA	NA
8	125223255	125224934	392268	LOC392268	20	0	NA	NA		1	15725895	15767447	23341	DNAJC16	1	0	NA	NA		1	15725895	15767447	23341	DNAJC16	0	-1	NA	NA
8	125233346	125233928	442396	LOC442396	20	0	NA	NA		1	15771739	15784192	79814	AGMAT	1	0	NA	NA		1	15771739	15784192	79814	AGMAT	0	-1	NA	NA
8	125328643	125357120	645063	LOC645063	20	0	NA	NA		1	15798350	15804524	645317	LOC645317	1	0	NA	NA		1	15798350	15804524	645317	LOC645317	0	-1	NA	NA
8	125382794	125383015	392269	LOC392269	20	0	NA	NA		1	15816657	15859335	84301	DDI2	1	0	NA	NA		1	15816657	15859335	84301	DDI2	0	-1	NA	NA
8	125393412	125454114	157378	TMEM65	20	0	NA	NA		1	15858951	15860804	6248	RSC1A1	1	0	NA	NA		1	15858951	15860804	6248	RSC1A1	0	-1	NA	NA
8	125532243	125534276	55039	TRMT12	20	0	NA	NA		1	15864870	15933845	23207	PLEKHM2	1	0	NA	NA		1	15864870	15933845	23207	PLEKHM2	0	-0.5	NA	NA
8	125556189	125570040	11236	RNF139	20	0	NA	NA		1	15935396	15940471	284723	SLC25A34	1	0	NA	NA		1	15935396	15940471	284723	SLC25A34	0	0	NA	NA
8	125569930	125620492	83940	TATDN1	20	0	NA	NA		1	15941504	15947064	388595	LOC388595	1	0	NA	NA		1	15941504	15947064	388595	LOC388595	0	0	NA	NA
8	125620531	125631399	4715	NDUFB9	20	0	NA	NA		1	15957842	15985671	54751	FBLIM1	1	0	NA	NA		1	15957842	15985671	54751	FBLIM1	0	0	NA	NA
8	125632212	125809840	9788	MTSS1	20	0	NA	NA		1	16006249	16009446	440567	LOC440567	1	0	NA	NA		1	16006249	16009446	440567	LOC440567	0	0	NA	NA
8	126054733	126060809	137209	ZNF572	20	0	NA	NA		1	16027300	16027815	441876	LOC441876	1	0	NA	NA		1	16027300	16027815	441876	LOC441876	0	0	NA	NA
8	126079901	126103707	6713	SQLE	20	0	NA	NA		1	16033153	16047223	645580	LOC645580	1	0	NA	NA		1	16033153	16047223	645580	LOC645580	0	0	NA	NA
8	126105690	126165402	9897	KIAA0196	20	0	NA	NA		1	16140951	16175101	7709	ZBTB17	1	0	NA	NA		1	16140951	16175101	7709	ZBTB17	0	0	NA	NA
8	131861729	132123854	114	ADCY8	20	0	NA	NA		1	16168068	16169321	645597	LOC645597	1	0	NA	NA		1	16168068	16169321	645597	LOC645597	0	0	NA	NA
8	133021330	133094956	23167	KIAA0143	20	0	NA	NA		1	16187536	16196325	645609	LOC645609	1	0	NA	NA		1	16187536	16196325	645609	LOC645609	0	0	NA	NA
8	133145212	133162540	10086	HHLA1	20	0	NA	NA		1	16203318	16205771	149563	C1orf64	1	0	NA	NA		1	16203318	16205771	149563	C1orf64	0	0	NA	NA
8	133210438	133562186	3786	KCNQ3	20	0	NA	NA		1	16213111	16217538	27129	HSPB7	1	0	NA	NA		1	16213111	16217538	27129	HSPB7	0	0	NA	NA
8	133653629	133756995	23639	LRRC6	20	0	NA	NA		1	16221697	16233132	1187	CLCNKA	1	0	NA	NA		1	16221697	16233132	1187	CLCNKA	0	0	NA	NA
8	133791376	133842010	137835	TMEM71	20	0	NA	NA		1	16233598	16242029	440568	LOC440568	1	0	NA	NA		1	16233598	16242029	440568	LOC440568	0	0	NA	NA
12	102848319	102865833	7184	TRA1	19.5	0	NA	NA		1	16242939	16256063	1188	CLCNKB	1	0	NA	NA		1	16242939	16256063	1188	CLCNKB	0	0	NA	NA
8	133856786	133929285	51105	PHF20L1	19.5	0	NA	NA		1	16256851	16272682	348487	C1orf117	1	0	NA	NA		1	16256851	16272682	348487	C1orf117	0	0	NA	NA
12	10410309	10410950	644252	LOC644252	19	0	NA	NA		1	16323419	16355151	1969	EPHA2	1.5	0	NA	NA		1	16323419	16355151	1969	EPHA2	0	0	NA	NA
12	10416219	10451632	22914	KLRK1	19	0	NA	NA		1	16397186	16411691	128272	ARHGEF19	2	0	NA	NA		1	16397186	16411691	128272	ARHGEF19	0	0	NA	NA
12	10431494	10453623	8302	KLRC4	19	0	NA	NA		1	16415461	16427524	645634	LOC645634	2	0	NA	NA		1	16415461	16427524	645634	LOC645634	0	0	NA	NA
12	10456181	10464461	3823	KLRC3	19	0	NA	NA		1	16430782	16436033	79363	C1orf89	2	0	NA	NA		1	16430782	16436033	79363	C1orf89	0	0	NA	NA
12	10474465	10479859	3822	KLRC2	19	0	NA	NA		1	16438377	16446312	645652	LOC645652	2	0	NA	NA		1	16438377	16446312	645652	LOC645652	0	0	NA	NA
12	10489894	10498251	3821	KLRC1	19	0	NA	NA		1	16449146	16551535	54455	FBXO42	2	0	NA	NA		1	16449146	16551535	54455	FBXO42	0	0	NA	NA
12	10549749	10552420	255308	LOC255308	19	0	NA	NA		1	16566307	16595451	26099	C1orf144	2	0	NA	NA		1	16566307	16595451	26099	C1orf144	0	0	NA	NA
12	10633039	10643431	10748	KLRA1	19	0	NA	NA		1	16597725	16636506	374955	SPATA21	2	0	NA	NA		1	16597725	16636506	374955	SPATA21	0	0	NA	NA
12	10648061	10657450	55110	FLJ10292	19	0	NA	NA		1	16639820	16659160	55707	NECAP2	2	0	NA	NA		1	16639820	16659160	55707	NECAP2	0	0	NA	NA
12	10662805	10717906	55359	STYK1	19	0	NA	NA		1	16674912	16685545	114819	KIAA1922	2	0	NA	NA		1	16674912	16685545	114819	KIAA1922	0	0	NA	NA
12	10742955	10767171	8531	CSDA	19	0	NA	NA		1	16685567	16698726	645677	LOC645677	2	0	NA	NA		1	16685567	16698726	645677	LOC645677	0	0	NA	NA
12	97337723	97338007	643747	LOC643747	19	0	NA	NA		1	16719810	16724203	645685	LOC645685	2	0	NA	NA		1	16719810	16724203	645685	LOC645685	0	0	NA	NA
12	97338039	97338350	643755	LOC643755	19	0	NA	NA		1	16747101	16751816	645696	LOC645696	2	0	NA	NA		1	16747101	16751816	645696	LOC645696	0	0	NA	NA
12	97372784	97395638	121456	LOC121456	19	0	NA	NA		1	16761407	16812636	55672	NBPF1	2	0	NA	NA		1	16761407	16812636	55672	NBPF1	0	0	NA	NA
12	97403459	97421758	643770	LOC643770	19	0	NA	NA		1	16817339	16830368	645719	LOC645719	2	0	NA	NA		1	16817339	16830368	645719	LOC645719	0	0	NA	NA
12	97433540	97466866	7112	TMPO	19	0	NA	NA		1	16818033	16823603	645711	LOC645711	2	0	NA	NA		1	16818033	16823603	645711	LOC645711	0	0	NA	NA
12	97508428	97509180	341457	LOC341457	19	0	NA	NA		1	16827560	16843788	84809	MGC12760	2	0	NA	NA		1	16827560	16843788	84809	MGC12760	0	0	NA	NA
12	97511534	97519909	5250	SLC25A3	19	0	NA	NA		1	16845384	16845783	11209	MSTP2	2	0	NA	NA		1	16845384	16845783	11209	MSTP2	0	0	NA	NA
12	97531313	97562720	121457	IKIP	19	0	NA	NA		1	16883633	16885305	280661	EIF1AP1	2	0	NA	NA		1	16883633	16885305	280661	EIF1AP1	0	0	NA	NA
12	97563209	97653342	317	APAF1	19	0	NA	NA		1	16890191	16924504	284729	ESPNP	2	0	NA	NA		1	16890191	16924504	284729	ESPNP	0	0	NA	NA
12	97653202	98902563	56899	EB-1	19	0	NA	NA		1	16959851	16960261	11204	MSTP7	2	0	NA	NA		1	16959851	16960261	11204	MSTP7	0	0	NA	NA
12	98565662	98567958	196472	MGC39520	19	0	NA	NA		1	17054286	17058998	401943	LOC401943	2	0	NA	NA		1	17054286	17058998	401943	LOC401943	0	0	NA	NA
12	98926958	98927747	400064	LOC400064	19	0	NA	NA		1	17070027	17073161	440570	LOC440570	2	0	NA	NA		1	17070027	17073161	440570	LOC440570	0	0	NA	NA
12	98954994	99060773	23074	KIAA0701	19	0	NA	NA		1	17121032	17172047	9696	CROCC	2	0	NA	NA		1	17121032	17172047	9696	CROCC	0	0	NA	NA
12	99074321	99091202	55592	DKFZp434M0331	19	0	NA	NA		1	17173584	17180668	4237	MFAP2	2	0	NA	NA		1	17173584	17180668	4237	MFAP2	0	0	NA	NA
12	99082965	99091562	92497	LOC92497	19	0	NA	NA		1	17185040	17210854	23400	ATP13A2	2	0	NA	NA		1	17185040	17210854	23400	ATP13A2	0	0	NA	NA
12	99084417	99086827	643830	LOC643830	19	0	NA	NA		1	17267840	17318517	11240	PADI2	2	0	NA	NA		1	17267840	17318517	11240	PADI2	0	0	NA	NA
12	99091144	99117686	643850	LOC643850	19	0	NA	NA		1	17404217	17443942	29943	PADI1	2	0	NA	NA		1	17404217	17443942	29943	PADI1	0	-1	NA	NA
12	99118705	99142332	64431	ACTR6	19	0	NA	NA		1	17448180	17483312	51702	PADI3	2	0	NA	NA		1	17448180	17483312	51702	PADI3	0	-1	NA	NA
12	99121578	99184988	120863	DEPDC4	19	0	NA	NA		1	17507279	17563082	23569	PADI4	2	0	NA	NA		1	17507279	17563082	23569	PADI4	0	-1	NA	NA
12	99185680	99258048	55681	SCYL2	19	0	NA	NA		1	17571328	17600546	353238	PADI6	2	0	NA	NA		1	17571328	17600546	353238	PADI6	0	-1	NA	NA
12	99275125	99339968	246213	SLC17A8	19	0	NA	NA		1	17605866	17638807	55920	RCC2	2	0	NA	NA		1	17605866	17638807	55920	RCC2	0	-1	NA	NA
12	99391810	99481774	9971	NR1H4	19	0	NA	NA		1	17954431	18026145	81569	ACTL8	2	0	NA	NA		1	17954431	18026145	81569	ACTL8	0	-1	NA	NA
12	99491620	99542821	283431	GAS2L3	19	0	NA	NA		1	18306827	18577563	84966	IGSF21	2	0	NA	NA		1	18306827	18577563	84966	IGSF21	0	-1	NA	NA
12	99496568	99499934	5278	PIGAP1	19	0	NA	NA		1	18680453	18682886	127707	KLHDC7A	2	0	NA	NA		1	18680453	18682886	127707	KLHDC7A	0	-1	NA	NA
12	99712716	100046539	121601	TMEM16D	19	0	NA	NA		1	18712106	18712476	391012	LOC391012	2	0	NA	NA		1	18712106	18712476	391012	LOC391012	0	-1	NA	NA
12	100073402	100128120	160728	SLC5A8	19	0	NA	NA		1	19038680	19058742	80834	TAS1R2	2	0	NA	NA		1	19038680	19058742	80834	TAS1R2	0	-1	NA	NA
12	100198048	100304525	27340	DRIM	19	0	NA	NA		1	19070513	19101659	8659	ALDH4A1	2	0	NA	NA		1	19070513	19101659	8659	ALDH4A1	0	-1	NA	NA
12	100311045	100325703	400	ARL1	19	0	NA	NA		1	19103238	19156286	126917	LOC126917	2	0	NA	NA		1	19103238	19156286	126917	LOC126917	0	-1	NA	NA
12	100394788	100404906	121599	SPIC	19	0	NA	NA		1	19273913	19409329	23352	RBAF600	2	0	NA	NA		1	19273913	19409329	23352	RBAF600	0	-1	NA	NA
12	100512878	100603789	4604	MYBPC1	19	0	NA	NA		1	19279114	19280213	643993	LOC643993	2	0	NA	NA		1	19279114	19280213	643993	LOC643993	0	-1	NA	NA
12	100615548	100646977	56994	CHPT1	19	0	NA	NA		1	19417171	19450633	23065	KIAA0090	2	0	NA	NA		1	19417171	19450633	23065	KIAA0090	0	-1	NA	NA
12	100646557	100657378	50511	SYCP3	19	0	NA	NA		1	19450886	19458345	51154	C1orf33	2	0	NA	NA		1	19450886	19458345	51154	C1orf33	0	-1	NA	NA
12	100663408	100748763	79158	GNPTAB	19	0	NA	NA		1	19465063	19473022	246181	AFAR3	2	0	NA	NA		1	19465063	19473022	246181	AFAR3	0	-1	NA	NA
12	100819232	100841520	55332	FLJ11259	19	0	NA	NA		1	19481644	19487867	22977	AKR7A3	2	0	NA	NA		1	19481644	19487867	22977	AKR7A3	0	-1	NA	NA
12	100930851	100979977	51019	CCDC53	19	0	NA	NA		1	19503046	19511227	8574	AKR7A2	2	0	NA	NA		1	19503046	19511227	8574	AKR7A2	0	-1	NA	NA
12	100992100	101036491	79023	NUP37	19	0	NA	NA		1	19511407	19531509	54896	PQLC2	2	0	NA	NA		1	19511407	19531509	54896	PQLC2	0	-1	NA	NA
12	101038155	101115421	55010	FLJ20641	19	0	NA	NA		1	19538351	19618832	832	CAPZB	2	0	NA	NA		1	19538351	19618832	832	CAPZB	0	-1	NA	NA
12	101114367	101115744	5367	PMCH	19	0	NA	NA		1	19550386	19553298	644075	LOC644075	2	0	NA	NA		1	19550386	19553298	644075	LOC644075	0	-1	NA	NA
12	101193507	101210448	644040	LOC644040	19	0	NA	NA		1	19597966	19600289	644083	LOC644083	2	0	NA	NA		1	19597966	19600289	644083	LOC644083	0	-1	NA	NA
12	101218231	101274802	644049	LOC644049	19	0	NA	NA		1	19796054	19827761	440574	C1orf151	2	0	NA	NA		1	19796054	19827761	440574	C1orf151	0	-1	NA	NA
12	101313806	101398454	3479	IGF1	19	0	NA	NA		1	19806824	19807719	644068	LOC644068	2	0	NA	NA		1	19806824	19807719	644068	LOC644068	0	-1	NA	NA
12	101680877	101693649	644087	LOC644087	19	0	NA	NA		1	19842313	19857532	4681	NBL1	2	0	NA	NA		1	19842313	19857532	4681	NBL1	0	-1	NA	NA
12	101727194	101742781	283432	LOC283432	19	0	NA	NA		1	19863485	19864429	645970	LOC645970	2	0	NA	NA		1	19863485	19864429	645970	LOC645970	0	-1	NA	NA
12	101756234	101835511	5053	PAH	19	0	NA	NA		1	19864367	19878642	3362	HTR6	2	0	NA	NA		1	19864367	19878642	3362	HTR6	0	-1	NA	NA
12	101875594	101878421	429	ASCL1	19	0	NA	NA		1	19881320	19998997	255104	TMCO4	2	0	NA	NA		1	19881320	19998997	255104	TMCO4	0	-1	NA	NA
15	76228774	76249939	3419	IDH3A	19	0	NA	NA		1	20013109	20014358	54546	RNF186	2	0	NA	NA		1	20013109	20014358	54546	RNF186	0	-1	NA	NA
2	88937989	89411551	50802	IGK@	19	0	NA	NA		1	20081369	20112019	23252	OTUD3	2	0	NA	NA		1	20081369	20112019	23252	OTUD3	0	-1	NA	NA
8	126173278	126448544	286053	C8orf36	19	0	NA	NA		1	20119387	20122697	30814	PLA2G2E	2	0	NA	NA		1	20119387	20122697	30814	PLA2G2E	0	-1	NA	NA
8	126511745	126519827	10221	TRIB1	19	0	NA	NA		1	20174518	20179496	5320	PLA2G2A	2	0	NA	NA		1	20174518	20179496	5320	PLA2G2A	0	-1	NA	NA
8	127497943	127498248	645274	LOC645274	19	0	NA	NA		1	20269425	20290240	5322	PLA2G5	2	0	NA	NA		1	20269425	20290240	5322	PLA2G5	0	-1	NA	NA
8	127633869	127639648	157638	FAM84B	19	0	NA	NA		1	20311019	20318595	26279	PLA2G2D	2	0	NA	NA		1	20311019	20318595	26279	PLA2G2D	0	-1	NA	NA
8	127664143	127664433	645290	LOC645290	19	0	NA	NA		1	20338406	20349459	64600	PLA2G2F	2	0	NA	NA		1	20338406	20349459	64600	PLA2G2F	0	-1	NA	NA
8	128162969	128222291	401475	SRRM1L	19	0	NA	NA		1	20363071	20364184	646028	LOC646028	2	0	NA	NA		1	20363071	20364184	646028	LOC646028	0	-1	NA	NA
8	128497294	128498373	5462	POU5F1P1	19	0	NA	NA		1	20371866	20374274	391013	LOC391013	2	0	NA	NA		1	20371866	20374274	391013	LOC391013	0	-1	NA	NA
8	128875988	129182678	5820	PVT1	19	0	NA	NA		1	20385165	20392529	127733	UBXD3	2	0	NA	NA		1	20385165	20392529	127733	UBXD3	0	-1	NA	NA
8	129130904	129182678	441378	LOC441378	19	0	NA	NA		1	20490017	20553331	127731	FLJ32784	2	0	NA	NA		1	20490017	20553331	127731	FLJ32784	0	-1	NA	NA
8	130433119	130761667	137196	CCDC26	19	0	NA	NA		1	20682519	20684859	55450	CAMK2N1	2	0	NA	NA		1	20682519	20684859	55450	CAMK2N1	0	-1	NA	NA
8	130829624	130868316	56169	MLZE	19	0	NA	NA		1	20698530	20707241	79594	C1orf166	2	0	NA	NA		1	20698530	20707241	79594	C1orf166	0	-1	NA	NA
8	130922898	131021182	51571	FAM49B	19	0	NA	NA		1	20725121	20725836	441878	LOC441878	2	0	NA	NA		1	20725121	20725836	441878	LOC441878	0	-1	NA	NA
8	131133535	131483399	50807	DDEF1	19	0	NA	NA		1	20751519	20754087	163933	FAM43B	2	0	NA	NA		1	20751519	20754087	163933	FAM43B	0	-1	NA	NA
8	133948387	134216325	7038	TG	19	0	NA	NA		1	20771713	20817983	978	CDA	2	0	NA	NA		1	20771713	20817983	978	CDA	0	-1	NA	NA
8	134118156	134141628	6503	SLA	19	0	NA	NA		1	20832535	20850591	65018	PINK1	2	0	NA	NA		1	20832535	20850591	65018	PINK1	0	-1	NA	NA
8	134272494	134310753	8840	WISP1	19	0	NA	NA		1	20850857	20860531	1650	DDOST	2	0	NA	NA		1	20850857	20860531	1650	DDOST	0	-1	NA	NA
8	136060321	136073426	645809	LOC645809	19	0	NA	NA		1	20863096	20917097	57576	KIF17	2	0	NA	NA		1	20863096	20917097	57576	KIF17	0	-0.5	NA	NA
8	136315562	136381138	286094	LOC286094	19	0	NA	NA		1	20918815	20932175	400745	SH2D5	2	0	NA	NA		1	20918815	20932175	400745	SH2D5	0	0	NA	NA
8	136538898	136729031	10656	KHDRBS3	19	0	NA	NA		1	20942215	20979620	50809	HP1BP3	2	0	NA	NA		1	20942215	20979620	50809	HP1BP3	0	0	NA	NA
8	137958696	137960446	645921	LOC645921	19	0	NA	NA		1	20979545	20985897	653706	LOC653706	2	0	NA	NA		1	20979545	20985897	653706	LOC653706	0	0	NA	NA
8	144912680	144914665	642564	LOC642564	19	0	NA	NA		1	21005559	21310463	8672	EIF4G3	2	0	NA	NA		1	21005559	21310463	8672	EIF4G3	0	0	NA	NA
8	144925288	144944766	642574	LOC642574	19	0	NA	NA		1	21418939	21489494	1889	ECE1	2	0	NA	NA		1	21418939	21489494	1889	ECE1	0	0	NA	NA
8	144945083	144969532	23513	SCRIB	19	0	NA	NA		1	21610536	21612573	343381	NBPF2P	2	0	NA	NA		1	21610536	21612573	343381	NBPF2P	0	0	NA	NA
8	144970535	144983525	22827	SIAHBP1	19	0	NA	NA		1	21627273	21631315	388605	HS6ST1P	2	0	NA	NA		1	21627273	21631315	388605	HS6ST1P	0	0	NA	NA
8	144987904	144996188	340371	NRBP2	19	0	NA	NA		1	21629243	21636694	391016	LOC391016	2	0	NA	NA		1	21629243	21636694	391016	LOC391016	0	0	NA	NA
8	145011999	145024614	642584	LOC642584	19	0	NA	NA		1	21639047	21639939	646155	LOC646155	2	0	NA	NA		1	21639047	21639939	646155	LOC646155	0	0	NA	NA
8	145061309	145121531	5339	PLEC1	19	0	NA	NA		1	21639218	21683980	84224	NBPF3	2	0	NA	NA		1	21639218	21683980	84224	NBPF3	0	0	NA	NA
8	145123316	145132583	84875	PARP10	19	0	NA	NA		1	21708456	21777489	249	ALPL	2	0	NA	NA		1	21708456	21777489	249	ALPL	0	0	NA	NA
8	145136214	145139571	2907	GRINA	19	0	NA	NA		1	21795302	21868386	5909	RAP1GA1	2	0	NA	NA		1	21795302	21868386	5909	RAP1GA1	0	0	NA	NA
8	145158595	145174003	375686	SPATC1	19	0	NA	NA		1	21877378	21982275	84196	USP48	2	0	NA	NA		1	21877378	21982275	84196	USP48	0	0	NA	NA
8	145176011	145178095	392275	LOC392275	19	0	NA	NA		1	22011345	22024301	401944	LDLRAD2	2	0	NA	NA		1	22011345	22024301	401944	LDLRAD2	0	0	NA	NA
8	145178164	145186923	26873	OPLAH	19	0	NA	NA		1	22021324	22136337	3339	HSPG2	2	0	NA	NA		1	22021324	22136337	3339	HSPG2	0	0	NA	NA
8	145187678	145190825	642602	LOC642602	19	0	NA	NA		1	22176005	22188434	23436	ELA3B	2	0	NA	NA		1	22176005	22188434	23436	ELA3B	0	0	NA	NA
8	145205510	145207539	54512	EXOSC4	19	0	NA	NA		1	22200736	22211622	10136	ELA3A	2	0	NA	NA		1	22200736	22211622	10136	ELA3A	0	0	NA	NA
8	145209527	145213102	8733	GPAA1	19	0	NA	NA		1	22251769	22292023	998	CDC42	2	0	NA	NA		1	22251769	22292023	998	CDC42	0	-1	NA	NA
8	145221987	145224416	1537	CYC1	19	0	NA	NA		1	22252191	22252535	646172	LOC646172	2	0	NA	NA		1	22252191	22252535	646172	LOC646172	0	-1	NA	NA
8	145225529	145231081	81858	SHARPIN	19	0	NA	NA		1	22318786	22342197	54361	WNT4	2	0	NA	NA		1	22318786	22342197	54361	WNT4	0	-1	NA	NA
8	145231306	145234503	84232	MAF1	19	0	NA	NA		1	22472749	22485140	646191	LOC646191	2	0	NA	NA		1	22472749	22485140	646191	LOC646191	0	-1	NA	NA
8	145234617	145243274	340390	KIAA1875	19	0	NA	NA		1	22521920	22536937	343384	LOC343384	2	0	NA	NA		1	22521920	22536937	343384	LOC343384	0	-1	NA	NA
8	145238276	145239749	642628	LOC642628	19	0	NA	NA		1	22650937	22727567	9923	ZBTB40	2	0	NA	NA		1	22650937	22727567	9923	ZBTB40	0	-2	NA	NA
8	145660016	145661657	50626	CYHR1	19	0	NA	NA		1	22762591	22802674	2046	EPHA8	2	0	NA	NA		1	22762591	22802674	2046	EPHA8	0	-2	NA	NA
8	145662546	145670307	90990	KIFC2	19	0	NA	NA		1	22836687	22838688	712	C1QA	2	0	NA	NA		1	22836687	22838688	712	C1QA	0	-2	NA	NA
8	145670306	145672526	8928	FOXH1	19	0	NA	NA		1	22842734	22847190	714	C1QG	2	0	NA	NA		1	22842734	22847190	714	C1QG	0	-2	NA	NA
8	145692917	145698312	84988	PPP1R16A	19	0	NA	NA		1	22858474	22860714	713	C1QB	2	0	NA	NA		1	22858474	22860714	713	C1QB	0	-2	NA	NA
8	145700231	145703357	2875	GPT	19	0	NA	NA		1	22910045	23114405	2048	EPHB2	1.5	0	NA	NA		1	22910045	23114405	2048	EPHB2	0	-2	NA	NA
8	145705360	145707397	113655	MFSD3	19	0	NA	NA		1	23152123	23175096	646262	LOC646262	1	0	NA	NA		1	23152123	23175096	646262	LOC646262	0	-2	NA	NA
8	145714199	145721365	9684	LRRC14	19	0	NA	NA		1	23218533	23282771	23028	AOF2	1	0	NA	NA		1	23218533	23282771	23028	AOF2	0	-2	NA	NA
8	145718577	145721229	441381	LRRC24	19	0	NA	NA		1	23284038	23367925	7798	LUZP1	1	0	NA	NA		1	23284038	23367925	7798	LUZP1	0	-2	NA	NA
8	145722411	145725266	414919	MGC70857	19	0	NA	NA		1	23390975	23393809	3352	HTR1D	1	0	NA	NA		1	23390975	23393809	3352	HTR1D	0	-2	NA	NA
8	145725371	145809699	80728	KIAA1688	19	0	NA	NA		1	23443826	23444311	391019	LOC391019	1	0	NA	NA		1	23443826	23444311	391019	LOC391019	0	-2	NA	NA
12	15955545	16081478	51071	DERA	18.5	0	NA	NA		1	23508863	23543371	10236	HNRPR	1	0	NA	NA		1	23508863	23543371	10236	HNRPR	0	-2	NA	NA
8	135559213	135794463	57623	ZNF406	18.5	0	NA	NA		1	23559055	23567466	80818	ZNF436	1	0	NA	NA		1	23559055	23567466	80818	ZNF436	0	-2	NA	NA
12	7138291	7153069	51279	C1RL	18	0	NA	NA		1	23568051	23570866	148898	LOC148898	1	0	NA	NA		1	23568051	23570866	148898	LOC148898	0	-2	NA	NA
12	7167554	7172733	83758	RBP5	18	0	NA	NA		1	23580142	23623848	6920	TCEA3	1	0	NA	NA		1	23580142	23623848	6920	TCEA3	0	-2	NA	NA
12	7174237	7201985	9746	CLSTN3	18	0	NA	NA		1	23627643	23683258	55616	DDEFL1	1	0	NA	NA		1	23627643	23683258	55616	DDEFL1	0	-2	NA	NA
12	7234225	7255343	5830	PEX5	18	0	NA	NA		1	23705509	23730300	1870	E2F2	1	0	NA	NA		1	23705509	23730300	1870	E2F2	0	-2	NA	NA
12	7348195	7370982	341392	LOC341392	18	0	NA	NA		1	23869371	23890745	646306	LOC646306	1	0	NA	NA		1	23869371	23890745	646306	LOC646306	0	-2	NA	NA
12	7398826	7488015	283316	CD163L1	18	0	NA	NA		1	23890881	23895502	6135	RPL11	1	0	NA	NA		1	23890881	23895502	6135	RPL11	0	-2	NA	NA
12	7481540	7483929	642333	LOC642333	18	0	NA	NA		1	23942549	23958974	6924	TCEB3	1	0	NA	NA		1	23942549	23958974	6924	TCEB3	0	-2	NA	NA
12	7515016	7547639	9332	CD163	18	0	NA	NA		1	23977470	23987309	57095	C1orf128	1	0	NA	NA		1	23977470	23987309	57095	C1orf128	0	-2	NA	NA
12	14986217	15005829	397	ARHGDIB	18	0	NA	NA		1	23990233	23994616	11313	LYPLA2	1	0	NA	NA		1	23990233	23994616	11313	LYPLA2	0	-2	NA	NA
15	70978475	70979740	646678	LOC646678	18	0	NA	NA		1	23994676	23999881	2582	GALE	1	0	NA	NA		1	23994676	23999881	2582	GALE	0	-2	NA	NA
2	182267414	182268149	442060	LOC442060	18	0	NA	NA		1	24000954	24024536	3155	HMGCL	1	0	NA	NA		1	24000954	24024536	3155	HMGCL	0	-2	NA	NA
8	135679496	135682114	594840	SAS-ZFAT	18	0	NA	NA		1	24044161	24067362	2517	FUCA1	1	0	NA	NA		1	24044161	24067362	2517	FUCA1	0	-1	NA	NA
12	5928310	6104097	7450	VWF	17	0	NA	NA		1	24073047	24112404	1269	CNR2	1	0	NA	NA		1	24073047	24112404	1269	CNR2	0	-1	NA	NA
12	6179816	6217688	928	CD9	17	0	NA	NA		1	24100548	24122873	646330	LOC646330	1	0	NA	NA		1	24100548	24122873	646330	LOC646330	0	-1	NA	NA
12	6249586	6249852	653324	LOC653324	17	0	NA	NA		1	24158917	24162518	55629	PNRC2	1	0	NA	NA		1	24158917	24162518	55629	PNRC2	0	-1	NA	NA
12	6289863	6307932	55200	PLEKHG6	17	0	NA	NA		1	24165526	24179408	10772	FUSIP1	1	0	NA	NA		1	24165526	24179408	10772	FUSIP1	0	-1	NA	NA
12	6308184	6321522	7132	TNFRSF1A	17	0	NA	NA		1	24206958	24207596	127295	LOC127295	1	0	NA	NA		1	24206958	24207596	127295	LOC127295	0	-1	NA	NA
12	6326274	6354976	6337	SCNN1A	17	0	NA	NA		1	24255122	24294080	127294	MYOM3	1	0	NA	NA		1	24255122	24294080	127294	MYOM3	0	-1	NA	NA
12	6363618	6370993	4055	LTBR	17	0	NA	NA		1	24318848	24342198	58985	IL22RA1	1	0	NA	NA		1	24318848	24342198	58985	IL22RA1	0	-1	NA	NA
12	6389062	6389440	390283	LOC390283	17	0	NA	NA		1	24353234	24386338	163702	IL28RA	1	0	NA	NA		1	24353234	24386338	163702	IL28RA	0	-1	NA	NA
12	6417929	6418260	390284	LOC390284	17	0	NA	NA		1	24518468	24554395	57822	GRHL3	1	0	NA	NA		1	24518468	24554395	57822	GRHL3	0	-1	NA	NA
12	6424327	6431145	939	TNFRSF7	17	0	NA	NA		1	24556076	24600536	90529	LOC90529	1	0	NA	NA		1	24556076	24600536	90529	LOC90529	0	-1	NA	NA
12	6431511	6441722	55080	TAPBPL	17	0	NA	NA		1	24614903	24671997	57185	NPAL3	1	0	NA	NA		1	24614903	24671997	57185	NPAL3	0	-1	NA	NA
12	6441664	6450104	6843	VAMP1	17	0	NA	NA		1	24701974	24735015	11123	DSCR1L2	1	0	NA	NA		1	24701974	24735015	11123	DSCR1L2	0	-1	NA	NA
12	6457023	6461607	82500	PKP2P1	17	0	NA	NA		1	24755189	24808403	400746	C1orf130	1	0	NA	NA		1	24755189	24808403	400746	C1orf130	0	-1	NA	NA
12	6471577	6472718	51258	MRPL51	17	0	NA	NA		1	24842181	24872348	10250	SRRM1	1	0	NA	NA		1	24842181	24872348	10250	SRRM1	0	-1	NA	NA
12	6473561	6511075	9918	CNAP1	17	0	NA	NA		1	24944435	25043346	25932	CLIC4	1	0	NA	NA		1	24944435	25043346	25932	CLIC4	0	-1	NA	NA
12	6513945	6517797	2597	GAPDH	17	0	NA	NA		1	25098645	25164062	864	RUNX3	1	0	NA	NA		1	25098645	25164062	864	RUNX3	0	-1	NA	NA
12	6518966	6535490	25900	HOM-TES-103	17	0	NA	NA		1	25324131	25324532	391020	LOC391020	1	0	NA	NA		1	25324131	25324532	391020	LOC391020	0	0	NA	NA
12	6536298	6547741	4839	NOL1	17	0	NA	NA		1	25421351	25431590	25949	SYF2	1	0	NA	NA		1	25421351	25431590	25949	SYF2	0	0	NA	NA
12	6598262	6615548	57121	GPR92	17	0	NA	NA		1	25441327	25446572	57035	C1orf63	1	0	NA	NA		1	25441327	25446572	57035	C1orf63	0	0	NA	NA
12	6617503	6626841	84519	ACRBP	17	0	NA	NA		1	25471568	25529523	6007	RHD	1	0	NA	NA		1	25471568	25529523	6007	RHD	0	0	NA	NA
12	6629707	6642565	51147	ING4	17	0	NA	NA		1	25492440	25493731	29768	SDHDP6	1	0	NA	NA		1	25492440	25493731	29768	SDHDP6	0	0	NA	NA
12	6673218	6680073	196500	DKFZp547D2210	17	0	NA	NA		1	25537398	25561439	23585	TMEM50A	1	0	NA	NA		1	25537398	25561439	23585	TMEM50A	0	0	NA	NA
12	6703482	6711292	50813	COPS7A	17	0	NA	NA		1	25561327	25619950	6006	RHCE	1	0	NA	NA		1	25561327	25619950	6006	RHCE	0	0	NA	NA
12	6727423	6732530	8079	MLF2	17	0	NA	NA		1	25597789	25599078	388606	SDHDP7	1	0	NA	NA		1	25597789	25599078	388606	SDHDP7	0	0	NA	NA
12	6745802	6750379	5763	PTMS	17	0	NA	NA		1	25630068	25697810	55219	TMEM57	1	0	NA	NA		1	25630068	25697810	55219	TMEM57	0	0	NA	NA
12	6751931	6757880	3902	LAG3	17	0	NA	NA		1	25742753	25767964	26119	LDLRAP1	1	0	NA	NA		1	25742753	25767964	26119	LDLRAP1	0	0	NA	NA
12	6769005	6800235	920	CD4	17	0	NA	NA		1	25815266	25816371	646451	LOC646451	1	0	NA	NA		1	25815266	25816371	646451	LOC646451	0	0	NA	NA
12	6801224	6806844	27239	GPR162	17	0	NA	NA		1	25816546	25983528	57134	MAN1C1	1	0	NA	NA		1	25816546	25983528	57134	MAN1C1	0	0	NA	NA
12	6807465	6819271	10536	LEPREL2	17	0	NA	NA		1	25999254	26017300	57190	SEPN1	1	0	NA	NA		1	25999254	26017300	57190	SEPN1	0	0	NA	NA
12	6819636	6826818	2784	GNB3	17	0	NA	NA		1	26017575	26020173	646471	LOC646471	1	0	NA	NA		1	26017575	26020173	646471	LOC646471	0	0	NA	NA
12	6828253	6830686	83461	CDCA3	17	0	NA	NA		1	26019271	26032016	56181	FAM54B	1	0	NA	NA		1	26019271	26032016	56181	FAM54B	0	0	NA	NA
12	6831299	6846054	8078	USP5	17	0	NA	NA		1	26033084	26058435	79000	C1orf135	1	0	NA	NA		1	26033084	26058435	79000	C1orf135	0	0	NA	NA
12	6846967	6850253	7167	TPI1	17	0	NA	NA		1	26060562	26070331	164091	PAQR7	1	0	NA	NA		1	26060562	26070331	164091	PAQR7	0	0	NA	NA
12	6850360	6852713	84727	SPSB2	17	0	NA	NA		1	26083259	26091685	149421	FLJ32206	1	0	NA	NA		1	26083259	26091685	149421	FLJ32206	0	0	NA	NA
12	6853057	6864035	283345	LOC283345	17	0	NA	NA		1	26099194	26105955	3925	STMN1	1	0	NA	NA		1	26099194	26105955	3925	STMN1	0	0	NA	NA
12	6884213	6893667	10233	B7	17	0	NA	NA		1	26159902	26197235	5051	PAFAH2	1	0	NA	NA		1	26159902	26197235	5051	PAFAH2	0	0	NA	NA
12	6893875	6903120	2026	ENO2	17	0	NA	NA		1	26220858	26235519	2134	EXTL1	1	0	NA	NA		1	26220858	26235519	2134	EXTL1	0	0	NA	NA
12	6903887	6921745	1822	ATN1	17	0	NA	NA		1	26237101	26245191	7780	SLC30A2	1	0	NA	NA		1	26237101	26245191	7780	SLC30A2	0	0	NA	NA
12	6923464	6925426	113246	GRCC10	17	0	NA	NA		1	26250385	26266708	84676	TRIM63	1	0	NA	NA		1	26250385	26266708	84676	TRIM63	0	0	NA	NA
12	6944778	6950152	11331	PHB2	17	0	NA	NA		1	26310913	26324628	149420	PDIK1L	1	0	NA	NA		1	26310913	26324628	149420	PDIK1L	0	0	NA	NA
12	6950254	6955400	10436	EMG1	17	0	NA	NA		1	26358098	26361705	79927	GRRP1	1	0	NA	NA		1	26358098	26361705	79927	GRRP1	0	0	NA	NA
12	6955608	6996103	10162	C3F	17	0	NA	NA		1	26361096	26369951	51042	ZNF593	1	0	NA	NA		1	26361096	26369951	51042	ZNF593	0	0	NA	NA
12	7018685	7019206	390285	LOC390285	17	0	NA	NA		1	26376590	26388962	10256	CNKSR1	1	0	NA	NA		1	26376590	26388962	10256	CNKSR1	0	0	NA	NA
12	7038278	7048597	716	C1S	17	0	NA	NA		1	26389706	26401620	378807	CATSPER4	1	0	NA	NA		1	26389706	26401620	378807	CATSPER4	0	0	NA	NA
12	7057771	7059005	643676	LOC643676	17	0	NA	NA		1	26433280	26477886	64793	CCDC21	1	0	NA	NA		1	26433280	26477886	64793	CCDC21	0	0	NA	NA
12	102883747	102906786	6996	TDG	17	0	NA	NA		1	26462113	26462476	359780	MRPS6P1	1	0	NA	NA		1	26462113	26462476	359780	MRPS6P1	0	0	NA	NA
3	167888897	167892298	389173	LOC389173	17	0	NA	NA		1	26479031	26480600	83442	SH3BGRL3	1	0	NA	NA		1	26479031	26480600	83442	SH3BGRL3	0	0	NA	NA
5	496018	496610	116349	LOC116349	17	0	NA	NA		1	26481360	26505723	91544	UBXD5	1	0	NA	NA		1	26481360	26505723	91544	UBXD5	0	0	NA	NA
5	496375	520407	11336	EXOC3	17	0	NA	NA		1	26516998	26519601	1043	CD52	1	0	NA	NA		1	26516998	26519601	1043	CD52	0	0	NA	NA
5	526425	577447	6550	SLC9A3	17	0	NA	NA		1	26520943	26543156	644849	LOC644849	1	0	NA	NA		1	26520943	26543156	644849	LOC644849	0	0	NA	NA
5	665466	706668	55722	CEP72	17	0	NA	NA		1	26520959	26553208	55057	AIM1L	1	0	NA	NA		1	26520959	26553208	55057	AIM1L	0	0	NA	NA
8	134407422	134407829	392271	LOC392271	17	0	NA	NA		1	26560712	26571853	257101	ZNF683	1	0	NA	NA		1	26560712	26571853	257101	ZNF683	0	0	NA	NA
8	134489289	134490950	157530	FAM10A6	17	0	NA	NA		1	26609856	26628800	79727	LIN28	1	0	NA	NA		1	26609856	26628800	79727	LIN28	0	0	NA	NA
8	134540312	134653344	6482	ST3GAL1	17	0	NA	NA		1	26631389	26670384	79947	DHDDS	1	0	NA	NA		1	26631389	26670384	79947	DHDDS	0	0	NA	NA
8	140693986	140784481	51305	KCNK9	17	0	NA	NA		1	26671501	26675050	3151	HMGN2	1	0	NA	NA		1	26671501	26675050	3151	HMGN2	0	0	NA	NA
8	140811770	141537860	83696	NIBP	17	0	NA	NA		1	26728836	26774107	6195	RPS6KA1	1	0	NA	NA		1	26728836	26774107	6195	RPS6KA1	0	0	NA	NA
8	141012598	141015378	56988	C8orf17	17	0	NA	NA		1	26987073	26997474	55650	PIGV	1	0	NA	NA		1	26987073	26997474	55650	PIGV	0	0	NA	NA
8	141112985	141115241	644167	LOC644167	17	0	NA	NA		1	27016378	27025463	646554	LOC646554	1	0	NA	NA		1	27016378	27025463	646554	LOC646554	0	0	NA	NA
8	141590586	141596434	54108	CHRAC1	17	0	NA	NA		1	27025788	27054795	84243	ZDHHC18	1	0	NA	NA		1	27025788	27054795	84243	ZDHHC18	0	0	NA	NA
8	141604503	141607619	646107	LOC646107	17	0	NA	NA		1	27062220	27063534	2810	SFN	1	0	NA	NA		1	27062220	27063534	2810	SFN	0	0	NA	NA
8	141610446	141714827	27161	EIF2C2	17	0	NA	NA		1	27075210	27089365	54707	ATPBD1B	1	0	NA	NA		1	27075210	27089365	54707	ATPBD1B	0	0	NA	NA
8	145917107	145952028	90987	ZNF251	17	0	NA	NA		1	27089567	27099544	63906	GPATC3	1	0	NA	NA		1	27089567	27099544	63906	GPATC3	0	0	NA	NA
12	5542081	5925659	57101	TMEM16B	16.5	0	NA	NA		1	27110566	27113047	8431	NR0B2	1	0	NA	NA		1	27110566	27113047	8431	NR0B2	0	0	NA	NA
5	357291	488225	57491	AHRR	16.5	0	NA	NA		1	27120811	27145474	10726	NUDC	1	0	NA	NA		1	27120811	27145474	10726	NUDC	0	0	NA	NA
8	139669660	139995418	169044	COL22A1	16.5	0	NA	NA		1	27148648	27159484	126695	C1orf172	1	0	NA	NA		1	27148648	27159484	126695	C1orf172	0	0	NA	NA
12	2032725	2672369	775	CACNA1C	16	0	NA	NA		1	27157919	27159648	401945	LOC401945	1	0	NA	NA		1	27157919	27159648	401945	LOC401945	0	0	NA	NA
12	2740633	2751090	283440	LOC283440	16	0	NA	NA		1	27184845	27185418	646567	LOC646567	1	0	NA	NA		1	27184845	27185418	646567	LOC646567	0	0	NA	NA
12	2761331	2761798	341511	LOC341511	16	0	NA	NA		1	27192785	27199734	388610	LOC388610	1	0	NA	NA		1	27192785	27199734	388610	LOC388610	0	0	NA	NA
12	2774414	2783385	2288	FKBP4	16	0	NA	NA		1	27204098	27211914	115572	FAM46B	1	0	NA	NA		1	27204098	27211914	115572	FAM46B	0	0	NA	NA
12	2792124	2804367	55846	MDS028	16	0	NA	NA		1	27297894	27353990	6548	SLC9A1	1	0	NA	NA		1	27297894	27353990	6548	SLC9A1	0	0	NA	NA
12	2804775	2814450	83714	NRIP2	16	0	NA	NA		1	27375486	27376355	391023	LOC391023	1	0	NA	NA		1	27375486	27376355	391023	LOC391023	0	0	NA	NA
12	2837110	2856564	2305	FOXM1	16	0	NA	NA		1	27399105	27400679	646572	LOC646572	1	0	NA	NA		1	27399105	27400679	646572	LOC646572	0	0	NA	NA
12	2856650	2868887	83695	MGC13204	16	0	NA	NA		1	27405915	27407810	440577	LOC440577	1	0	NA	NA		1	27405915	27407810	440577	LOC440577	0	0	NA	NA
12	2870294	2920565	7289	TULP3	16	0	NA	NA		1	27433746	27507322	23038	WDTC1	1	0	NA	NA		1	27433746	27507322	23038	WDTC1	0	0	NA	NA
12	2938757	3020103	7004	TEAD4	16	0	NA	NA		1	27521309	27535478	84065	C1orf160	1	0	NA	NA		1	27521309	27535478	84065	C1orf160	0	0	NA	NA
12	3050808	3110472	387825	LOC387825	16	0	NA	NA		1	27521480	27525618	644961	LOC644961	1	0	NA	NA		1	27521480	27525618	644961	LOC644961	0	0	NA	NA
12	3056818	3265991	10867	TSPAN9	16	0	NA	NA		1	27541100	27553008	84958	SYTL1	1	0	NA	NA		1	27541100	27553008	84958	SYTL1	0	0	NA	NA
12	3191011	3191400	643057	LOC643057	16	0	NA	NA		1	27554257	27565924	9064	MAP3K6	1	0	NA	NA		1	27554257	27565924	9064	MAP3K6	0	0	NA	NA
12	3302772	3314235	643119	LOC643119	16	0	NA	NA		1	27568188	27573902	8547	FCN3	1	0	NA	NA		1	27568188	27573902	8547	FCN3	0	0	NA	NA
12	3470160	3470606	643152	LOC643152	16	0	NA	NA		1	27578253	27582380	388611	CD164L2	1	0	NA	NA		1	27578253	27582380	388611	CD164L2	0	0	NA	NA
12	3470686	3573400	56341	HRMT1L4	16	0	NA	NA		1	27591739	27594905	2827	GPR3	1	0	NA	NA		1	27591739	27594905	2827	GPR3	0	0	NA	NA
12	3627370	3732524	84766	MGC4266	16	0	NA	NA		1	27604713	27689256	10163	WASF2	1	0	NA	NA		1	27604713	27689256	10163	WASF2	0	0	NA	NA
12	3788288	3852863	57097	PARP11	16	0	NA	NA		1	27733758	27802691	27245	AHDC1	1	0	NA	NA		1	27733758	27802691	27245	AHDC1	0	0	NA	NA
12	3818888	3825700	360227	HIN1L	16	0	NA	NA		1	27811396	27823160	2268	FGR	1	0	NA	NA		1	27811396	27823160	2268	FGR	0	0	NA	NA
12	4076878	4079036	399988	LOC399988	16	0	NA	NA		1	27847556	27849045	646591	LOC646591	1	0	NA	NA		1	27847556	27849045	646591	LOC646591	0	0	NA	NA
12	4088026	4099382	390281	LOC390281	16	0	NA	NA		1	27865164	27871295	2537	G1P3	1	0	NA	NA		1	27865164	27871295	2537	G1P3	0	0	NA	NA
12	4300632	4332599	57103	C12orf5	16	0	NA	NA		1	27885907	27886538	646597	LOC646597	1	0	NA	NA		1	27885907	27886538	646597	LOC646597	0	0	NA	NA
12	4347654	4359155	8074	FGF23	16	0	NA	NA		1	27925077	27960702	199870	FAM76A	1	0	NA	NA		1	27925077	27960702	199870	FAM76A	0	0	NA	NA
12	4413569	4425041	2251	FGF6	16	0	NA	NA		1	27968319	28023403	23673	STX12	1	0	NA	NA		1	27968319	28023403	23673	STX12	0	0	NA	NA
12	4467162	4517898	57102	C12orf4	16	0	NA	NA		1	28029880	28050770	5511	PPP1R8	1	0	NA	NA		1	28029880	28050770	5511	PPP1R8	0	0	NA	NA
12	4518317	4539475	10635	RAD51AP1	16	0	NA	NA		1	28078827	28085771	9473	C1orf38	1	0	NA	NA		1	28078827	28085771	9473	C1orf38	0	0	NA	NA
12	4569505	4593302	8798	DYRK4	16	0	NA	NA		1	28090636	28113823	6118	RPA2	1	0	NA	NA		1	28090636	28113823	6118	RPA2	0	0	NA	NA
12	4594937	4624604	10566	AKAP3	16	0	NA	NA		1	28134091	28158250	27293	SMPDL3B	1	0	NA	NA		1	28134091	28158250	27293	SMPDL3B	0	0	NA	NA
12	4628544	4666660	4704	NDUFA9	16	0	NA	NA		1	28159091	28167191	55113	XKR8	1	0	NA	NA		1	28159091	28167191	55113	XKR8	0	0	NA	NA
12	4700013	4752153	26290	GALNT8	16	0	NA	NA		1	28173406	28287718	2140	EYA3	1	0	NA	NA		1	28173406	28287718	2140	EYA3	0	0	NA	NA
12	4788603	4792839	3742	KCNA6	16	0	NA	NA		1	28288405	28299489	653566	LOC653566	1	0	NA	NA		1	28288405	28299489	653566	LOC653566	0	0	NA	NA
12	4890806	4892293	3736	KCNA1	16	0	NA	NA		1	28348425	28375778	5724	PTAFR	1	0	NA	NA		1	28348425	28375778	5724	PTAFR	0	0	NA	NA
12	5011976	5012548	390282	LOC390282	16	0	NA	NA		1	28399655	28432122	22826	DNAJC8	1	0	NA	NA		1	28399655	28432122	22826	DNAJC8	0	0	NA	NA
12	5023346	5026210	3741	KCNA5	16	0	NA	NA		1	28435198	28437198	93974	ATPIF1	1	0	NA	NA		1	28435198	28437198	93974	ATPIF1	0	0	NA	NA
12	5214074	5217693	387826	LOC387826	16	0	NA	NA		1	28458593	28481589	83667	SESN2	1	0	NA	NA		1	28458593	28481589	83667	SESN2	0	0	NA	NA
12	5473527	5474726	4908	NTF3	16	0	NA	NA		1	28528136	28535063	54797	MED18	1	0	NA	NA		1	28528136	28535063	54797	MED18	0	0	NA	NA
12	7571787	7611245	643739	LOC643739	16	0	NA	NA		1	28637269	28699407	65979	PHACTR4	1	0	NA	NA		1	28637269	28699407	65979	PHACTR4	0	-0.5	NA	NA
12	7647246	7649088	643746	LOC643746	16	0	NA	NA		1	28705155	28738089	1104	RCC1	1	0	NA	NA		1	28705155	28738089	1104	RCC1	0	-1	NA	NA
12	7693263	7709769	339	APOBEC1	16	0	NA	NA		1	28752192	28777638	54952	TRSPAP1	1	0	NA	NA		1	28752192	28777638	54952	TRSPAP1	0	-1	NA	NA
12	7733648	7739627	9573	GDF3	16	0	NA	NA		1	28777641	28782076	85028	C1orf79	1	0	NA	NA		1	28777641	28782076	85028	C1orf79	0	-1	NA	NA
12	7755356	7761422	359787	DPPA3	16	0	NA	NA		1	28791299	28793685	115273	RAB42	1	0	NA	NA		1	28791299	28793685	115273	RAB42	0	-1	NA	NA
12	7773278	7793336	170482	CLEC4C	16	0	NA	NA		1	28802200	28842172	6883	TAF12	1	0	NA	NA		1	28802200	28842172	6883	TAF12	0	-1	NA	NA
12	7833262	7839922	79923	NANOG	16	0	NA	NA		1	28867831	28913985	10691	GMEB1	1	0	NA	NA		1	28867831	28913985	10691	GMEB1	0	-1	NA	NA
12	7857664	7916762	144195	SLC2A14	16	0	NA	NA		1	28936070	28968874	51441	YTHDF2	1	0	NA	NA		1	28936070	28968874	51441	YTHDF2	0	-1	NA	NA
12	7914715	7915238	643781	LOC643781	16	0	NA	NA		1	29011241	29062795	4985	OPRD1	1	0	NA	NA		1	29011241	29062795	4985	OPRD1	0	-1	NA	NA
12	7934673	7942927	642464	LOC642464	16	0	NA	NA		1	29086215	29319545	2035	EPB41	1	0	NA	NA		1	29086215	29319545	2035	EPB41	0	-1	NA	NA
12	7959834	7960118	643796	LOC643796	16	0	NA	NA		1	29181377	29181996	646624	LOC646624	1	0	NA	NA		1	29181377	29181996	646624	LOC646624	0	-1	NA	NA
12	7963094	7980138	6515	SLC2A3	16	0	NA	NA		1	29318531	29321291	399474	TTMB	1	0	NA	NA		1	29318531	29321291	399474	TTMB	0	-1	NA	NA
12	8058823	8060574	283320	LOC283320	16	0	NA	NA		1	29346946	29380948	6429	SFRS4	1	0	NA	NA		1	29346946	29380948	6429	SFRS4	0	-1	NA	NA
12	8076626	8099385	55810	FOXJ2	16	0	NA	NA		1	29391972	29430041	51102	MECR	1	0	NA	NA		1	29391972	29430041	51102	MECR	0	-1	NA	NA
12	8102186	8110222	719	C3AR1	16	0	NA	NA		1	29435611	29525899	10076	PTPRU	1	0	NA	NA		1	29435611	29525899	10076	PTPRU	0	-1	NA	NA
12	8107937	8141634	25977	NECAP1	16	0	NA	NA		1	29628334	29707659	391025	LOC391025	1	0	NA	NA		1	29628334	29707659	391025	LOC391025	0	-1	NA	NA
12	8167495	8182470	50856	CLEC4A	16	0	NA	NA		1	30694579	30697985	642621	LOC642621	1	0	NA	NA		1	30694579	30697985	642621	LOC642621	0	-1	NA	NA
12	8177371	8178736	642559	LOC642559	16	0	NA	NA		1	30958583	30969474	4146	MATN1	1	0	NA	NA		1	30958583	30969474	4146	MATN1	0	-1	NA	NA
12	8216418	8223909	440077	ZNF705A	16	0	NA	NA		1	30977903	31003254	7805	LAPTM5	1	0	NA	NA		1	30977903	31003254	7805	LAPTM5	0	-1	NA	NA
12	8232479	8239862	643841	LOC643841	16	0	NA	NA		1	31118567	31166301	9672	SDC3	1	0	NA	NA		1	31118567	31166301	9672	SDC3	0	-1	NA	NA
12	8265123	8271464	55138	FAM90A1	16	0	NA	NA		1	31176940	31311151	9698	PUM1	1	0	NA	NA		1	31176940	31311151	9698	PUM1	0	-1	NA	NA
12	8271570	8275632	643856	LOC643856	16	0	NA	NA		1	31339786	31341306	23679	SEPW1P	1	0	NA	NA		1	31339786	31341306	23679	SEPW1P	0	-1	NA	NA
12	8274870	8286842	653113	LOC653113	16	0	NA	NA		1	31425180	31433587	79570	FAM77C	1	0	NA	NA		1	31425180	31433587	79570	FAM77C	0	-1	NA	NA
12	8287552	8341429	642616	LOC642616	16	0	NA	NA		1	31505107	31542200	9410	WDR57	1	0	NA	NA		1	31505107	31542200	9410	WDR57	0	-1	NA	NA
12	8298354	8299171	643864	LOC643864	16	0	NA	NA		1	31542429	31610367	51538	ZCCHC17	1	0	NA	NA		1	31542429	31610367	51538	ZCCHC17	0	-1	NA	NA
12	8339849	8440666	389634	LOC389634	16	0	NA	NA		1	31610687	31618510	2170	FABP3	1	0	NA	NA		1	31610687	31618510	2170	FABP3	0	-1	NA	NA
12	8381001	8385056	643882	LOC643882	16	0	NA	NA		1	31658550	31680112	347735	SERINC2	1	0	NA	NA		1	31658550	31680112	347735	SERINC2	0	-1	NA	NA
12	8450667	8451054	643889	LOC643889	16	0	NA	NA		1	31733019	31734484	441880	LOC441880	1	0	NA	NA		1	31733019	31734484	441880	LOC441880	0	-1	NA	NA
12	8458643	8459638	344729	OR7E140P	16	0	NA	NA		1	31744409	31746401	149086	LOC149086	1	0	NA	NA		1	31744409	31746401	149086	LOC149086	0	-1	NA	NA
12	8471525	8472477	282801	OR7E148P	16	0	NA	NA		1	31814747	31825874	64129	TINAGL1	1	0	NA	NA		1	31814747	31825874	64129	TINAGL1	0	-1	NA	NA
12	8481266	8482246	282756	OR7E149P	16	0	NA	NA		1	31857228	31865301	3061	HCRTR1	1	0	NA	NA		1	31857228	31865301	3061	HCRTR1	0	-1	NA	NA
12	8499858	8522193	93978	CLEC6A	16	0	NA	NA		1	31868058	31883064	553115	PEF1	1	0	NA	NA		1	31868058	31883064	553115	PEF1	0	-1	NA	NA
12	8557403	8566229	338339	CLEC4D	16	0	NA	NA		1	31890435	31942236	1307	COL16A1	1	0	NA	NA		1	31890435	31942236	1307	COL16A1	0	-1	NA	NA
12	8577168	8584811	26253	CLEC4E	16	0	NA	NA		1	31965306	32002223	576	BAI2	1	0	NA	NA		1	31965306	32002223	576	BAI2	0	-1	NA	NA
12	8646029	8656706	57379	AICDA	16	0	NA	NA		1	32028612	32054167	90853	SPOCD1	1	0	NA	NA		1	32028612	32054167	90853	SPOCD1	0	-1	NA	NA
12	8678230	8681476	399994	LOC399994	16	0	NA	NA		1	32144609	32176540	8073	PTP4A2	1	0	NA	NA		1	32144609	32176540	8073	PTP4A2	0	-1	NA	NA
12	8689807	8706700	8076	MFAP5	16	0	NA	NA		1	32252078	32282059	10657	KHDRBS1	1	0	NA	NA		1	32252078	32282059	10657	KHDRBS1	0	-1	NA	NA
12	8725554	8826954	57494	FAM80B	16	0	NA	NA		1	32311116	32341052	55116	TMEM39B	1	0	NA	NA		1	32311116	32341052	55116	TMEM39B	0	-1	NA	NA
12	8866484	8920646	144568	A2ML1	16	0	NA	NA		1	32346244	32411380	23633	KPNA6	1	0	NA	NA		1	32346244	32411380	23633	KPNA6	0	-1	NA	NA
12	8958583	8985330	1911	PHC1	16	0	NA	NA		1	32417932	32436473	200081	TXLNA	1	0	NA	NA		1	32417932	32436473	200081	TXLNA	0	-1	NA	NA
12	8984231	8993519	4074	M6PR	16	0	NA	NA		1	32438821	32443575	79140	CCDC28B	1	0	NA	NA		1	32438821	32443575	79140	CCDC28B	0	-1	NA	NA
12	9033488	9054610	10219	KLRG1	16	0	NA	NA		1	32443859	32446875	55721	IQCC	1	0	NA	NA		1	32443859	32446875	55721	IQCC	0	-1	NA	NA
12	9071133	9072952	643989	LOC643989	16	0	NA	NA		1	32447282	32454267	642926	LOC642926	1	0	NA	NA		1	32447282	32454267	642926	LOC642926	0	-1	NA	NA
12	9080210	9081104	643996	LOC643996	16	0	NA	NA		1	32452666	32460535	56063	C1orf91	1	0	NA	NA		1	32452666	32460535	56063	C1orf91	0	-1	NA	NA
12	9101031	9109656	253128	MGC40170	16	0	NA	NA		1	32460613	32469790	8668	EIF3S2	1	0	NA	NA		1	32460613	32469790	8668	EIF3S2	0	-1	NA	NA
12	9111571	9159825	2	A2M	16	0	NA	NA		1	32472587	32485453	642940	LOC642940	1	0	NA	NA		1	32472587	32485453	642940	LOC642940	0	-1	NA	NA
12	9192703	9252233	5858	PZP	16	0	NA	NA		1	32485421	32487044	84734	C1orf90	1	0	NA	NA		1	32485421	32487044	84734	C1orf90	0	-1	NA	NA
12	9275469	9278175	3	A2MP	16	0	NA	NA		1	32530295	32571811	3065	HDAC1	1	0	NA	NA		1	32530295	32571811	3065	HDAC1	0	-1	NA	NA
12	9283130	9284415	5761	PTMAP4	16	0	NA	NA		1	32572027	32574410	65108	MARCKSL1	1	0	NA	NA		1	32572027	32574410	65108	MARCKSL1	0	-1	NA	NA
12	9327529	9358627	642846	LOC642846	16	0	NA	NA		1	32600449	32602513	81629	TSSK3	1	0	NA	NA		1	32600449	32602513	81629	TSSK3	0	-1	NA	NA
12	9358266	9370741	644081	LOC644081	16	0	NA	NA		1	32603359	32632614	55108	BSDC1	1	0	NA	NA		1	32603359	32632614	55108	BSDC1	0	-1	NA	NA
12	9440926	9451802	440080	LOC440080	16	0	NA	NA		1	32640303	32667908	343338	LOC343338	1	0	NA	NA		1	32640303	32667908	343338	LOC343338	0	-1	NA	NA
12	9456723	9492580	440081	DDX12	16	0	NA	NA		1	32703245	32838569	127557	ZBTB8	1.5	0	NA	NA		1	32703245	32838569	127557	ZBTB8	0	-1	NA	NA
12	9515500	9617344	644125	LOC644125	16	0	NA	NA		1	32777419	32839249	653121	LOC653121	2	0	NA	NA		1	32777419	32839249	653121	LOC653121	0	-1	NA	NA
12	9639137	9651764	3820	KLRB1	16	0	NA	NA		1	32859892	32888772	339487	ZBTB8OS	2	0	NA	NA		1	32859892	32888772	339487	ZBTB8OS	0	-1	NA	NA
12	9677288	9702272	374443	LOC374443	16	0	NA	NA		1	32889411	32918841	5928	RBBP4	2	0	NA	NA		1	32889411	32918841	5928	RBBP4	0	-1	NA	NA
12	9685413	9686874	644138	LOC644138	16	0	NA	NA		1	32918548	32933460	81493	SYNC1	2	0	NA	NA		1	32918548	32933460	81493	SYNC1	0	-1	NA	NA
12	9690882	9695682	644143	LOC644143	16	0	NA	NA		1	33003855	33013158	57648	KIAA1522	2	0	NA	NA		1	33003855	33013158	57648	KIAA1522	0	-2	NA	NA
12	9713576	9739878	29121	CLEC2D	16	0	NA	NA		1	33013427	33056220	8565	YARS	2	0	NA	NA		1	33013427	33056220	8565	YARS	0	-2	NA	NA
12	9766358	9777127	160365	DCAL1	16	0	NA	NA		1	33055763	33097063	64766	S100PBP	2	0	NA	NA		1	33055763	33097063	64766	S100PBP	0	-2	NA	NA
12	9796349	9804764	969	CD69	16	0	NA	NA		1	33100464	33108934	252995	FNDC5	2	0	NA	NA		1	33100464	33108934	252995	FNDC5	0	-2	NA	NA
12	9861181	9863578	644170	LOC644170	16	0	NA	NA		1	33124380	33126137	643045	LOC643045	2	0	NA	NA		1	33124380	33126137	643045	LOC643045	0	-2	NA	NA
12	9866041	9866286	644184	LOC644184	16	0	NA	NA		1	33124685	33132834	3208	HPCA	2	0	NA	NA		1	33124685	33132834	3208	HPCA	0	-2	NA	NA
12	9871344	9888871	51348	KLRF1	16	0	NA	NA		1	33132783	33139540	113452	TMEM54	2	0	NA	NA		1	33132783	33139540	113452	TMEM54	0	-2	NA	NA
12	9896235	9913725	9976	CLEC2B	16	0	NA	NA		1	33174634	33202301	127544	IBRDC3	2	0	NA	NA		1	33174634	33202301	127544	IBRDC3	0	-2	NA	NA
12	9942539	9976213	387836	CLEC2A	16	0	NA	NA		1	33218133	33218660	127545	LOC127545	2	0	NA	NA		1	33218133	33218660	127545	LOC127545	0	-2	NA	NA
12	9992003	9997203	400002	FLJ46363	16	0	NA	NA		1	33246173	33275079	204	AK2	2	0	NA	NA		1	33246173	33275079	204	AK2	0	-2	NA	NA
12	10015281	10029461	160364	CLEC12A	16	0	NA	NA		1	33319301	33358582	113451	ADC	2	0	NA	NA		1	33319301	33358582	113451	ADC	0	-2	NA	NA
12	10036927	10043146	51266	CLEC1B	16	0	NA	NA		1	33383591	33419854	55223	TRIM62	2	0	NA	NA		1	33383591	33419854	55223	TRIM62	0	-2	NA	NA
12	10054498	10061814	387837	UNQ5782	16	0	NA	NA		1	33419738	33420370	653200	LOC653200	2	0	NA	NA		1	33419738	33420370	653200	LOC653200	0	-2	NA	NA
12	10072172	10089495	644221	LOC644221	16	0	NA	NA		1	33493333	33495325	643096	LOC643096	2	0	NA	NA		1	33493333	33495325	643096	LOC643096	0	-2	NA	NA
12	10074543	10109832	283420	CLEC9A	16	0	NA	NA		1	33494761	33538907	149076	FLJ25476	2	0	NA	NA		1	33494761	33538907	149076	FLJ25476	0	-2	NA	NA
12	10114347	10142872	51267	CLEC1A	16	0	NA	NA		1	33544954	33551965	127550	A3GALT2	2	0	NA	NA		1	33544954	33551965	127550	A3GALT2	0	-2	NA	NA
12	10143442	10156340	390294	LOC390294	16	0	NA	NA		1	33561814	33613781	1912	PHC2	2	0	NA	NA		1	33561814	33613781	1912	PHC2	0	-2	NA	NA
12	10160643	10174103	64581	CLEC7A	16	0	NA	NA		1	33710846	33734582	7579	ZNF31	2	0	NA	NA		1	33710846	33734582	7579	ZNF31	0	-2	NA	NA
12	10202167	10216004	4973	OLR1	16	0	NA	NA		1	33752196	34404030	114784	CSMD2	2	0	NA	NA		1	33752196	34404030	114784	CSMD2	0	-2	NA	NA
12	10222898	10235664	120939	FLJ31166	16	0	NA	NA		1	34098663	34102979	127540	HMGB4	2	0	NA	NA		1	34098663	34102979	127540	HMGB4	0	-2	NA	NA
12	10256756	10266994	23710	GABARAPL1	16	0	NA	NA		1	34415858	34457319	84970	C1orf94	2	0	NA	NA		1	34415858	34457319	84970	C1orf94	0	-2	NA	NA
12	10351684	10359227	3824	KLRD1	16	0	NA	NA		1	34993308	34996699	2709	GJB5	2	0	NA	NA		1	34993308	34996699	2709	GJB5	0	-2	NA	NA
2	196710102	196744520	9262	STK17B	16	0	NA	NA		1	34999365	35000515	127534	GJB4	2	0	NA	NA		1	34999365	35000515	127534	GJB4	0	-2	NA	NA
2	196772222	197165580	57520	HECW2	16	0	NA	NA		1	35019377	35024554	2707	GJB3	2	0	NA	NA		1	35019377	35024554	2707	GJB3	0	-2	NA	NA
2	197165660	197166757	645406	LOC645406	16	0	NA	NA		1	35031186	35033935	2701	GJA4	2	0	NA	NA		1	35031186	35033935	2701	GJA4	0	-2	NA	NA
2	197286173	197305762	284992	FLJ39660	16	0	NA	NA		1	35091711	35097934	113444	LOC113444	2	0	NA	NA		1	35091711	35097934	113444	LOC113444	0	-2	NA	NA
2	197337345	197372670	9330	GTF3C3	16	0	NA	NA		1	35103630	35143571	58512	DLGAP3	2	0	NA	NA		1	35103630	35143571	58512	DLGAP3	0	-2	NA	NA
2	197378254	197383245	401027	UNQ6411	16	0	NA	NA		1	35213893	35216888	653160	LOC653160	2	0	NA	NA		1	35213893	35216888	653160	LOC653160	0	-2	NA	NA
2	197405973	197499699	80055	PGAP1	16	0	NA	NA		1	35219721	35269925	9204	ZMYM6	2	0	NA	NA		1	35219721	35269925	9204	ZMYM6	0	-2	NA	NA
2	197567495	197771007	91526	ANKRD44	16	0	NA	NA		1	35317577	35354047	79830	ZMYM1	2	0	NA	NA		1	35317577	35354047	79830	ZMYM1	0	-2	NA	NA
5	103981	104331	643561	LOC643561	16	0	NA	NA		1	35358926	35360696	643301	LOC643301	2	0	NA	NA		1	35358926	35360696	643301	LOC643301	0	-2	NA	NA
5	136265	138961	643594	LOC643594	16	0	NA	NA		1	35507155	35660132	9202	ZMYM4	2	0	NA	NA		1	35507155	35660132	9202	ZMYM4	0	-2	NA	NA
5	193373	243079	153478	KIAA1909	16	0	NA	NA		1	35588910	35589795	643343	LOC643343	2	0	NA	NA		1	35588910	35589795	643343	LOC643343	0	-2	NA	NA
5	244632	248468	389257	LOC389257	16	0	NA	NA		1	35671678	35795591	79932	KIAA0319L	1.5	0	NA	NA		1	35671678	35795591	79932	KIAA0319L	0	-2	NA	NA
5	257875	271297	133957	LOC133957	16	0	NA	NA		1	35795354	35795893	643354	LOC643354	1	0	NA	NA		1	35795354	35795893	643354	LOC643354	0	-2	NA	NA
5	324739	368089	10016	PDCD6	16	0	NA	NA		1	35795980	35804967	23154	NCDN	1	0	NA	NA		1	35795980	35804967	23154	NCDN	0	-2	NA	NA
8	97100272	97100642	643216	LOC643216	16	0	NA	NA		1	35811558	35833516	339488	TFAP2E	1	0	NA	NA		1	35811558	35833516	339488	TFAP2E	0	-2	NA	NA
8	97150133	97174621	643228	LOC643228	16	0	NA	NA		1	35841326	35879730	5690	PSMB2	1	0	NA	NA		1	35841326	35879730	5690	PSMB2	0	-2	NA	NA
8	97223734	97242196	392255	GDF6	16	0	NA	NA		1	35952064	35957377	127703	FLJ38984	0	0	NA	NA		1	35952064	35957377	127703	FLJ38984	0	-2	NA	NA
8	97311910	97316987	7381	UQCRB	16	0	NA	NA		1	35972201	35974098	642981	LOC642981	0	0	NA	NA		1	35972201	35974098	642981	LOC642981	0	-2	NA	NA
8	97320821	97342972	51001	MTERFD1	16	0	NA	NA		1	35974405	36008138	63967	CLSPN	0	0	NA	NA		1	35974405	36008138	63967	CLSPN	0	-2	NA	NA
8	97343343	97415950	9791	PTDSS1	16	0	NA	NA		1	36046415	36093775	192670	EIF2C4	0	0	NA	NA		1	36046415	36093775	192670	EIF2C4	0	-2	NA	NA
8	138890875	139164964	401478	FLJ45872	16	0	NA	NA		1	36121397	36162486	26523	EIF2C1	0	0	NA	NA		1	36121397	36162486	26523	EIF2C1	0	-2	NA	NA
8	139224285	139233829	51059	C8ORFK32	16	0	NA	NA		1	36169359	36294650	192669	EIF2C3	0	0	NA	NA		1	36169359	36294650	192669	EIF2C3	0	-2	NA	NA
8	143291348	143482444	203062	TSNARE1	16	0	NA	NA		1	36322263	36326463	27285	TEKT2	0	0	NA	NA		1	36322263	36326463	27285	TEKT2	5	0	NA	NA
8	143542379	143623370	575	BAI1	16	0	NA	NA		1	36327073	36332120	54936	ADPRHL2	0	0	NA	NA		1	36327073	36332120	54936	ADPRHL2	5	0	NA	NA
8	143689412	143692835	23237	ARC	16	0	NA	NA		1	36333433	36338437	1296	COL8A2	0	0	NA	NA		1	36333433	36338437	1296	COL8A2	5	0	NA	NA
8	143740950	143744929	8629	JRK	16	0	NA	NA		1	36374760	36387654	27095	TRAPPC3	0	0	NA	NA		1	36374760	36387654	27095	TRAPPC3	5	0	NA	NA
8	143758915	143761107	8000	PSCA	16	0	NA	NA		1	36409341	36419037	55700	RPRC1	0	0	NA	NA		1	36409341	36419037	55700	RPRC1	5	0	NA	NA
8	143778533	143782613	54742	LY6K	16	0	NA	NA		1	36543805	36546403	643417	LOC643417	0	0	NA	NA		1	36543805	36546403	643417	LOC643417	5	0	NA	NA
8	143805690	143815347	51337	C8orf55	16	0	NA	NA		1	36545305	36563074	79729	C1orf113	0	0	NA	NA		1	36545305	36563074	79729	C1orf113	5	0	NA	NA
8	143819364	143820831	57152	SLURP1	16	0	NA	NA		1	36560219	36562342	55194	C1orf78	0	0	NA	NA		1	36560219	36562342	55194	C1orf78	4	0	NA	NA
8	143828630	143830954	137797	LYPD2	16	0	NA	NA		1	36577812	36624072	83931	STK40	0	0	NA	NA		1	36577812	36624072	83931	STK40	6	0	NA	NA
8	143842758	143856642	66004	LYNX1	16	0	NA	NA		1	36631618	36636080	84967	LSM10	0	0	NA	NA		1	36631618	36636080	84967	LSM10	6	0	NA	NA
8	143863300	143865010	8581	LY6D	16	0	NA	NA		1	36656094	36688639	127700	C1orf102	0	0	NA	NA		1	36656094	36688639	127700	C1orf102	6	0	NA	NA
8	143913219	143925264	2765	GML	16	0	NA	NA		1	36693960	36702556	64960	MRPS15	0	0	NA	NA		1	36693960	36702556	64960	MRPS15	6	0	NA	NA
8	143928130	143937215	646338	LOC646338	16	0	NA	NA		1	37039201	37272431	2899	GRIK3	0	0	NA	NA		1	37039201	37272431	2899	GRIK3	6	0	NA	NA
8	143950775	143958238	1584	CYP11B1	16	0	NA	NA		1	37712740	37722565	80149	ZC3H12A	0	0	NA	NA		1	37712740	37722565	80149	ZC3H12A	6	0	NA	NA
8	143988977	143996261	1585	CYP11B2	16	0	NA	NA		1	37730763	37752951	64769	C1orf149	0	0	NA	NA		1	37730763	37752951	64769	C1orf149	6	0	NA	NA
8	144171300	144175199	4061	LY6E	16	0	NA	NA		1	37774729	37792490	79753	SNIP1	0	0	NA	NA		1	37774729	37792490	79753	SNIP1	6	0	NA	NA
8	144192054	144207095	286122	C8orf31	16	0	NA	NA		1	37782751	37783646	2496	FTHL1	0	0	NA	NA		1	37782751	37783646	2496	FTHL1	6	0	NA	NA
8	144223954	144226153	642276	LOC642276	16	0	NA	NA		1	37794405	37794760	653328	LOC653328	0	0	NA	NA		1	37794405	37794760	653328	LOC653328	6	0	NA	NA
8	144226394	144226660	642295	LOC642295	16	0	NA	NA		1	37795107	37805045	7802	DNALI1	0	0	NA	NA		1	37795107	37805045	7802	DNALI1	6	0	NA	NA
8	144241549	144242955	10639	HHCM	16	0	NA	NA		1	37805004	37834083	29889	GNL2	0	0	NA	NA		1	37805004	37834083	29889	GNL2	6	0	NA	NA
8	144310706	144313116	4062	LY6H	16	0	NA	NA		1	37849538	37872924	284654	RSPO1	0	0	NA	NA		1	37849538	37872924	284654	RSPO1	6	0	NA	NA
8	144366443	144370418	338328	LOC338328	16	0	NA	NA		1	37919829	37928779	54955	C1orf109	0	0	NA	NA		1	37919829	37928779	54955	C1orf109	6	0	NA	NA
8	144400484	144416250	286128	ZFP41	16	0	NA	NA		1	37930746	37947978	55143	CDCA8	0	0	NA	NA		1	37930746	37947978	55143	CDCA8	6	0	NA	NA
8	144420982	144430476	2738	GLI4	16	0	NA	NA		1	37952148	38003376	284656	EPHA10	0	0	NA	NA		1	37952148	38003376	284656	EPHA10	6	0	NA	NA
8	144431275	144445038	642405	LOC642405	16	0	NA	NA		1	38004694	38017771	391026	LOC391026	0	0	NA	NA		1	38004694	38017771	391026	LOC391026	6	0	NA	NA
8	144444971	144451539	79943	ZNF696	16	0	NA	NA		1	38032361	38039807	149175	MANEAL	0	0	NA	NA		1	38032361	38039807	149175	MANEAL	6	0	NA	NA
8	144462901	144488425	116447	TOP1MT	16	0	NA	NA		1	38041201	38046452	79693	YRDC	0	0	NA	NA		1	38041201	38046452	79693	YRDC	6	0	NA	NA
8	144520176	144522093	78998	C8orf51	16	0	NA	NA		1	38046556	38047713	127687	C1orf122	0	0	NA	NA		1	38046556	38047713	127687	C1orf122	6	0	NA	NA
8	144522533	144535964	114822	RHPN1	16	0	NA	NA		1	38052438	38097820	4520	MTF1	0	0	NA	NA		1	38052438	38097820	4520	MTF1	6	0	NA	NA
8	144582658	144583719	389692	MAFA	16	0	NA	NA		1	38098956	38185280	3633	INPP5B	0	0	NA	NA		1	38098956	38185280	3633	INPP5B	4.5	0	NA	NA
8	144590975	144694746	23144	ZC3H3	16	0	NA	NA		1	38195234	38228348	10946	SF3A3	0	0	NA	NA		1	38195234	38228348	10946	SF3A3	2.5	0	NA	NA
8	144712103	144716372	79792	GSDMDC1	16	0	NA	NA		1	38235029	38243821	2275	FHL3	0	0	NA	NA		1	38235029	38243821	2275	FHL3	2	0	NA	NA
8	144720552	144726278	642475	LOC642475	16	0	NA	NA		1	38251001	38262081	51118	UTP11L	0	0	NA	NA		1	38251001	38262081	51118	UTP11L	2	0	NA	NA
8	144728098	144731636	93100	NAPRT1	16	0	NA	NA		1	38282865	38285037	5453	POU3F1	0	0	NA	NA		1	38282865	38285037	5453	POU3F1	2	0	NA	NA
8	144733041	144750726	1936	EEF1D	16	0	NA	NA		1	38947189	38949508	400750	LOC400750	0	0	NA	NA		1	38947189	38949508	400750	LOC400750	3	0	NA	NA
8	144751364	144753627	84948	TIGD5	16	0	NA	NA		1	39077592	39097927	64121	RRAGC	0	0	NA	NA		1	39077592	39097927	64121	RRAGC	3	0	NA	NA
8	144757532	144762887	65263	PYCRL	16	0	NA	NA		1	39101221	39111637	26292	MYCBP	0	0	NA	NA		1	39101221	39111637	26292	MYCBP	3	0	NA	NA
8	144765933	144770036	7264	TSTA3	16	0	NA	NA		1	39112326	39119876	81025	GJA10	0	0	NA	NA		1	39112326	39119876	81025	GJA10	3	0	NA	NA
8	144802973	144809731	9831	ZNF623	16	0	NA	NA		1	39124066	39180043	54933	RHBDL2	0	0	NA	NA		1	39124066	39180043	54933	RHBDL2	3	0	NA	NA
8	144838650	144849515	286075	ZNF707	16	0	NA	NA		1	39229504	39243566	79647	C1orf108	0	0	NA	NA		1	39229504	39243566	79647	C1orf108	3	0	NA	NA
8	144851273	144852571	286076	LOC286076	16	0	NA	NA		1	39264593	39272874	4725	NDUFS5	0	0	NA	NA		1	39264593	39272874	4725	NDUFS5	3	0	NA	NA
8	144870498	144876616	225689	MAPK15	16	0	NA	NA		1	39319633	39321288	643910	LOC643910	0	0	NA	NA		1	39319633	39321288	643910	LOC643910	3	0	NA	NA
8	144878092	144882798	286077	FLJ46072	16	0	NA	NA		1	39319705	39725376	23499	MACF1	0.5	0	NA	NA		1	39319705	39725376	23499	MACF1	3	0	NA	NA
8	145969309	145981498	80778	ZNF34	16	0	NA	NA		1	39648587	39654745	643314	LOC643314	0	0	NA	NA		1	39648587	39654745	643314	LOC643314	3	0	NA	NA
8	145985958	145988609	6132	RPL8	16	0	NA	NA		1	39729397	39730234	643948	LOC643948	1	0	NA	NA		1	39729397	39730234	643948	LOC643948	3	0	NA	NA
8	145995065	146006265	340385	ZNF517	16	0	NA	NA		1	39729905	39764194	353500	BMP8A	1	0	NA	NA		1	39729905	39764194	353500	BMP8A	3	0	NA	NA
8	146023558	146024403	642867	LOC642867	16	0	NA	NA		1	39753207	39754822	192217	OXCT2P	1	0	NA	NA		1	39753207	39754822	192217	OXCT2P	3	0	NA	NA
8	146023807	146039409	7553	ZNF7	16	0	NA	NA		1	39770097	39798831	643966	LOC643966	1	0	NA	NA		1	39770097	39798831	643966	LOC643966	3	0	NA	NA
8	146034169	146049203	28991	COMMD5	16	0	NA	NA		1	39799075	39815003	8761	PABPC4	1	0	NA	NA		1	39799075	39815003	8761	PABPC4	3	0	NA	NA
8	146047693	146049267	642872	LOC642872	16	0	NA	NA		1	39862413	39877905	26508	HEYL	1	0	NA	NA		1	39862413	39877905	26508	HEYL	3	0	NA	NA
8	146077336	146097632	58500	ZNF250	16	0	NA	NA		1	39897380	39910297	84618	NT5C1A	1	0	NA	NA		1	39897380	39910297	84618	NT5C1A	3	0	NA	NA
8	146126548	146147078	7564	ZNF16	16	0	NA	NA		1	39917232	39929676	51440	HPCAL4	1	0	NA	NA		1	39917232	39929676	51440	HPCAL4	3	0	NA	NA
8	146172603	146196311	642914	LOC642914	16	0	NA	NA		1	39977117	40002173	10450	PPIE	1	0	NA	NA		1	39977117	40002173	10450	PPIE	3	0	NA	NA
8	146190742	146192346	286102	TMED10P	16	0	NA	NA		1	39996490	40027120	656	BMP8B	1	0	NA	NA		1	39996490	40027120	656	BMP8B	3	0	NA	NA
8	146199005	146202230	286103	C8orf77	16	0	NA	NA		1	40007784	40009607	64064	OXCT2	1	0	NA	NA		1	40007784	40009607	64064	OXCT2	3	0	NA	NA
8	146248630	146252220	65265	C8orf33	16	0	NA	NA		1	40079315	40121764	54802	TRIT1	1	0	NA	NA		1	40079315	40121764	54802	TRIT1	3	0	NA	NA
12	102906895	102968045	83468	GLT8D2	15.5	0	NA	NA		1	40133685	40140274	4610	MYCL1	1	0	NA	NA		1	40133685	40140274	4610	MYCL1	3	0	NA	NA
8	141737683	142080514	5747	PTK2	15.5	0	NA	NA		1	40193397	40208215	84879	MFSD2	1	0	NA	NA		1	40193397	40208215	84879	MFSD2	3	0	NA	NA
2	186318512	186339521	285135	FSIP2	15	0	NA	NA		1	40279015	40310907	10487	CAP1	1	0	NA	NA		1	40279015	40310907	10487	CAP1	3	0	NA	NA
2	190357355	190450600	5378	PMS1	15	0	NA	NA		1	40310969	40335555	5538	PPT1	1	0	NA	NA		1	40310969	40335555	5538	PPT1	3	0	NA	NA
10	12211704	12246832	55176	SEC61A2	15	0	NA	NA		1	40399648	40479178	6018	RLF	1	0	NA	NA		1	40399648	40479178	6018	RLF	3	0	NA	NA
10	12249579	12278149	11164	NUDT5	15	0	NA	NA		1	40486160	40489950	127391	TMCO2	1	0	NA	NA		1	40486160	40489950	127391	TMCO2	3	0	NA	NA
10	12277971	12332593	8872	C10orf7	15	0	NA	NA		1	40496366	40532438	10269	ZMPSTE24	1	0	NA	NA		1	40496366	40532438	10269	ZMPSTE24	3	0	NA	NA
10	12431589	12911741	57118	CAMK1D	15	0	NA	NA		1	40538750	40555526	1298	COL9A2	1	0	NA	NA		1	40538750	40555526	1298	COL9A2	3	0	NA	NA
10	12978631	13083710	83643	CCDC3	15	0	NA	NA		1	40571243	40571863	388621	LOC388621	1	0	NA	NA		1	40571243	40571863	388621	LOC388621	3	0	NA	NA
10	13138190	13182700	644822	LOC644822	15	0	NA	NA		1	40599586	40603443	644107	LOC644107	1	0	NA	NA		1	40599586	40603443	644107	LOC644107	3	0	NA	NA
10	13182088	13220282	10133	OPTN	15	0	NA	NA		1	40612315	40661581	64744	SMAP1L	1	0	NA	NA		1	40612315	40661581	64744	SMAP1L	3	0	NA	NA
10	13238675	13239190	441548	LOC441548	15	0	NA	NA		1	40688366	40701939	65243	ZNF643	1	0	NA	NA		1	40688366	40701939	65243	ZNF643	3	0	NA	NA
10	13241477	13244215	644834	LOC644834	15	0	NA	NA		1	40713553	40717636	653421	LOC653421	1	0	NA	NA		1	40713553	40717636	653421	LOC653421	3	0	NA	NA
10	13243587	13293110	55388	MCM10	15	0	NA	NA		1	40715889	40734547	339559	ZNF642	1	0	NA	NA		1	40715889	40734547	339559	ZNF642	3	0	NA	NA
10	13303773	13316337	221044	C10orf49	15	0	NA	NA		1	40747020	40754815	64789	C1orf176	1	0	NA	NA		1	40747020	40754815	64789	C1orf176	3	0	NA	NA
10	13359806	13382107	5264	PHYH	15	0	NA	NA		1	40769820	40786425	127396	ZNF684	1	0	NA	NA		1	40769820	40786425	127396	ZNF684	3	0	NA	NA
10	13400086	13430286	22929	SEPHS1	15	0	NA	NA		1	40858939	40903915	9783	RIMS3	0	0	NA	NA		1	40858939	40903915	9783	RIMS3	3	0	NA	NA
10	13520643	13584982	222389	C10orf30	15	0	NA	NA		1	40928639	40939924	644137	LOC644137	0	0	NA	NA		1	40928639	40939924	644137	LOC644137	3	0	NA	NA
10	13669021	13712728	8559	PRPF18	15	0	NA	NA		1	40929953	41009860	4802	NFYC	0	0	NA	NA		1	40929953	41009860	4802	NFYC	3	0	NA	NA
10	13725718	14412889	55691	FRMD4A	15	0	NA	NA		1	41022271	41076947	9132	KCNQ4	0	0	NA	NA		1	41022271	41076947	9132	KCNQ4	3	0	NA	NA
10	14600565	14856902	83641	C10orf45	15	0	NA	NA		1	41099315	41100605	163732	CITED4	0	0	NA	NA		1	41099315	41100605	163732	CITED4	3	0	NA	NA
10	14647121	14649081	643089	LOC643089	15	0	NA	NA		1	41218030	41250815	1503	CTPS	0	0	NA	NA		1	41218030	41250815	1503	CTPS	3	0	NA	NA
10	14901255	14920583	441549	ARMETL1	15	0	NA	NA		1	41253856	41259976	200172	FLJ23878	0	0	NA	NA		1	41253856	41259976	200172	FLJ23878	3	0	NA	NA
10	14920346	14953746	51182	HSPA14	15	0	NA	NA		1	41265461	41480375	22955	SCMH1	0	0	NA	NA		1	41265461	41480375	22955	SCMH1	3	0	NA	NA
10	14960438	14961374	644885	LOC644885	15	0	NA	NA		1	41717033	41722884	1907	EDN2	0	0	NA	NA		1	41717033	41722884	1907	EDN2	3	0	NA	NA
10	14960905	14986320	79723	SUV39H2	15	0	NA	NA		1	41748272	42156756	59269	HIVEP3	0	0	NA	NA		1	41748272	42156756	59269	HIVEP3	3	0	NA	NA
10	14988876	15036100	64421	DCLRE1C	15	0	NA	NA		1	42278855	42279986	644449	LOC644449	0	0	NA	NA		1	42278855	42279986	644449	LOC644449	3	0	NA	NA
10	15036246	15054856	644890	LOC644890	15	0	NA	NA		1	42391679	42394082	2981	GUCA2B	0	0	NA	NA		1	42391679	42394082	2981	GUCA2B	3	0	NA	NA
10	15055899	15057145	644894	LOC644894	15	0	NA	NA		1	42400949	42402982	2980	GUCA2A	0	0	NA	NA		1	42400949	42402982	2980	GUCA2A	3	0	NA	NA
10	15068881	15069476	81354	OR7E110P	15	0	NA	NA		1	42414797	42573490	22887	FOXJ3	0	0	NA	NA		1	42414797	42573490	22887	FOXJ3	3	0	NA	NA
10	15081204	15081857	401637	OR7E26P	15	0	NA	NA		1	42619064	42653437	284716	FAM80A	0	0	NA	NA		1	42619064	42653437	284716	FAM80A	3	0	NA	NA
10	15089793	15090731	81353	OR7E115P	15	0	NA	NA		1	42668681	42694514	84217	ZMYND12	0	0	NA	NA		1	42668681	42694514	84217	ZMYND12	3	0	NA	NA
10	15125968	15155857	55301	THEDC1	15	0	NA	NA		1	42694817	42698672	79717	PPCS	0	0	NA	NA		1	42694817	42698672	79717	PPCS	3	0	NA	NA
10	15157486	15170775	414149	ACBD7	15	0	NA	NA		1	42720927	42776243	80098	FLJ20972	0	0	NA	NA		1	42720927	42776243	80098	FLJ20972	3	0	NA	NA
10	15177390	15179324	221060	C10orf111	15	0	NA	NA		1	42738126	42738672	7115	TMSL1	0	0	NA	NA		1	42738126	42738672	7115	TMSL1	3	0	NA	NA
10	15179390	15186260	10557	RPP38	15	0	NA	NA		1	42896635	42915016	10465	PPIH	0	0	NA	NA		1	42896635	42915016	10465	PPIH	3	0	NA	NA
10	15182981	15250663	9397	NMT2	15	0	NA	NA		1	42920711	42960801	4904	YBX1	0	0	NA	NA		1	42920711	42960801	4904	YBX1	3	0	NA	NA
10	15293648	15453064	221061	C10orf38	15	0	NA	NA		1	42971351	42978512	149461	CLDN19	0	0	NA	NA		1	42971351	42978512	149461	CLDN19	3	0	NA	NA
10	15599094	15801776	8516	ITGA8	15	0	NA	NA		1	42984633	43005270	64175	LEPRE1	0	0	NA	NA		1	42984633	43005270	64175	LEPRE1	3	0	NA	NA
10	15860181	15942525	80013	C10orf97	15	0	NA	NA		1	43005527	43013998	79078	C1orf50	0	0	NA	NA		1	43005527	43013998	79078	C1orf50	3	0	NA	NA
10	16248717	16249046	644989	LOC644989	15	0	NA	NA		1	43023313	43036483	388624	LOC388624	0	0	NA	NA		1	43023313	43036483	388624	LOC388624	3	0	NA	NA
10	16518973	16595742	9317	PTER	15	0	NA	NA		1	43045320	43055510	374969	CCDC23	0	0	NA	NA		1	43045320	43055510	374969	CCDC23	3	0	NA	NA
10	16595748	16604010	389941	C1QL3	15	0	NA	NA		1	43055363	43083247	114625	ERMAP	0	0	NA	NA		1	43055363	43083247	114625	ERMAP	3	0	NA	NA
10	16672621	16899459	6251	RSU1	15	0	NA	NA		1	43084867	43090735	51058	ZNF691	0	0	NA	NA		1	43084867	43090735	51058	ZNF691	3	0	NA	NA
10	16906534	17211796	8029	CUBN	15	0	NA	NA		1	43124794	43125183	644590	LOC644590	0	0	NA	NA		1	43124794	43125183	644590	LOC644590	3	0	NA	NA
10	17228742	17283687	1787	DNMT2	15	0	NA	NA		1	43141490	43142170	343515	LOC343515	0	0	NA	NA		1	43141490	43142170	343515	LOC343515	3	0	NA	NA
10	17311304	17319598	7431	VIM	15	0	NA	NA		1	43164102	43197088	6513	SLC2A1	0	0	NA	NA		1	43164102	43197088	6513	SLC2A1	3	0	NA	NA
10	17402682	17536260	338596	ST8SIA6	15	0	NA	NA		1	43383420	43394648	440585	LOC440585	0	0	NA	NA		1	43383420	43394648	440585	LOC440585	3	0	NA	NA
10	17672275	17699379	9200	PTPLA	15	0	NA	NA		1	43402442	43410518	10969	EBNA1BP2	0	0	NA	NA		1	43402442	43410518	10969	EBNA1BP2	3	0	NA	NA
10	20876106	20876681	220998	LOC220998	15	0	NA	NA		1	43410613	43449136	149465	WDR65	0	0	NA	NA		1	43410613	43449136	149465	WDR65	3	0	NA	NA
15	61676649	61681680	283807	FBXL22	15	0	NA	NA		1	43478465	43480555	643774	LOC643774	0	0	NA	NA		1	43478465	43480555	643774	LOC643774	3	0	NA	NA
15	70197808	70220358	123228	SENP8	15	0	NA	NA		1	43508994	43512260	128218	MGC17299	0	0	NA	NA		1	43508994	43512260	128218	MGC17299	3	0	NA	NA
15	76228775	76230956	646897	LOC646897	15	0	NA	NA		1	43520141	43523826	149466	MGC52423	0	0	NA	NA		1	43520141	43523826	149466	MGC52423	3	0	NA	NA
2	89158630	89159395	28927	IGKV2-14	15	0	NA	NA		1	43539251	43561366	7075	TIE1	0	0	NA	NA		1	43539251	43561366	7075	TIE1	3	0	NA	NA
2	182464927	182503706	6744	SSFA2	15	0	NA	NA		1	43597216	43601458	991	CDC20	0	0	NA	NA		1	43597216	43601458	991	CDC20	3	0	NA	NA
2	182527470	182690723	643931	LOC643931	15	0	NA	NA		1	43601659	43606286	64834	ELOVL1	0	0	NA	NA		1	43601659	43606286	64834	ELOVL1	3	0	NA	NA
2	182558802	182704348	151242	PPP1R1C	15	0	NA	NA		1	43622175	43628070	112950	MED8	0	0	NA	NA		1	43622175	43628070	112950	MED8	3	0	NA	NA
2	182715428	183095710	5136	PDE1A	15	0	NA	NA		1	43628143	43667747	149469	C1orf84	0	0	NA	NA		1	43628143	43667747	149469	C1orf84	3	0	NA	NA
2	183289244	183351500	54431	DNAJC10	15	0	NA	NA		1	43661384	43690891	23334	KIAA0467	0	0	NA	NA		1	43661384	43690891	23334	KIAA0467	3	0	NA	NA
2	183406982	183439743	2487	FRZB	15	0	NA	NA		1	43689416	43702549	81888	HYI	0	0	NA	NA		1	43689416	43702549	81888	HYI	3	0	NA	NA
2	183497850	183611474	10787	NCKAP1	15	0	NA	NA		1	43769134	43861924	5792	PTPRF	0	0	NA	NA		1	43769134	43861924	5792	PTPRF	3	0	NA	NA
2	183644013	183645459	344320	LOC344320	15	0	NA	NA		1	43888425	43943725	9682	JMJD2A	0	0	NA	NA		1	43888425	43943725	9682	JMJD2A	3	0	NA	NA
2	183651732	183672981	142679	DUSP19	15	0	NA	NA		1	43945805	44169418	6487	ST3GAL3	0	0	NA	NA		1	43945805	44169418	6487	ST3GAL3	2.5	0	NA	NA
2	183697328	183734653	129401	NUP35	15	0	NA	NA		1	44171579	44175471	9048	ARTN	0	0	NA	NA		1	44171579	44175471	9048	ARTN	2	0	NA	NA
2	183832923	183834239	129402	LOC129402	15	0	NA	NA		1	44185230	44206012	9670	IPO13	0	0	NA	NA		1	44185230	44206012	9670	IPO13	2	0	NA	NA
2	184180212	184188139	644877	LOC644877	15	0	NA	NA		1	44208246	44211632	1802	DPH2	0	0	NA	NA		1	44208246	44211632	1802	DPH2	2	0	NA	NA
2	185171338	185512459	91752	C2orf10	15	0	NA	NA		1	44213198	44216553	533	ATP6V0B	0	0	NA	NA		1	44213198	44216553	533	ATP6V0B	2	0	NA	NA
2	185717386	185717868	644920	LOC644920	15	0	NA	NA		1	44217232	44218249	644733	LOC644733	0	0	NA	NA		1	44217232	44218249	644733	LOC644733	2	0	NA	NA
2	186118702	186120728	644935	LOC644935	15	0	NA	NA		1	44217453	44229427	8704	B4GALT2	0	0	NA	NA		1	44217453	44229427	8704	B4GALT2	2	0	NA	NA
2	186378773	186406261	401024	FLJ44048	15	0	NA	NA		1	44229867	44234787	149473	CCDC24	0	0	NA	NA		1	44229867	44234787	149473	CCDC24	2	0	NA	NA
2	187059130	187082327	55854	LEREPO4	15	0	NA	NA		1	44234742	44269721	6536	SLC6A9	0	0	NA	NA		1	44234742	44269721	6536	SLC6A9	2	0	NA	NA
2	187061528	187062141	503641	DPRXP1	15	0	NA	NA		1	44282193	44343228	400751	LOC400751	0	0	NA	NA		1	44282193	44343228	400751	LOC400751	2	0	NA	NA
2	187163045	187253873	3685	ITGAV	15	0	NA	NA		1	44341581	44341904	644743	LOC644743	0	0	NA	NA		1	44341581	44341904	644743	LOC644743	2	0	NA	NA
2	187267034	187336759	165215	KIAA1946	15	0	NA	NA		1	44357109	44373399	128209	ZNF393	0	0	NA	NA		1	44357109	44373399	128209	ZNF393	2	0	NA	NA
2	187400452	187422142	151112	ZSWIM2	15	0	NA	NA		1	44451750	44458932	55929	DMAP1	0	0	NA	NA		1	44451750	44458932	55929	DMAP1	2	0	NA	NA
2	187574111	187576352	391467	LOC391467	15	0	NA	NA		1	44459329	44593526	79033	PRNPIP	0	0	NA	NA		1	44459329	44593526	79033	PRNPIP	2	0	NA	NA
2	187747546	187767413	645011	LOC645011	15	0	NA	NA		1	44643547	44889983	55182	C1orf164	0	0	NA	NA		1	44643547	44889983	55182	C1orf164	2	0	NA	NA
2	187773414	187775588	645016	LOC645016	15	0	NA	NA		1	44892088	44912686	79639	TMEM53	0	0	NA	NA		1	44892088	44912686	79639	TMEM53	2	0	NA	NA
2	187918076	188021223	10203	CALCRL	15	0	NA	NA		1	44912982	44963848	339541	MGC33556	0	0	NA	NA		1	44912982	44963848	339541	MGC33556	2	0	NA	NA
2	187988503	187988818	645024	LOC645024	15	0	NA	NA		1	44978138	45006003	11004	KIF2C	0	0	NA	NA		1	44978138	45006003	11004	KIF2C	2	0	NA	NA
2	188039530	188127410	7035	TFPI	15	0	NA	NA		1	45013833	45016999	6202	RPS8	0	0	NA	NA		1	45013833	45016999	6202	RPS8	2	0	NA	NA
2	188398313	188399421	344328	LOC344328	15	0	NA	NA		1	45014123	45014202	26811	RNU39	0	0	NA	NA		1	45014123	45014202	26811	RNU39	2	0	NA	NA
2	188865635	189168898	51454	GULP1	15	0	NA	NA		1	45014751	45014850	94161	RNU40	0	0	NA	NA		1	45014751	45014850	94161	RNU40	2	0	NA	NA
2	189306710	189363076	116093	DIRC1	15	0	NA	NA		1	45016101	45016171	94162	RNU38A	0	0	NA	NA		1	45016101	45016171	94162	RNU38A	2	0	NA	NA
2	189605485	189752733	1290	COL5A2	15	0	NA	NA		1	45016649	45016717	94163	RNU38B	0	0	NA	NA		1	45016649	45016717	94163	RNU38B	2	0	NA	NA
2	189884180	189885506	339781	LOC339781	15	0	NA	NA		1	45018539	45019033	644790	LOC644790	0	0	NA	NA		1	45018539	45019033	644790	LOC644790	2	0	NA	NA
2	190014404	190048509	84128	WDR75	15	0	NA	NA		1	45021846	45025964	266675	VMD2L2	0	0	NA	NA		1	45021846	45025964	266675	VMD2L2	2	0	NA	NA
2	190133561	190153858	30061	SLC40A1	15	0	NA	NA		1	45038623	45044254	1263	PLK3	0	0	NA	NA		1	45038623	45044254	1263	PLK3	2	0	NA	NA
2	190234391	190243800	54529	NBLA00058	15	0	NA	NA		1	45044172	45045544	343521	LOC343521	0	0	NA	NA		1	45044172	45045544	343521	LOC343521	2	0	NA	NA
2	190323505	190334634	64172	OSGEPL1	15	0	NA	NA		1	45047080	45052382	149478	LOC149478	0	0	NA	NA		1	45047080	45052382	149478	LOC149478	2	0	NA	NA
2	190343295	190355677	94101	ORMDL1	15	0	NA	NA		1	45060674	45081203	8643	PTCH2	0	0	NA	NA		1	45060674	45081203	8643	PTCH2	2	0	NA	NA
2	190493188	190516095	653447	LOC653447	15	0	NA	NA		1	45082131	45082649	644808	LOC644808	0	0	NA	NA		1	45082131	45082649	644808	LOC644808	2	0	NA	NA
2	190628671	190635700	2660	GDF8	15	0	NA	NA		1	45089101	45224843	8891	EIF2B3	0	0	NA	NA		1	45089101	45224843	8891	EIF2B3	2	0	NA	NA
2	190753926	190773185	84281	MGC13057	15	0	NA	NA		1	45226493	45226984	128192	LOC128192	0	0	NA	NA		1	45226493	45226984	128192	LOC128192	2	0	NA	NA
2	190777605	190892804	26275	HIBCH	15	0	NA	NA		1	45230090	45230482	359803	MRPS17P1	0	0	NA	NA		1	45230090	45230482	359803	MRPS17P1	2	0	NA	NA
2	190916684	190944552	3628	INPP1	15	0	NA	NA		1	45240801	45249387	79654	HECTD3	0	0	NA	NA		1	45240801	45249387	79654	HECTD3	2	0	NA	NA
2	191008944	191075049	54842	FLJ20160	15	0	NA	NA		1	45250417	45253928	7389	UROD	0	0	NA	NA		1	45250417	45253928	7389	UROD	2	0	NA	NA
2	191222093	191265737	4664	NAB1	15	0	NA	NA		1	45254660	45454647	57643	ZSWIM5	0	0	NA	NA		1	45254660	45454647	57643	ZSWIM5	2	0	NA	NA
2	191453841	191538517	2744	GLS	15	0	NA	NA		1	45462820	45463161	644832	LOC644832	0	0	NA	NA		1	45462820	45463161	644832	LOC644832	2	0	NA	NA
2	191542121	191587181	6772	STAT1	15	0	NA	NA		1	45535214	45543144	400752	LOC400752	0	0	NA	NA		1	45535214	45543144	400752	LOC400752	2	0	NA	NA
2	191602551	191724170	6775	STAT4	15	0	NA	NA		1	45565132	45566934	84842	GLOXD1	0	0	NA	NA		1	45565132	45566934	84842	GLOXD1	2	0	NA	NA
2	191818033	191835722	645235	LOC645235	15	0	NA	NA		1	45577929	45581961	114034	TOE1	0	0	NA	NA		1	45577929	45581961	114034	TOE1	2	0	NA	NA
2	191818375	191998287	4430	MYO1B	15	0	NA	NA		1	45582143	45729420	10420	TESK2	0	0	NA	NA		1	45582143	45729420	10420	TESK2	2	0	NA	NA
2	192251107	192260543	64859	FLJ22833	15	0	NA	NA		1	45732131	45738321	126661	LOC126661	0	0	NA	NA		1	45732131	45738321	126661	LOC126661	2	0	NA	NA
2	192407281	192420226	8436	SDPR	15	0	NA	NA		1	45733261	45749314	25974	MMACHC	0	0	NA	NA		1	45733261	45749314	25974	MMACHC	2	0	NA	NA
2	192452776	192455657	171221	HSP40	15	0	NA	NA		1	45749294	45760196	5052	PRDX1	0	0	NA	NA		1	45749294	45760196	5052	PRDX1	2	0	NA	NA
2	192522988	192767889	23671	TMEFF2	15	0	NA	NA		1	45789085	45808308	10327	AKR1A1	0	0	NA	NA		1	45789085	45808308	10327	AKR1A1	2	0	NA	NA
2	193849633	193850603	645314	LOC645314	15	0	NA	NA		1	45822304	45857154	4678	NASP	0	0	NA	NA		1	45822304	45857154	4678	NASP	2	0	NA	NA
2	194593396	194593512	645329	LOC645329	15	0	NA	NA		1	45858304	45862316	149483	CCDC17	0	0	NA	NA		1	45858304	45862316	149483	CCDC17	2	0	NA	NA
2	194663503	194663739	645334	LOC645334	15	0	NA	NA		1	45865567	45899398	60313	GPBP1L1	0	0	NA	NA		1	45865567	45899398	60313	GPBP1L1	2	0	NA	NA
2	194702191	194703364	343981	LOC343981	15	0	NA	NA		1	45926455	45932693	51249	TMEM69	0	0	NA	NA		1	45926455	45932693	51249	TMEM69	2	0	NA	NA
2	194760348	194761281	645347	LOC645347	15	0	NA	NA		1	45936977	45984720	3652	IPP	0	0	NA	NA		1	45936977	45984720	3652	IPP	2	0	NA	NA
2	196155759	196157000	391470	LOC391470	15	0	NA	NA		1	46019519	46020258	440587	LOC440587	0	0	NA	NA		1	46019519	46020258	440587	LOC440587	2	0	NA	NA
2	196230184	196310663	57181	SLC39A10	15	0	NA	NA		1	46041872	46274383	23139	MAST2	0	0	NA	NA		1	46041872	46274383	23139	MAST2	2	0	NA	NA
2	196310673	196641776	56171	DNAH7	15	0	NA	NA		1	46278399	46370901	8503	PIK3R3	0	0	NA	NA		1	46278399	46370901	8503	PIK3R3	2	0	NA	NA
2	198026476	198048096	80219	FLJ13448	15	0	NA	NA		1	46297022	46297405	644207	LOC644207	0	0	NA	NA		1	46297022	46297405	644207	LOC644207	2	0	NA	NA
2	198059553	198073243	3329	HSPD1	15	0	NA	NA		1	46418799	46424217	10103	TSPAN1	0	0	NA	NA		1	46418799	46424217	10103	TSPAN1	2	0	NA	NA
2	198073365	198076416	3336	HSPE1	15	0	NA	NA		1	46426942	46436685	55624	POMGNT1	0	0	NA	NA		1	46426942	46436685	55624	POMGNT1	2	0	NA	NA
2	198088565	198125589	25843	PREI3	15	0	NA	NA		1	46441593	46459746	541468	C1orf190	0	0	NA	NA		1	46441593	46459746	541468	C1orf190	2	0	NA	NA
2	198143773	198248829	130132	C2orf11	15	0	NA	NA		1	46486004	46516732	8438	RAD54L	0	0	NA	NA		1	46486004	46516732	8438	RAD54L	2	0	NA	NA
2	198211813	198212829	644551	LOC644551	15	0	NA	NA		1	46516659	46541625	10489	LRRC41	0	0	NA	NA		1	46516659	46541625	10489	LRRC41	2	0	NA	NA
2	198264612	198265628	645449	LOC645449	15	0	NA	NA		1	46541995	46555035	7388	UQCRH	0	0	NA	NA		1	46541995	46555035	7388	UQCRH	2	0	NA	NA
2	198278332	198281359	92935	MARS2	15	0	NA	NA		1	46578977	46603277	387338	NSUN4	0	0	NA	NA		1	46578977	46603277	387338	NSUN4	2	0	NA	NA
2	198299856	198359183	66037	BOLL	15	0	NA	NA		1	46632575	46652104	2166	FAAH	0	0	NA	NA		1	46632575	46652104	2166	FAAH	2	0	NA	NA
2	198359016	198360950	653630	LOC653630	15	0	NA	NA		1	46672015	46674706	644941	LOC644941	0	0	NA	NA		1	46672015	46674706	644941	LOC644941	2	0	NA	NA
2	198378069	198378350	653632	LOC653632	15	0	NA	NA		1	46745255	46752485	127343	DMBX1	0	0	NA	NA		1	46745255	46752485	127343	DMBX1	2	0	NA	NA
2	198387516	198388836	645475	LOC645475	15	0	NA	NA		1	46783903	46788271	148930	FLJ32011	0	0	NA	NA		1	46783903	46788271	148930	FLJ32011	2	0	NA	NA
2	198523731	198721293	5334	PLCL1	15	0	NA	NA		1	46795677	46842473	8569	MKNK1	0	0	NA	NA		1	46795677	46842473	8569	MKNK1	2	0	NA	NA
2	199842469	200033446	23314	SATB2	15	0	NA	NA		1	46845978	46855093	148932	MOBKL2C	0	0	NA	NA		1	46845978	46855093	148932	MOBKL2C	2	0	NA	NA
2	200031340	200034384	440928	LOC440928	15	0	NA	NA		1	46873298	46906615	64756	ATPAF1	0	0	NA	NA		1	46873298	46906615	64756	ATPAF1	2	0	NA	NA
2	200042864	200049903	150538	FLJ32063	15	0	NA	NA		1	46910032	46911847	374973	LOC374973	0	0	NA	NA		1	46910032	46911847	374973	LOC374973	2	0	NA	NA
2	200232872	200234360	389069	LOC389069	15	0	NA	NA		1	46913420	46957323	9813	KIAA0494	0	0	NA	NA		1	46913420	46957323	9813	KIAA0494	2	0	NA	NA
2	200333512	200423998	389070	LOC389070	15	0	NA	NA		1	47037329	47057672	1580	CYP4B1	0	0	NA	NA		1	47037329	47057672	1580	CYP4B1	2	0	NA	NA
2	200484274	200501241	205327	FLJ38973	15	0	NA	NA		1	47081210	47138803	163720	CYP4Z2P	0	0	NA	NA		1	47081210	47138803	163720	CYP4Z2P	2	0	NA	NA
2	200504301	200528468	129450	FLJ37953	15	0	NA	NA		1	47167433	47180004	1579	CYP4A11	0	0	NA	NA		1	47167433	47180004	1579	CYP4A11	2	0	NA	NA
2	200528285	200537085	79568	FLJ22555	15	0	NA	NA		1	47261827	47289010	260293	CYP4X1	0	0	NA	NA		1	47261827	47289010	260293	CYP4X1	2	0	NA	NA
3	189379025	189391711	401105	FLJ42393	15	0	NA	NA		1	47305747	47356579	199974	CYP4Z1	0	0	NA	NA		1	47305747	47356579	199974	CYP4Z1	2	0	NA	NA
3	190189865	190206762	647299	LOC647299	15	0	NA	NA		1	47375694	47387113	284541	CYP4A22	0	0	NA	NA		1	47375694	47387113	284541	CYP4A22	2	0	NA	NA
3	190351182	190351613	647300	LOC647300	15	0	NA	NA		1	47421848	47428358	10158	PDZK1IP1	0	0	NA	NA		1	47421848	47428358	10158	PDZK1IP1	2	0	NA	NA
3	190372457	190523964	285386	FAM79B	15	0	NA	NA		1	47572175	47617098	51727	CMPK	0	0	NA	NA		1	47572175	47617098	51727	CMPK	2	0	NA	NA
5	713891	746421	11076	TPPP	15	0	NA	NA		1	47654331	47656311	2301	FOXE3	0	0	NA	NA		1	47654331	47656311	2301	FOXE3	2	0	NA	NA
6	92858740	92862174	644479	LOC644479	15	0	NA	NA		1	47674276	47678950	2306	FOXD2	0	0	NA	NA		1	47674276	47678950	2306	FOXD2	2	0	NA	NA
6	93858266	93859307	135270	LOC135270	15	0	NA	NA		1	48012433	48236962	388630	LOC388630	0	0	NA	NA		1	48012433	48236962	388630	LOC388630	2	0	NA	NA
6	94007860	94185993	2045	EPHA7	15	0	NA	NA		1	48288924	48329989	645133	LOC645133	0	0	NA	NA		1	48288924	48329989	645133	LOC645133	2	0	NA	NA
6	94473528	94542914	643432	LOC643432	15	0	NA	NA		1	48404712	48404978	391037	LOC391037	0	0	NA	NA		1	48404712	48404978	391037	LOC391037	2	0	NA	NA
6	94876087	94877097	644562	LOC644562	15	0	NA	NA		1	48460991	48486903	200010	SLC5A9	0	0	NA	NA		1	48460991	48486903	200010	SLC5A9	2	0	NA	NA
6	95111167	95111322	644569	LOC644569	15	0	NA	NA		1	48536865	48710432	54558	SPATA6	0	0	NA	NA		1	48536865	48710432	54558	SPATA6	2	0	NA	NA
6	95160999	95170097	644579	LOC644579	15	0	NA	NA		1	48563233	48564405	5512	PPP1R8P	0	0	NA	NA		1	48563233	48564405	5512	PPP1R8P	2	0	NA	NA
6	96058779	96059093	360172	CYCSP17	15	0	NA	NA		1	48673965	48676167	644462	LOC644462	0	0	NA	NA		1	48673965	48676167	644462	LOC644462	2	0	NA	NA
6	96132134	96164047	79694	MANEA	15	0	NA	NA		1	48822129	49283973	84871	AGBL4	0	0	NA	NA		1	48822129	49283973	84871	AGBL4	3	0	NA	NA
6	96459303	96546946	442236	LOC442236	15	0	NA	NA		1	48966129	49015090	79656	C1orf165	0	0	NA	NA		1	48966129	49015090	79656	C1orf165	3	0	NA	NA
6	96570590	96760477	10690	FUT9	15	0	NA	NA		1	50347225	50439648	1996	ELAVL4	0	0	NA	NA		1	50347225	50439648	1996	ELAVL4	3	0	NA	NA
6	97076438	97109873	23376	KIAA0776	15	0	NA	NA		1	50564391	50565302	343184	LOC343184	0	0	NA	NA		1	50564391	50565302	343184	LOC343184	3	0	NA	NA
6	97117156	97171233	9457	FHL5	15	0	NA	NA		1	50655816	50659796	63950	DMRTA2	0	0	NA	NA		1	50655816	50659796	63950	DMRTA2	3	0	NA	NA
6	97203082	97316618	442237	LOC442237	15	0	NA	NA		1	50679523	51198524	11124	FAF1	0	0	NA	NA		1	50679523	51198524	11124	FAF1	3	0	NA	NA
6	97352645	97391921	81491	GPR63	15	0	NA	NA		1	51084729	51085102	359781	MRPS6P2	0	0	NA	NA		1	51084729	51085102	359781	MRPS6P2	3	0	NA	NA
6	97391532	97392510	642420	LOC642420	15	0	NA	NA		1	51206149	51208689	653587	LOC653587	0	0	NA	NA		1	51206149	51208689	653587	LOC653587	3	0	NA	NA
6	97445609	97452476	29078	C6orf66	15	0	NA	NA		1	51340494	51386336	284546	C1orf185	0	0	NA	NA		1	51340494	51386336	284546	C1orf185	3	0	NA	NA
6	99954924	99969288	25957	C6orf111	15	0	NA	NA		1	51396159	51397085	391039	LOC391039	0	0	NA	NA		1	51396159	51397085	391039	LOC391039	3	0	NA	NA
6	99986909	100070080	85015	USP45	15	0	NA	NA		1	51467750	51468371	645245	LOC645245	0	0	NA	NA		1	51467750	51468371	645245	LOC645245	3	0	NA	NA
6	100069682	100071047	642765	LOC642765	15	0	NA	NA		1	51474559	51511798	26994	RNF11	0	0	NA	NA		1	51474559	51511798	26994	RNF11	3	0	NA	NA
6	100161371	100170175	59336	PRDM13	15	0	NA	NA		1	51488814	51489748	440589	LOC440589	0	0	NA	NA		1	51488814	51489748	440589	LOC440589	3	0	NA	NA
6	100475362	100548835	84539	GPR145	15	0	NA	NA		1	51525376	51583305	22996	C1orf34	0	0	NA	NA		1	51525376	51583305	22996	C1orf34	3	0	NA	NA
6	100548677	100630997	642491	LOC642491	15	0	NA	NA		1	51797343	51815440	441884	LOC441884	0	0	NA	NA		1	51797343	51815440	441884	LOC441884	3	0	NA	NA
6	100632071	100648491	442238	LOC442238	15	0	NA	NA		1	51855352	52026729	114883	OSBPL9	0	0	NA	NA		1	51855352	52026729	114883	OSBPL9	3	0	NA	NA
6	100690579	100691260	442239	LOC442239	15	0	NA	NA		1	52027470	52117010	4898	NRD1	0	0	NA	NA		1	52027470	52117010	4898	NRD1	3	0	NA	NA
6	100943471	101018272	6492	SIM1	15	0	NA	NA		1	52157420	52228936	5865	RAB3B	0	0	NA	NA		1	52157420	52228936	5865	RAB3B	3	0	NA	NA
6	101063329	101435945	10973	ASCC3	15	0	NA	NA		1	52258391	52293635	51060	TXNDC12	0	0	NA	NA		1	52258391	52293635	51060	TXNDC12	3	0	NA	NA
6	101084758	101085826	153893	LOC153893	15	0	NA	NA		1	52270365	52272060	112970	KTI12	0	0	NA	NA		1	52270365	52272060	112970	KTI12	3	0	NA	NA
6	101444587	101444877	653171	LOC653171	15	0	NA	NA		1	52294561	52326652	91408	BTF3L4	0	0	NA	NA		1	52294561	52326652	91408	BTF3L4	3	0	NA	NA
6	101953675	102623474	2898	GRIK2	15	0	NA	NA		1	52380634	52584946	9372	ZFYVE9	0	0	NA	NA		1	52380634	52584946	9372	ZFYVE9	3	0	NA	NA
8	52796779	52797298	693	BTF3P1	15	0	NA	NA		1	52455690	52456714	645275	LOC645275	0	0	NA	NA		1	52455690	52456714	645275	LOC645275	3	0	NA	NA
8	52892700	52936350	115294	PCMTD1	15	0	NA	NA		1	52588855	52604452	200014	CC2D1B	0	0	NA	NA		1	52588855	52604452	200014	CC2D1B	3	0	NA	NA
8	53185952	53484856	9705	ST18	15	0	NA	NA		1	52605016	52608521	645293	LOC645293	0	0	NA	NA		1	52605016	52608521	645293	LOC645293	3	0	NA	NA
8	53609251	53640574	389658	UNQ9433	15	0	NA	NA		1	52611089	52642719	4998	ORC1L	0	0	NA	NA		1	52611089	52642719	4998	ORC1L	3	0	NA	NA
8	53697571	53789545	9821	RB1CC1	15	0	NA	NA		1	52642824	52656438	84950	PRPF38A	0	0	NA	NA		1	52642824	52656438	84950	PRPF38A	3	0	NA	NA
8	53788690	53790919	644727	LOC644727	15	0	NA	NA		1	52661535	52791331	23318	ZCCHC11	0	0	NA	NA		1	52661535	52791331	23318	ZCCHC11	3	0	NA	NA
8	53967970	53968233	644755	LOC644755	15	0	NA	NA		1	52790314	52812081	645311	LOC645311	0	0	NA	NA		1	52790314	52812081	645311	LOC645311	3	0	NA	NA
8	54015021	54016007	2831	GPR7	15	0	NA	NA		1	52840632	52847310	2882	GPX7	0	0	NA	NA		1	52840632	52847310	2882	GPX7	3	0	NA	NA
8	54300829	54326747	4986	OPRK1	15	0	NA	NA		1	52871654	52907943	348378	MGC52498	0	0	NA	NA		1	52871654	52907943	348378	MGC52498	3	0	NA	NA
8	97575058	97693213	6383	SDC2	15	0	NA	NA		1	52925102	52936626	65260	C1orf163	0	0	NA	NA		1	52925102	52936626	65260	C1orf163	3	0	NA	NA
15	61687870	61913140	8925	HERC1	14.5	0	NA	NA		1	52964769	53063913	79699	ZYG11B	0	0	NA	NA		1	52964769	53063913	79699	ZYG11B	3	0	NA	NA
15	76250242	76313954	23205	ACSBG1	14.5	0	NA	NA		1	53080771	53133258	440590	ZYG11A	0	0	NA	NA		1	53080771	53133258	440590	ZYG11A	3	0	NA	NA
6	97479324	97694980	114792	KIAA1900	14.5	0	NA	NA		1	53134493	53159986	55268	ECHDC2	0	0	NA	NA		1	53134493	53159986	55268	ECHDC2	3	0	NA	NA
6	99924073	99948801	51805	COQ3	14.5	0	NA	NA		1	53165536	53289870	6342	SCP2	0	0	NA	NA		1	53165536	53289870	6342	SCP2	3	0	NA	NA
10	17726130	17797913	8027	STAM	14	0	NA	NA		1	53231456	53232013	653607	LOC653607	0	0	NA	NA		1	53231456	53232013	653607	LOC653607	3	0	NA	NA
10	20145378	20609121	84898	PLXDC2	14	0	NA	NA		1	53232986	53234286	653511	LOC653511	0	0	NA	NA		1	53232986	53234286	653511	LOC653511	3	0	NA	NA
12	21580390	21648821	2998	GYS2	14	0	NA	NA		1	53300473	53323762	127435	PODN	0	0	NA	NA		1	53300473	53323762	127435	PODN	3	0	NA	NA
12	21679543	21702043	3945	LDHB	14	0	NA	NA		1	53325443	53380837	6512	SLC1A7	0	0	NA	NA		1	53325443	53380837	6512	SLC1A7	3	0	NA	NA
12	21809156	21819014	3764	KCNJ8	14	0	NA	NA		1	53393311	53393541	645349	LOC645349	0	0	NA	NA		1	53393311	53393541	645349	LOC645349	3	0	NA	NA
12	21845245	21980875	10060	ABCC9	14	0	NA	NA		1	53434689	53452455	1376	CPT2	0	0	NA	NA		1	53434689	53452455	1376	CPT2	3	0	NA	NA
12	22090426	22109869	55907	CMAS	14	0	NA	NA		1	53452359	53458877	54987	C1orf123	0	0	NA	NA		1	53452359	53458877	54987	C1orf123	3	0	NA	NA
12	102948636	102950401	643576	LOC643576	14	0	NA	NA		1	53465152	53476795	4116	MAGOH	0	0	NA	NA		1	53465152	53476795	4116	MAGOH	3	0	NA	NA
12	102982457	103021373	29915	HCFC2	14	0	NA	NA		1	53483800	53566409	7804	LRP8	0	0	NA	NA		1	53483800	53566409	7804	LRP8	3	0	NA	NA
12	103034988	103056170	4801	NFYB	14	0	NA	NA		1	53676635	53677634	163742	FLJ40434	0	0	NA	NA		1	53676635	53677634	163742	FLJ40434	3	0	NA	NA
12	103065306	103075900	644278	LOC644278	14	0	NA	NA		1	53697660	53705746	63948	DMRTB1	0	0	NA	NA		1	53697660	53705746	63948	DMRTB1	3	0	NA	NA
12	103180069	103191537	390354	LOC390354	14	0	NA	NA		1	53744494	53972465	148979	GLIS1	0	0	NA	NA		1	53744494	53972465	148979	GLIS1	3	0	NA	NA
12	103204857	103268192	7296	TXNRD1	14	0	NA	NA		1	53976669	53977764	645379	LOC645379	0	0	NA	NA		1	53976669	53977764	645379	LOC645379	3	0	NA	NA
12	103221679	103223113	493861	EID3	14	0	NA	NA		1	54005976	54076763	55706	TMEM48	0	0	NA	NA		1	54005976	54076763	55706	TMEM48	3	0	NA	NA
15	61986288	62125574	23604	DAPK2	14	0	NA	NA		1	54089994	54128041	54432	YIPF1	0	0	NA	NA		1	54089994	54128041	54432	YIPF1	3	0	NA	NA
15	62151814	62173260	84191	FAM96A	14	0	NA	NA		1	54132449	54149347	1733	DIO1	0	0	NA	NA		1	54132449	54149347	1733	DIO1	3	0	NA	NA
15	62175230	62223486	6642	SNX1	14	0	NA	NA		1	54159822	54183857	51668	C1orf41	0	0	NA	NA		1	54159822	54183857	51668	C1orf41	3	0	NA	NA
19	14835398	14837074	390894	OR7A2P	14	0	NA	NA		1	54184625	54206427	115353	LRRC42	0	0	NA	NA		1	54184625	54206427	115353	LRRC42	3	0	NA	NA
19	14852238	14853167	26333	OR7A17	14	0	NA	NA		1	54247094	54256391	388633	LDLRAD1	0	0	NA	NA		1	54247094	54256391	388633	LDLRAD1	3	0	NA	NA
19	14858658	14859084	81081	OR7A18P	14	0	NA	NA		1	54269937	54291699	9528	TMEM59	1	0	NA	NA		1	54269937	54291699	9528	TMEM59	3	0	NA	NA
19	14863671	14864616	390895	OR7A1P	14	0	NA	NA		1	54291862	54338004	127428	C1orf83	1	0	NA	NA		1	54291862	54338004	127428	C1orf83	3	0	NA	NA
19	14875139	14875784	26668	OR7A3P	14	0	NA	NA		1	54377256	54392031	200008	LOC200008	1	0	NA	NA		1	54377256	54392031	200008	LOC200008	3	0	NA	NA
19	14888225	14889213	26669	OR7A11P	14	0	NA	NA		1	54424414	54438273	606495	LOC606495	1	0	NA	NA		1	54424414	54438273	606495	LOC606495	3	0	NA	NA
19	14899125	14899773	26335	OR7A15P	14	0	NA	NA		1	54438428	54456639	51253	MRPL37	1	0	NA	NA		1	54438428	54456639	51253	MRPL37	3	0	NA	NA
19	14913301	14914260	26658	OR7C2	14	0	NA	NA		1	54464783	54644572	23648	SSBP3	1	0	NA	NA		1	54464783	54644572	23648	SSBP3	3	0	NA	NA
19	14921991	14944730	6511	SLC1A6	14	0	NA	NA		1	54775447	54775950	645436	LOC645436	1	0	NA	NA		1	54775447	54775950	645436	LOC645436	3	0	NA	NA
19	14982556	14995081	126402	FLJ40365	14	0	NA	NA		1	54780317	54780691	645442	LOC645442	1	0	NA	NA		1	54780317	54780691	645442	LOC645442	3	0	NA	NA
19	15024015	15027900	23581	CASP14	14	0	NA	NA		1	54786489	54873005	26027	ACOT11	1	0	NA	NA		1	54786489	54873005	26027	ACOT11	3	0	NA	NA
19	15058877	15059944	126370	OR1I1	14	0	NA	NA		1	54847442	54861786	338094	C1orf179	1	0	NA	NA		1	54847442	54861786	338094	C1orf179	3	0	NA	NA
19	15079214	15086789	85360	SYDE1	14	0	NA	NA		1	54880047	54948527	374977	C1orf175	1	0	NA	NA		1	54880047	54948527	374977	C1orf175	3	0	NA	NA
19	15086785	15097577	10994	ILVBL	14	0	NA	NA		1	54954144	54980569	7268	TTC4	1	0	NA	NA		1	54954144	54980569	7268	TTC4	3	0	NA	NA
19	15112716	15114950	401903	OR10B1P	14	0	NA	NA		1	54995159	55002775	25973	PARS2	1	0	NA	NA		1	54995159	55002775	25973	PARS2	3	0	NA	NA
19	15131444	15172792	4854	NOTCH3	14	0	NA	NA		1	55022812	55039459	55001	TTC22	1	0	NA	NA		1	55022812	55039459	55001	TTC22	3	0	NA	NA
19	15198730	15204231	79852	ABHD9	14	0	NA	NA		1	55044324	55080513	163747	C1orf177	1	0	NA	NA		1	55044324	55080513	163747	C1orf177	3	0	NA	NA
19	15325335	15351603	10270	AKAP8	14	0	NA	NA		1	55087888	55125493	1718	DHCR24	1	0	NA	NA		1	55087888	55125493	1718	DHCR24	3	0	NA	NA
19	15351859	15390833	26993	AKAP8L	14	0	NA	NA		1	55219053	55230554	199964	TMEM61	1	0	NA	NA		1	55219053	55230554	199964	TMEM61	3	0	NA	NA
19	15393231	15421756	58525	WIZ	14	0	NA	NA		1	55237205	55247053	7809	BSND	1	0	NA	NA		1	55237205	55247053	7809	BSND	3	0	NA	NA
19	15423441	15439831	64926	FLJ21438	14	0	NA	NA		1	55277808	55303111	255738	PCSK9	1	0	NA	NA		1	55277808	55303111	255738	PCSK9	3	0	NA	NA
19	15440463	15451312	114770	PGLYRP2	14	0	NA	NA		1	55304626	55376515	23358	USP24	1	0	NA	NA		1	55304626	55376515	23358	USP24	3	0	NA	NA
19	15480337	15524127	126410	FLJ39501	14	0	NA	NA		1	55379983	55453374	645494	LOC645494	1	0	NA	NA		1	55379983	55453374	645494	LOC645494	3	0	NA	NA
19	15535338	15556902	390896	LOC390896	14	0	NA	NA		1	55460640	55461633	645506	LOC645506	1	0	NA	NA		1	55460640	55461633	645506	LOC645506	3	0	NA	NA
19	15583455	15584414	401904	LOC401904	14	0	NA	NA		1	55605726	55607035	645538	LOC645538	1	0	NA	NA		1	55605726	55607035	645538	LOC645538	3	0	NA	NA
19	15587421	15601445	11283	CYP4F8	14	0	NA	NA		1	55819298	55973263	400754	FLJ45337	1	0	NA	NA		1	55819298	55973263	400754	FLJ45337	3	0	NA	NA
19	15612707	15634634	4051	CYP4F3	14	0	NA	NA		1	56446195	56446716	127406	LOC127406	1	0	NA	NA		1	56446195	56446716	127406	LOC127406	3	0	NA	NA
19	15636116	15641302	646575	LOC646575	14	0	NA	NA		1	56733021	56817845	8613	PPAP2B	1	0	NA	NA		1	56733021	56817845	8613	PPAP2B	3	0	NA	NA
19	15644918	15668984	66002	CYP4F12	14	0	NA	NA		1	56883608	56946709	5563	PRKAA2	1	0	NA	NA		1	56883608	56946709	5563	PRKAA2	3	0	NA	NA
19	15699854	15700801	26538	OR10H2	14	0	NA	NA		1	56957066	57057632	199920	C1orf168	1	0	NA	NA		1	56957066	57057632	199920	C1orf168	3	0	NA	NA
19	15713203	15714153	26532	OR10H3	14	0	NA	NA		1	57093065	57156482	731	C8A	1	0	NA	NA		1	57093065	57156482	731	C8A	3	0	NA	NA
19	15731150	15751791	388514	LOC388514	14	0	NA	NA		1	57167471	57204276	732	C8B	1	0	NA	NA		1	57167471	57204276	732	C8B	3	0	NA	NA
19	15765859	15766806	284433	OR10H5	14	0	NA	NA		1	57236167	58488799	1600	DAB1	1	0	NA	NA		1	57236167	58488799	1600	DAB1	3	0	NA	NA
19	15778891	15779847	26539	OR10H1	14	0	NA	NA		1	57661537	57663012	645661	LOC645661	1	0	NA	NA		1	57661537	57663012	645661	LOC645661	3	0	NA	NA
19	15843508	15843693	646596	LOC646596	14	0	NA	NA		1	58294305	58294763	644928	LOC644928	1	0	NA	NA		1	58294305	58294763	644928	LOC644928	3	0	NA	NA
19	15849834	15869884	8529	CYP4F2	14	0	NA	NA		1	58466656	58467275	414357	LOC414357	1	0	NA	NA		1	58466656	58467275	414357	LOC414357	3	0	NA	NA
19	15874133	15875110	440511	LOC440511	14	0	NA	NA		1	58718979	58785034	115209	OMA1	1	0	NA	NA		1	58718979	58785034	115209	OMA1	3	0	NA	NA
19	15884181	15906326	57834	CYP4F11	14	0	NA	NA		1	58813231	58816033	4070	TACSTD2	1	0	NA	NA		1	58813231	58816033	4070	TACSTD2	3	0	NA	NA
19	15920818	15921768	126541	OR10H4	14	0	NA	NA		1	58868171	58870148	266920	AK2B	1	0	NA	NA		1	58868171	58870148	266920	AK2B	3	0	NA	NA
19	15951615	15970837	646610	LOC646610	14	0	NA	NA		1	58898184	58938312	114803	MYSM1	1	0	NA	NA		1	58898184	58938312	114803	MYSM1	3	0	NA	NA
19	16005564	16013945	148231	FLJ25328	14	0	NA	NA		1	59121134	59137990	645757	LOC645757	1	0	NA	NA		1	59121134	59137990	645757	LOC645757	3	0	NA	NA
19	16023787	16024525	81090	OR1AB1P	14	0	NA	NA		1	59237936	59238754	391044	LOC391044	1	0	NA	NA		1	59237936	59238754	391044	LOC391044	3	0	NA	NA
19	16083490	16105445	4218	RAB8A	14	0	NA	NA		1	59294266	59316370	645785	LOC645785	1	0	NA	NA		1	59294266	59316370	645785	LOC645785	3	0	NA	NA
19	16105838	16130381	84941	HSH2D	14	0	NA	NA		1	59535328	60000987	55277	FLJ10986	1	0	NA	NA		1	59535328	60000987	55277	FLJ10986	3	0	NA	NA
19	16133179	16145286	117286	CIB3	14	0	NA	NA		1	60053121	60111238	51361	HOOK1	1	0	NA	NA		1	60053121	60111238	51361	HOOK1	3	0	NA	NA
2	173000616	173079251	3655	ITGA6	14	0	NA	NA		1	60131568	60165011	1573	CYP2J2	1	0	NA	NA		1	60131568	60165011	1573	CYP2J2	3	0	NA	NA
2	173129025	173172108	5163	PDK1	14	0	NA	NA		1	60228654	60312014	127795	C1orf87	1	0	NA	NA		1	60228654	60312014	127795	C1orf87	3	0	NA	NA
2	173308853	173625861	11069	RAPGEF4	14	0	NA	NA		1	60897897	61063838	645850	LOC645850	1	0	NA	NA		1	60897897	61063838	645850	LOC645850	3	0	NA	NA
2	173338531	173338911	643900	LOC643900	14	0	NA	NA		1	61096876	61104204	645865	LOC645865	1	0	NA	NA		1	61096876	61104204	645865	LOC645865	3	0	NA	NA
2	173648816	173840986	51776	ZAK	14	0	NA	NA		1	61320881	61694624	4774	NFIA	1	0	NA	NA		1	61320881	61694624	4774	NFIA	1.5	0	NA	NA
2	173870604	173871507	643960	LOC643960	14	0	NA	NA		1	61487211	61491766	645030	LOC645030	1	0	NA	NA		1	61487211	61491766	645030	LOC645030	0	0	NA	NA
2	173927794	173941965	83879	CDCA7	14	0	NA	NA		1	61891740	61893788	414927	MGC34796	1	0	NA	NA		1	61891740	61893788	414927	MGC34796	0	0	NA	NA
2	173975479	174025757	442057	LOC442057	14	0	NA	NA		1	61919307	61963683	83941	TM2D1	1	0	NA	NA		1	61919307	61963683	83941	TM2D1	0	0	NA	NA
2	174050970	174051500	643991	LOC643991	14	0	NA	NA		1	61980737	62399195	10207	INADL	1	0	NA	NA		1	61980737	62399195	10207	INADL	0	0	NA	NA
2	174058697	174059336	643997	LOC643997	14	0	NA	NA		1	61980738	61981397	645915	LOC645915	1	0	NA	NA		1	61980738	61981397	645915	LOC645915	0	0	NA	NA
2	174148075	174149315	644002	LOC644002	14	0	NA	NA		1	62277102	62277371	645058	LOC645058	1	0	NA	NA		1	62277102	62277371	645058	LOC645058	0	0	NA	NA
2	174227094	174240567	644024	LOC644024	14	0	NA	NA		1	62433124	62449814	54596	ECAT11	1	0	NA	NA		1	62433124	62449814	54596	ECAT11	0	0	NA	NA
2	174444621	174451452	344178	LOC344178	14	0	NA	NA		1	62475409	62557671	163782	ANKRD38	1	0	NA	NA		1	62475409	62557671	163782	ANKRD38	0	0	NA	NA
2	174453845	174472396	644056	LOC644056	14	0	NA	NA		1	62674563	62690063	7398	USP1	1	0	NA	NA		1	62674563	62690063	7398	USP1	0	0	NA	NA
2	174481504	174538309	6670	SP3	14	0	NA	NA		1	62692985	62926557	85440	DOCK7	1	0	NA	NA		1	62692985	62926557	85440	DOCK7	0	0	NA	NA
2	174560583	174563160	644072	LOC644072	14	0	NA	NA		1	62835775	62843768	27329	ANGPTL3	1	0	NA	NA		1	62835775	62843768	27329	ANGPTL3	0	0	NA	NA
2	174615982	174616854	391462	LOC391462	14	0	NA	NA		1	63022391	63102638	84938	ATG4C	1	0	NA	NA		1	63022391	63102638	84938	ATG4C	0	0	NA	NA
2	174645421	174821611	29789	PTD004	14	0	NA	NA		1	63238762	63255865	199897	LOC199897	1	0	NA	NA		1	63238762	63255865	199897	LOC199897	0	0	NA	NA
2	174872187	174873930	644158	LOC644158	14	0	NA	NA		1	63397348	63555483	199899	LOC199899	1	0	NA	NA		1	63397348	63555483	199899	LOC199899	0	0	NA	NA
2	174882760	174883948	402112	LOC402112	14	0	NA	NA		1	63561318	63562754	27022	FOXD3	1	0	NA	NA		1	63561318	63562754	27022	FOXD3	0	0	NA	NA
2	174907412	174910540	389064	FLJ46347	14	0	NA	NA		1	63598048	63606412	441887	LOC441887	1	0	NA	NA		1	63598048	63606412	441887	LOC441887	0	0	NA	NA
2	174913056	174914132	644224	LOC644224	14	0	NA	NA		1	63605886	63675466	29929	ALG6	1	0	NA	NA		1	63605886	63675466	29929	ALG6	0	0	NA	NA
2	174921124	174968689	9541	CIR	14	0	NA	NA		1	63679050	63761423	23421	ITGB3BP	1	0	NA	NA		1	63679050	63761423	23421	ITGB3BP	0	0	NA	NA
2	174968713	175001974	79634	SCRN3	14	0	NA	NA		1	63761856	63810952	84455	KIAA1799	1	0	NA	NA		1	63761856	63810952	84455	KIAA1799	0	0	NA	NA
2	175004621	175060057	151556	GPR155	14	0	NA	NA		1	63831535	63898504	5236	PGM1	1	0	NA	NA		1	63831535	63898504	5236	PGM1	0	0	NA	NA
2	175074926	175075289	442058	LOC442058	14	0	NA	NA		1	64012043	64012495	646051	LOC646051	1	0	NA	NA		1	64012043	64012495	646051	LOC646051	0	0	NA	NA
2	175132548	175207550	7456	WASPIP	14	0	NA	NA		1	64012302	64417295	4919	ROR1	1	0	NA	NA		1	64012302	64417295	4919	ROR1	0	0	NA	NA
2	175292774	175293832	440926	LOC440926	14	0	NA	NA		1	64442078	64482615	148581	UBE2U	1	0	NA	NA		1	64442078	64482615	148581	UBE2U	0	0	NA	NA
2	175320853	175337416	1134	CHRNA1	14	0	NA	NA		1	64744186	64931324	57685	CACHD1	1	0	NA	NA		1	64744186	64931324	57685	CACHD1	0	0	NA	NA
2	175372338	175578361	1123	CHN1	14	0	NA	NA		1	64744189	64797940	653696	LOC653696	1	0	NA	NA		1	64744189	64797940	653696	LOC653696	0	0	NA	NA
2	175647252	175741143	1386	ATF2	14	0	NA	NA		1	64801954	64872359	653697	LOC653697	1	0	NA	NA		1	64801954	64872359	653697	LOC653697	0	0	NA	NA
2	175750853	175754699	518	ATP5G3	14	0	NA	NA		1	64983366	65071500	55225	RAVER2	1	0	NA	NA		1	64983366	65071500	55225	RAVER2	0	0	NA	NA
2	175757189	175757581	644301	LOC644301	14	0	NA	NA		1	65222978	65224168	391045	LOC391045	1	0	NA	NA		1	65222978	65224168	391045	LOC391045	0	0	NA	NA
2	176498656	176575264	80856	KIAA1715	14	0	NA	NA		1	65330625	65330886	199900	MRPS21P1	1	0	NA	NA		1	65330625	65330886	199900	MRPS21P1	0	0	NA	NA
2	176653081	176656930	344191	LOC344191	14	0	NA	NA		1	65385820	65465765	205	AK3L1	0	0	NA	NA		1	65385820	65465765	205	AK3L1	0	0	NA	NA
2	176672776	176673734	3238	HOXD12	14	0	NA	NA		1	65386679	65464448	387851	AK3L2	0	0	NA	NA		1	65386679	65464448	387851	AK3L2	0	0	NA	NA
2	176689746	176692672	3236	HOXD10	14	0	NA	NA		1	65492739	65494432	645195	LOC645195	0	0	NA	NA		1	65492739	65494432	645195	LOC645195	0	0	NA	NA
2	176695334	176697770	3235	HOXD9	14	0	NA	NA		1	65503018	65654140	9829	DNAJC6	0	0	NA	NA		1	65503018	65654140	9829	DNAJC6	0	0	NA	NA
2	176702723	176704974	3234	HOXD8	14	0	NA	NA		1	65536880	65538328	645200	LOC645200	0	0	NA	NA		1	65536880	65538328	645200	LOC645200	0	0	NA	NA
2	176724359	176726197	3233	HOXD4	14	0	NA	NA		1	65658906	65875410	3953	LEPR	0	0	NA	NA		1	65658906	65875410	3953	LEPR	0	0	NA	NA
2	176737051	176746072	3232	HOXD3	14	0	NA	NA		1	65658907	65670852	54741	LEPROT	0	0	NA	NA		1	65658907	65670852	54741	LEPROT	0	0	NA	NA
2	176761553	176763881	3231	HOXD1	14	0	NA	NA		1	66031452	66611860	5142	PDE4B	0.5	0	NA	NA		1	66031452	66611860	5142	PDE4B	0	0	NA	NA
2	176773830	176774362	440927	LOC440927	14	0	NA	NA		1	66280777	66288983	645227	LOC645227	0	0	NA	NA		1	66280777	66288983	645227	LOC645227	0	0	NA	NA
2	176815085	176815967	129841	LOC129841	14	0	NA	NA		1	66772553	66983356	84251	SGIP1	1	0	NA	NA		1	66772553	66983356	84251	SGIP1	0	0	NA	NA
2	176842383	176910999	10651	MTX2	14	0	NA	NA		1	66990730	67017058	200132	TCTEX1D1	1	0	NA	NA		1	66990730	67017058	200132	TCTEX1D1	0	0	NA	NA
2	177086627	177098938	644594	LOC644594	14	0	NA	NA		1	67036012	67039527	10022	INSL5	1	0	NA	NA		1	67036012	67039527	10022	INSL5	0	0	NA	NA
2	177202561	177263956	375295	LOC375295	14	0	NA	NA		1	67051156	67163158	79819	WDR78	1	0	NA	NA		1	67051156	67163158	79819	WDR78	0	0	NA	NA
2	177377270	177379297	2518	FUCA1P	14	0	NA	NA		1	67163230	67226301	57708	MIER1	1	0	NA	NA		1	67163230	67226301	57708	MIER1	0	0	NA	NA
2	177750655	177751235	391465	LOC391465	14	0	NA	NA		1	67242439	67292316	23169	SLC35D1	1	0	NA	NA		1	67242439	67292316	23169	SLC35D1	0	0	NA	NA
2	177754613	177771527	150739	LOC150739	14	0	NA	NA		1	67330447	67366808	400757	C1orf141	1	0	NA	NA		1	67330447	67366808	400757	C1orf141	0	0	NA	NA
2	177785774	177792273	220988	HNRPA3	14	0	NA	NA		1	67404757	67498250	149233	IL23R	1	0	NA	NA		1	67404757	67498250	149233	IL23R	0	0	NA	NA
2	177856482	177965661	285023	DKFZp451M2119	14	0	NA	NA		1	67545635	67635171	3595	IL12RB2	1	0	NA	NA		1	67545635	67635171	3595	IL12RB2	0	0	NA	NA
2	177965749	178111251	8540	AGPS	14	0	NA	NA		1	67646081	67668711	26135	SERBP1	1	0	NA	NA		1	67646081	67668711	26135	SERBP1	0	0	NA	NA
2	178123481	178125750	150737	FLJ30990	14	0	NA	NA		1	67923471	67926607	1647	GADD45A	1	0	NA	NA		1	67923471	67926607	1647	GADD45A	0	0	NA	NA
2	178187272	178191940	92104	FLJ13946	14	0	NA	NA		1	67939810	68071696	55970	GNG12	1	0	NA	NA		1	67939810	68071696	55970	GNG12	0	0	NA	NA
2	178201057	178645728	50940	PDE11A	14	0	NA	NA		1	68284233	68289048	9077	DIRAS3	1	0	NA	NA		1	68284233	68289048	9077	DIRAS3	0	0	NA	NA
2	178665473	178677443	360163	HCP9	14	0	NA	NA		1	68336739	68470841	79971	C1orf139	1	0	NA	NA		1	68336739	68470841	79971	C1orf139	0	0	NA	NA
2	178685397	178702629	129831	DRB1	14	0	NA	NA		1	68398845	68401450	645291	LOC645291	1	0	NA	NA		1	68398845	68401450	645291	LOC645291	0	0	NA	NA
2	178766955	178879253	653512	LOC653512	14	0	NA	NA		1	68480688	68481369	149224	LOC149224	1	0	NA	NA		1	68480688	68481369	149224	LOC149224	0	0	NA	NA
2	178767620	178969123	114880	OSBPL6	14	0	NA	NA		1	68667095	68688230	6121	RPE65	1	0	NA	NA		1	68667095	68688230	6121	RPE65	0	0	NA	NA
2	179004395	179024110	8575	PRKRA	14	0	NA	NA		1	68713526	68735295	55635	DEPDC1	1	0	NA	NA		1	68713526	68735295	55635	DEPDC1	0	0	NA	NA
2	179027685	179028634	10789	NUDCP2	14	0	NA	NA		1	68752015	68753114	171416	AF357533	1	0	NA	NA		1	68752015	68753114	171416	AF357533	0	0	NA	NA
2	179038267	179051568	51661	FKBP7	14	0	NA	NA		1	69998446	70360514	57554	LRRC7	1	0	NA	NA		1	69998446	70360514	57554	LRRC7	0	0	NA	NA
2	179053445	179078029	65977	PLEKHA3	14	0	NA	NA		1	70157599	70158790	5301	PIN1L	1	0	NA	NA		1	70157599	70158790	5301	PIN1L	0	0	NA	NA
2	179098962	179380394	7273	TTN	14	0	NA	NA		1	70383085	70443863	55631	LRRC40	1	0	NA	NA		1	70383085	70443863	55631	LRRC40	0	0	NA	NA
2	179408737	179457923	285025	FLJ39502	14	0	NA	NA		1	70443953	70490272	9295	SFRS11	1	0	NA	NA		1	70443953	70490272	9295	SFRS11	0	0	NA	NA
2	179681776	179764841	91404	SESTD1	14	0	NA	NA		1	70500129	70592993	81573	ANKRD13C	1	0	NA	NA		1	70500129	70592993	81573	ANKRD13C	0	0	NA	NA
2	179972700	179973847	644776	LOC644776	14	0	NA	NA		1	70593100	70606294	11147	HHLA3	1	0	NA	NA		1	70593100	70606294	11147	HHLA3	0	0	NA	NA
2	180014954	180434312	151126	ZNF533	14	0	NA	NA		1	70649543	70677841	1491	CTH	1	0	NA	NA		1	70649543	70677841	1491	CTH	0	0	NA	NA
2	180517848	180580090	57703	KIAA1604	14	0	NA	NA		1	70768797	70769780	391048	LOC391048	1	0	NA	NA		1	70768797	70769780	391048	LOC391048	0	0	NA	NA
2	181553357	181636395	10477	UBE2E3	14	0	NA	NA		1	70944919	70945104	646307	LOC646307	1	0	NA	NA		1	70944919	70945104	646307	LOC646307	0	0	NA	NA
3	160041550	160042567	27200	GPR79	14	0	NA	NA		1	71090624	71286079	5733	PTGER3	1	0	NA	NA		1	71090624	71286079	5733	PTGER3	0	0	NA	NA
3	160474238	161097833	29970	SCHIP1	14	0	NA	NA		1	71301562	71319333	9406	ZNF265	1	0	NA	NA		1	71301562	71319333	9406	ZNF265	0	0	NA	NA
3	161189323	161196500	3592	IL12A	14	0	NA	NA		1	71641213	72520865	257194	NEGR1	1	0	NA	NA		1	71641213	72520865	257194	NEGR1	0	0	NA	NA
3	161197040	161231906	647071	LOC647071	14	0	NA	NA		1	73343126	73344555	126811	LOC126811	1	0	NA	NA		1	73343126	73344555	126811	LOC126811	0	0	NA	NA
3	161299205	161303402	647076	LOC647076	14	0	NA	NA		1	74229924	74230946	646386	LOC646386	1	0	NA	NA		1	74229924	74230946	646386	LOC646386	0	0	NA	NA
3	161372983	161373333	402145	LOC402145	14	0	NA	NA		1	74264293	74282739	653733	LOC653733	1	0	NA	NA		1	74264293	74282739	653733	LOC653733	0	0	NA	NA
3	161425777	161428662	401097	LOC401097	14	0	NA	NA		1	74418179	74436419	127255	LRRC44	1	0	NA	NA		1	74418179	74436419	127255	LRRC44	0	0	NA	NA
3	161457482	161600014	57560	IFT80	14	0	NA	NA		1	74436514	74445708	8790	FPGT	1	0	NA	NA		1	74436514	74445708	8790	FPGT	0	0	NA	NA
3	161600118	161635435	10051	SMC4L1	14	0	NA	NA		1	74473673	74782696	51086	TNNI3K	1	0	NA	NA		1	74473673	74782696	51086	TNNI3K	0	0	NA	NA
3	161637907	161650320	286827	TRIM59	14	0	NA	NA		1	74806387	74818035	127254	C1orf173	1	0	NA	NA		1	74806387	74818035	127254	C1orf173	0	0	NA	NA
3	161652706	161654297	647084	LOC647084	14	0	NA	NA		1	74943772	74971315	1429	CRYZ	1	0	NA	NA		1	74943772	74971315	1429	CRYZ	0	0	NA	NA
3	161700656	161766070	3840	KPNA4	14	0	NA	NA		1	74971428	75003896	127253	C1orf171	1	0	NA	NA		1	74971428	75003896	127253	C1orf171	0	0	NA	NA
3	161767982	161770547	90133	KRT8L2	14	0	NA	NA		1	75366707	75399806	431707	LHX8	1	0	NA	NA		1	75366707	75399806	431707	LHX8	0	0	NA	NA
3	161877641	161878930	80117	ARL14	14	0	NA	NA		1	75444868	75849359	204962	SLC44A5	1	0	NA	NA		1	75444868	75849359	204962	SLC44A5	0	0	NA	NA
3	161956690	162271511	151742	PPM1L	14	0	NA	NA		1	75820369	75820835	646417	LOC646417	1	0	NA	NA		1	75820369	75820835	646417	LOC646417	0	0	NA	NA
3	162284365	162305806	8706	B3GALT3	14	0	NA	NA		1	75876445	75961303	646425	LOC646425	1	0	NA	NA		1	75876445	75961303	646425	LOC646425	0	0	NA	NA
3	162421793	162452489	51068	NMD3	14	0	NA	NA		1	75962870	76001771	34	ACADM	1	0	NA	NA		1	75962870	76001771	34	ACADM	0	0	NA	NA
3	162494266	162530720	646085	LOC646085	14	0	NA	NA		1	75980273	75983282	1744	DLSTP	1	0	NA	NA		1	75980273	75983282	1744	DLSTP	0	0	NA	NA
3	162545283	162573362	165679	ADMP	14	0	NA	NA		1	76024474	76033352	5876	RABGGTB	1	0	NA	NA		1	76024474	76033352	5876	RABGGTB	0	0	NA	NA
3	162546575	162546805	653814	LOC653814	14	0	NA	NA		1	76035218	76151511	4438	MSH4	1	0	NA	NA		1	76035218	76151511	4438	MSH4	0	0	NA	NA
3	162628181	162630100	647099	LOC647099	14	0	NA	NA		1	76157148	76170704	127247	ASB17	1	0	NA	NA		1	76157148	76170704	127247	ASB17	0	0	NA	NA
3	162703771	162704424	131149	LOC131149	14	0	NA	NA		1	76312992	76869220	256435	ST6GALNAC3	1	0	NA	NA		1	76312992	76869220	256435	ST6GALNAC3	0	0	NA	NA
3	164377731	164503777	647107	LOC647107	14	0	NA	NA		1	76932170	76946806	388642	LOC388642	1	0	NA	NA		1	76932170	76946806	388642	LOC388642	0	0	NA	NA
3	164400063	164504199	647109	LOC647109	14	0	NA	NA		1	77105774	77302325	81849	ST6GALNAC5	1	0	NA	NA		1	77105774	77302325	81849	ST6GALNAC5	0	0	NA	NA
3	165538631	165539752	647122	LOC647122	14	0	NA	NA		1	77306199	77316842	256483	LOC256483	1	0	NA	NA		1	77306199	77316842	256483	LOC256483	0	0	NA	NA
3	166179380	166278976	6476	SI	14	0	NA	NA		1	77329972	77457699	10026	PIGK	1	0	NA	NA		1	77329972	77457699	10026	PIGK	0	0	NA	NA
3	166323388	166323576	647130	LOC647130	14	0	NA	NA		1	77366151	77368005	645441	LOC645441	1	0	NA	NA		1	77366151	77368005	645441	LOC645441	0	0	NA	NA
3	166387202	166397163	22865	SLITRK3	14	0	NA	NA		1	77520330	77798242	26289	AK5	1	0	NA	NA		1	77520330	77798242	26289	AK5	0	0	NA	NA
3	166973387	167037944	590	BCHE	14	0	NA	NA		1	77802776	77920931	26009	ZZZ3	1	0	NA	NA		1	77802776	77920931	26009	ZZZ3	0	0	NA	NA
3	168266265	168267024	131055	LOC131055	14	0	NA	NA		1	77934260	77998125	23032	USP33	1	0	NA	NA		1	77934260	77998125	23032	USP33	0	0	NA	NA
3	168441114	168528470	79740	FLJ23049	14	0	NA	NA		1	78017897	78116680	374986	FAM73A	1	0	NA	NA		1	78017897	78116680	374986	FAM73A	0	0	NA	NA
3	168642417	168674512	5276	SERPINI2	14	0	NA	NA		1	78048049	78050205	653631	LOC653631	1	0	NA	NA		1	78048049	78050205	653631	LOC653631	0	0	NA	NA
3	172801339	172938566	5337	PLD1	14	0	NA	NA		1	78085373	78085727	645466	LOC645466	1	0	NA	NA		1	78085373	78085727	645466	LOC645466	0	0	NA	NA
3	173038713	173058076	389177	FLJ23172	14	0	NA	NA		1	78119621	78127812	374987	C1orf118	1	0	NA	NA		1	78119621	78127812	374987	C1orf118	0	0	NA	NA
3	173312936	173601181	64778	FNDC3B	14	0	NA	NA		1	78156396	78181497	91624	NEXN	1	0	NA	NA		1	78156396	78181497	91624	NEXN	0	0	NA	NA
3	173621198	173627571	391592	LOC391592	14	0	NA	NA		1	78243224	78255586	11080	DNAJB4	1	0	NA	NA		1	78243224	78255586	11080	DNAJB4	0	0	NA	NA
3	173645645	173648897	2693	GHSR	14	0	NA	NA		1	78284177	78375700	54810	GIPC2	1	0	NA	NA		1	78284177	78375700	54810	GIPC2	0	0	NA	NA
3	173706158	173723963	8743	TNFSF10	14	0	NA	NA		1	78467877	78532156	149047	MGC27382	1	0	NA	NA		1	78467877	78532156	149047	MGC27382	0	0	NA	NA
3	173803915	173804488	339858	LOC339858	14	0	NA	NA		1	78729316	78777063	5737	PTGFR	1	0	NA	NA		1	78729316	78777063	5737	PTGFR	0	0	NA	NA
3	173814485	173814769	647199	LOC647199	14	0	NA	NA		1	78858741	78880657	10964	IFI44L	1	0	NA	NA		1	78858741	78880657	10964	IFI44L	0	0	NA	NA
3	173831129	173911700	57552	AADACL1	14	0	NA	NA		1	78888104	78902345	10561	IFI44	1	0	NA	NA		1	78888104	78902345	10561	IFI44	0	0	NA	NA
3	173951336	174021957	1894	ECT2	14	0	NA	NA		1	78985443	78988932	343295	LOC343295	1	0	NA	NA		1	78985443	78988932	343295	LOC343295	0	0	NA	NA
3	173996975	173997042	26840	RNU4P4	14	0	NA	NA		1	79128043	79279105	64123	ELTD1	1	0	NA	NA		1	79128043	79279105	64123	ELTD1	0	0	NA	NA
3	174089841	174341695	83893	SPATA16	14	0	NA	NA		1	79293167	79294379	149050	LOC149050	1	0	NA	NA		1	79293167	79294379	149050	LOC149050	0	0	NA	NA
3	174399774	174399989	647206	LOC647206	14	0	NA	NA		1	79759772	79760215	343296	LOC343296	1	0	NA	NA		1	79759772	79760215	343296	LOC343296	0	0	NA	NA
3	174598938	175483810	22871	NLGN1	14	0	NA	NA		1	80328450	80330844	553139	LOC553139	1	0	NA	NA		1	80328450	80330844	553139	LOC553139	0	0	NA	NA
3	175577728	175578489	402150	LOC402150	14	0	NA	NA		1	80521625	80522245	646526	LOC646526	1	0	NA	NA		1	80521625	80522245	646526	LOC646526	0	0	NA	NA
3	175617141	175751837	647212	LOC647212	14	0	NA	NA		1	80689355	80691118	441889	LOC441889	1	0	NA	NA		1	80689355	80691118	441889	LOC441889	0	0	NA	NA
3	176059805	177006122	254827	NAALADL2	14	0	NA	NA		1	80734245	80734506	1338	COX6A1P	1	0	NA	NA		1	80734245	80734506	1338	COX6A1P	0	0	NA	NA
3	177177975	177181049	442097	LOC442097	14	0	NA	NA		1	81336510	81389570	646538	LOC646538	1	0	NA	NA		1	81336510	81389570	646538	LOC646538	0	0	NA	NA
3	180664828	180677532	442098	LOC442098	14	0	NA	NA		1	81391022	81392029	646542	LOC646542	1	0	NA	NA		1	81391022	81392029	646542	LOC646542	0	0	NA	NA
3	180763402	180788889	86	ACTL6A	14	0	NA	NA		1	81446841	81447492	343301	LOC343301	1	0	NA	NA		1	81446841	81447492	343301	LOC343301	0	0	NA	NA
3	180788947	180805128	57129	MRPL47	14	0	NA	NA		1	81544435	81973597	646562	LOC646562	1	0	NA	NA		1	81544435	81973597	646562	LOC646562	0	0	NA	NA
3	180805269	180824982	4711	NDUFB5	14	0	NA	NA		1	81730113	81744012	646555	LOC646555	1	0	NA	NA		1	81730113	81744012	646555	LOC646555	0	0	NA	NA
3	180853635	180984675	8975	USP13	14	0	NA	NA		1	81795390	81796793	646556	LOC646556	1	0	NA	NA		1	81795390	81796793	646556	LOC646556	0	0	NA	NA
3	181000744	181237211	51555	PEX5L	14	0	NA	NA		1	82038670	82230695	23266	LPHN2	1	0	NA	NA		1	82038670	82230695	23266	LPHN2	0	0	NA	NA
3	181412993	181413614	647249	LOC647249	14	0	NA	NA		1	84108031	84237403	79739	TTLL7	1	0	NA	NA		1	84108031	84237403	79739	TTLL7	0	0	NA	NA
3	181482266	181525546	131054	LOC131054	14	0	NA	NA		1	84316333	84476769	5567	PRKACB	1	0	NA	NA		1	84316333	84476769	5567	PRKACB	0	0	NA	NA
3	181802654	181811453	151613	TTC14	14	0	NA	NA		1	84482541	84483124	646598	LOC646598	1	0	NA	NA		1	84482541	84483124	646598	LOC646598	0	0	NA	NA
3	181814400	181938350	339829	CCDC39	14	0	NA	NA		1	84536637	84589067	148418	SAMD13	1	0	NA	NA		1	84536637	84589067	148418	SAMD13	0	0	NA	NA
3	181908074	182070654	647255	LOC647255	14	0	NA	NA		1	84602139	84623103	391051	LOC391051	1	0	NA	NA		1	84602139	84623103	391051	LOC391051	0	0	NA	NA
3	181973227	181974396	647253	LOC647253	14	0	NA	NA		1	84636803	84653279	58511	DNASE2B	1	0	NA	NA		1	84636803	84653279	58511	DNASE2B	0	0	NA	NA
3	182088152	182088557	391595	LOC391595	14	0	NA	NA		1	84717546	84735952	80135	BXDC5	1	0	NA	NA		1	84717546	84735952	80135	BXDC5	0	0	NA	NA
3	182113146	182177644	8087	FXR1	14	0	NA	NA		1	84736680	84744831	2787	GNG5	1	0	NA	NA		1	84736680	84744831	2787	GNG5	0	0	NA	NA
3	182184197	182190224	131118	DNAJC19	14	0	NA	NA		1	84744601	84791368	64173	SPATA1	1	0	NA	NA		1	84744601	84791368	64173	SPATA1	0	0	NA	NA
3	188869388	188870895	6750	SST	14	0	NA	NA		1	84792810	84812686	1486	CTBS	1	0	NA	NA		1	84792810	84812686	1486	CTBS	0	0	NA	NA
3	188898741	188903039	344892	RTP2	14	0	NA	NA		1	84866501	84873291	439927	C1orf180	1	0	NA	NA		1	84866501	84873291	439927	C1orf180	0	0	NA	NA
6	97701132	97837773	253714	C6orf167	14	0	NA	NA		1	84882184	84928768	117178	SSX2IP	1	0	NA	NA		1	84882184	84928768	117178	SSX2IP	0	0	NA	NA
6	99389301	99393387	5454	POU3F2	14	0	NA	NA		1	85048603	85104430	23566	EDG7	1	0	NA	NA		1	85048603	85104430	23566	EDG7	0	0	NA	NA
6	99428322	99502570	26235	FBXL4	14	0	NA	NA		1	85163854	85235384	255231	MCOLN2	1	0	NA	NA		1	85163854	85235384	255231	MCOLN2	0	0	NA	NA
6	99729268	99732167	389416	DHRS6P1	14	0	NA	NA		1	85256353	85286757	55283	MCOLN3	1	0	NA	NA		1	85256353	85286757	55283	MCOLN3	0	0	NA	NA
6	99835257	99904252	84553	C6orf168	14	0	NA	NA		1	85300595	85371407	126820	WDR63	1	0	NA	NA		1	85300595	85371407	126820	WDR63	0	0	NA	NA
7	91339957	91347952	7978	MTERF	14	0	NA	NA		1	85396979	85439858	84144	SYDE2	1	0	NA	NA		1	85396979	85439858	84144	SYDE2	0	0	NA	NA
7	91579402	91601946	1595	CYP51A1	14	0	NA	NA		1	85490244	85497913	148423	C1orf52	1	0	NA	NA		1	85490244	85497913	148423	C1orf52	0	0	NA	NA
7	91608899	91646899	401387	LOC401387	14	0	NA	NA		1	85514711	85516458	646626	LOC646626	1	0	NA	NA		1	85514711	85516458	646626	LOC646626	0	0	NA	NA
7	91666219	91713350	889	KRIT1	14	0	NA	NA		1	85556756	85703411	23576	DDAH1	1	0	NA	NA		1	85556756	85703411	23576	DDAH1	0	0	NA	NA
7	91712690	91869314	54467	ANKIB1	14	0	NA	NA		1	85819048	85821978	3491	CYR61	1	0	NA	NA		1	85819048	85821978	3491	CYR61	0	0	NA	NA
7	91880223	91906812	402675	LOC402675	14	0	NA	NA		1	85891079	85946689	54680	C1orf181	1	0	NA	NA		1	85891079	85946689	54680	C1orf181	0	0	NA	NA
7	91909267	91909744	645862	LOC645862	14	0	NA	NA		1	85967504	86394709	255631	COL24A1	1	0	NA	NA		1	85967504	86394709	255631	COL24A1	0	0	NA	NA
7	91914824	91926086	57798	GATAD1	14	0	NA	NA		1	86587008	86634591	57489	ODF2L	1	0	NA	NA		1	86587008	86634591	57489	ODF2L	0	0	NA	NA
7	91935631	91938674	30816	ERVWE1	14	0	NA	NA		1	86654220	86654603	646655	LOC646655	1	0	NA	NA		1	86654220	86654603	646655	LOC646655	0	0	NA	NA
7	91954276	91995745	5189	PEX1	14	0	NA	NA		1	86662413	86694829	9635	CLCA2	1	0	NA	NA		1	86662413	86694829	9635	CLCA2	0	0	NA	NA
7	91996043	92004779	84060	DKFZP564O0523	14	0	NA	NA		1	86706639	86738532	1179	CLCA1	1	0	NA	NA		1	86706639	86738532	1179	CLCA1	0	0	NA	NA
7	92019890	92025127	442710	LOC442710	14	0	NA	NA		1	86785349	86819025	22802	CLCA4	1	0	NA	NA		1	86785349	86819025	22802	CLCA4	0	0	NA	NA
7	92028140	92057589	257415	MGC40405	14	0	NA	NA		1	86872547	86893647	9629	CLCA3	1	0	NA	NA		1	86872547	86893647	9629	CLCA3	0	0	NA	NA
7	92302904	92384431	442597	LOC442597	14	0	NA	NA		1	86943092	86982914	51100	SH3GLB1	1	0	NA	NA		1	86943092	86982914	51100	SH3GLB1	0	0	NA	NA
8	55121491	55177130	10434	LYPLA1	14	0	NA	NA		1	87019877	87025785	388132	dJ612B15.1	1	0	NA	NA		1	87019877	87025785	388132	dJ612B15.1	0	0	NA	NA
8	55148087	55149064	22814	TDGF5	14	0	NA	NA		1	87100716	87152695	9403	2015-09-01	1	0	NA	NA		1	87100716	87152695	9403	2015-09-01	0	0	NA	NA
8	55190566	55191593	644866	LOC644866	14	0	NA	NA		1	87152950	87348252	9653	HS2ST1	1	0	NA	NA		1	87152950	87348252	9653	HS2ST1	0	0	NA	NA
8	55210334	55223014	29088	MRPL15	14	0	NA	NA		1	87370246	87372866	339524	LOC339524	1	0	NA	NA		1	87370246	87372866	339524	LOC339524	0	0	NA	NA
8	55266649	55267149	392221	LOC392221	14	0	NA	NA		1	87566739	87583851	8543	LMO4	1	0	NA	NA		1	87566739	87583851	8543	LMO4	0	0	NA	NA
8	55533048	55535484	64321	SOX17	14	0	NA	NA		1	88736284	88767147	401954	LOC401954	1	0	NA	NA		1	88736284	88767147	401954	LOC401954	0	0	NA	NA
8	55554676	55554942	392222	LOC392222	14	0	NA	NA		1	88922844	89072010	5586	PKN2	1	0	NA	NA		1	88922844	89072010	5586	PKN2	0	0	NA	NA
8	109212456	109223136	644233	LOC644233	14	0	NA	NA		1	89091203	89129842	2959	GTF2B	1	0	NA	NA		1	89091203	89129842	2959	GTF2B	0	0	NA	NA
8	109283148	109330128	3646	EIF3S6	14	0	NA	NA		1	89174044	89231104	56267	KAT3	1	0	NA	NA		1	89174044	89231104	56267	KAT3	0	0	NA	NA
8	109525029	109568312	9694	KIAA0103	14	0	NA	NA		1	89218710	89231104	494115	RBMXL1	1	0	NA	NA		1	89218710	89231104	494115	RBMXL1	0	0	NA	NA
8	109864522	109868946	157753	TMEM74	14	0	NA	NA		1	89244956	89261132	2635	GBP3	1	0	NA	NA		1	89244956	89261132	2635	GBP3	0	0	NA	NA
8	145264660	145267607	51236	C8orf30A	14	0	NA	NA		1	89290593	89303479	2633	GBP1	1	0	NA	NA		1	89290593	89303479	2633	GBP1	0	0	NA	NA
8	145267755	145271586	642638	LOC642638	14	0	NA	NA		1	89341396	89343312	284672	LOC284672	1	0	NA	NA		1	89341396	89343312	284672	LOC284672	0	0	NA	NA
9	84787135	84867863	158158	RASEF	14	0	NA	NA		1	89345898	89364387	2634	GBP2	1	0	NA	NA		1	89345898	89364387	2634	GBP2	0	0	NA	NA
10	21110093	21503122	10529	NEBL	13.5	0	NA	NA		1	89370058	89414311	388646	GBP7	1	0	NA	NA		1	89370058	89414311	388646	GBP7	0	0	NA	NA
3	168679166	168853983	151790	WDR49	13.5	0	NA	NA		1	89420044	89437150	115361	GBP4	1	0	NA	NA		1	89420044	89437150	115361	GBP4	0	0	NA	NA
10	17815781	17882867	653567	LOC653567	13	0	NA	NA		1	89498853	89511119	115362	GBP5	1	0	NA	NA		1	89498853	89511119	115362	GBP5	0	0	NA	NA
10	17891368	17993184	414308	MRC1L1	13	0	NA	NA		1	89602205	89624608	163351	GBP6	1	0	NA	NA		1	89602205	89624608	163351	GBP6	0	0	NA	NA
10	18081224	18129861	340843	LOC340843	13	0	NA	NA		1	89632114	89632813	391053	LOC391053	1	0	NA	NA		1	89632114	89632813	391053	LOC391053	0	0	NA	NA
10	18138358	18240097	4360	MRC1	13	0	NA	NA		1	89648466	89664540	400759	LOC400759	1	0	NA	NA		1	89648466	89664540	400759	LOC400759	0	0	NA	NA
10	18280827	18372218	221074	SLC39A12	13	0	NA	NA		1	89796860	89831803	23507	LRRC8B	1	0	NA	NA		1	89796860	89831803	23507	LRRC8B	0	0	NA	NA
10	18469612	18870045	783	CACNB2	13	0	NA	NA		1	89863002	89889332	400761	FLJ27354	1	0	NA	NA		1	89863002	89889332	400761	FLJ27354	0	0	NA	NA
10	18874496	18980556	221078	NSUN6	13	0	NA	NA		1	89871350	89953169	84230	LRRC8C	1	0	NA	NA		1	89871350	89953169	84230	LRRC8C	0	0	NA	NA
10	18988319	19006946	221079	ARL5B	13	0	NA	NA		1	90060101	90174148	55144	LRRC8D	1	0	NA	NA		1	90060101	90174148	55144	LRRC8D	0	0	NA	NA
10	19064976	19067571	645120	LOC645120	13	0	NA	NA		1	90231418	90233125	492303	LOC492303	1	0	NA	NA		1	90231418	90233125	492303	LOC492303	0	0	NA	NA
10	19432550	20063407	340895	C10orf112	13	0	NA	NA		1	90233268	90266373	284695	ZNF326	1	0	NA	NA		1	90233268	90266373	284695	ZNF326	0	0	NA	NA
10	23969496	23971088	645404	LOC645404	13	0	NA	NA		1	90749062	90771611	646763	LOC646763	0	0	NA	NA		1	90749062	90771611	646763	LOC646763	0	0	NA	NA
12	7132329	7132909	653342	LOC653342	13	0	NA	NA		1	90950167	90955382	343472	BARHL2	0	0	NA	NA		1	90950167	90955382	343472	BARHL2	0	0	NA	NA
12	7132376	7136338	715	C1R	13	0	NA	NA		1	91067698	91078659	149351	LOC149351	0	0	NA	NA		1	91067698	91078659	149351	LOC149351	0	0	NA	NA
12	14958245	14982722	121506	FLJ32115	13	0	NA	NA		1	91131101	91132072	646780	LOC646780	0	0	NA	NA		1	91131101	91132072	646780	LOC646780	0	0	NA	NA
12	22245200	22378915	6489	ST8SIA1	13	0	NA	NA		1	91153443	91260259	84146	ZNF644	0	0	NA	NA		1	91153443	91260259	84146	ZNF644	0	0	NA	NA
12	22492784	22588719	9847	KIAA0528	13	0	NA	NA		1	91262062	91262962	646784	LOC646784	0	0	NA	NA		1	91262062	91262962	646784	LOC646784	0	0	NA	NA
12	22731648	22735032	645102	LOC645102	13	0	NA	NA		1	91498910	91590782	374992	SEC63D1	0	0	NA	NA		1	91498910	91590782	374992	SEC63D1	0	0	NA	NA
13	33290234	33438695	5983	RFC3	13	0	NA	NA		1	91566403	91568418	645931	LOC645931	0	0	NA	NA		1	91566403	91568418	645931	LOC645931	0	0	NA	NA
15	61583863	61670716	9960	USP3	13	0	NA	NA		1	91615588	91642954	164045	HFM1	0	0	NA	NA		1	91615588	91642954	164045	HFM1	0	0	NA	NA
15	62230969	62236733	79856	SNX22	13	0	NA	NA		1	91739032	91763902	8317	CDC7	0	0	NA	NA		1	91739032	91763902	8317	CDC7	0	0	NA	NA
15	62235067	62242407	5479	PPIB	13	0	NA	NA		1	91772810	91773994	441891	LOC441891	0	0	NA	NA		1	91772810	91773994	441891	LOC441891	0	0	NA	NA
15	62244771	62435423	53944	CSNK1G1	13	0	NA	NA		1	91873156	91881923	343477	TRA1P2	0	0	NA	NA		1	91873156	91881923	343477	TRA1P2	0	0	NA	NA
15	62444246	62460755	9768	KIAA0101	13	0	NA	NA		1	91920575	92124243	7049	TGFBR3	0	0	NA	NA		1	91920575	92124243	7049	TGFBR3	0	0	NA	NA
15	97956185	98071524	4205	MEF2A	13	0	NA	NA		1	92187720	92252573	676	BRDT	0	0	NA	NA		1	92187720	92252573	676	BRDT	0	0	NA	NA
15	98085133	98091149	145748	LYSMD4	13	0	NA	NA		1	92268146	92301681	253152	ABHD7	0	0	NA	NA		1	92268146	92301681	253152	ABHD7	0	0	NA	NA
15	98147884	98164655	196968	DKFZp434I1020	13	0	NA	NA		1	92311819	92313607	646817	LOC646817	0	0	NA	NA		1	92311819	92313607	646817	LOC646817	0	0	NA	NA
15	98149718	98152522	644800	LOC644800	13	0	NA	NA		1	92318481	92385985	284697	BTBD8	0	0	NA	NA		1	92318481	92385985	284697	BTBD8	0	0	NA	NA
15	98164253	98171394	400464	LOC400464	13	0	NA	NA		1	92405193	92422864	23285	KIAA1107	0	0	NA	NA		1	92405193	92422864	23285	KIAA1107	0	0	NA	NA
15	98331993	98699650	170691	ADAMTS17	13	0	NA	NA		1	92456161	92483955	388649	C1orf146	0	0	NA	NA		1	92456161	92483955	388649	C1orf146	0	0	NA	NA
15	98702185	98707957	388182	FLJ42289	13	0	NA	NA		1	92467158	92467616	646821	LOC646821	0	0	NA	NA		1	92467158	92467616	646821	LOC646821	0	0	NA	NA
15	98758123	98902448	204219	LASS3	13	0	NA	NA		1	92484635	92537132	11146	GLMN	0	0	NA	NA		1	92484635	92537132	11146	GLMN	0	0	NA	NA
15	98910855	98917421	441733	PRKXP1	13	0	NA	NA		1	92537193	92626317	79871	C1orf82	0	0	NA	NA		1	92537193	92626317	79871	C1orf82	3	0	NA	NA
15	98926957	98959902	55180	LINS1	13	0	NA	NA		1	92712909	92725021	2672	GFI1	0	0	NA	NA		1	92712909	92725021	2672	GFI1	6	0	NA	NA
15	98960358	99007174	140460	ASB7	13	0	NA	NA		1	92746841	93030549	7813	EVI5	0	0	NA	NA		1	92746841	93030549	7813	EVI5	6	0	NA	NA
15	99140074	99143919	440313	LOC440313	13	0	NA	NA		1	93071041	93199601	388650	FAM69A	0	0	NA	NA		1	93071041	93199601	388650	FAM69A	6	0	NA	NA
20	10147477	10236065	6616	SNAP25	13	0	NA	NA		1	93075434	93075528	6083	RNU21	0	0	NA	NA		1	93075434	93075528	6083	RNU21	6	0	NA	NA
20	10277805	10278276	128709	RPL23AP6	13	0	NA	NA		1	93078864	93078996	26782	RNU66	0	0	NA	NA		1	93078864	93078996	26782	RNU66	6	0	NA	NA
20	10333832	10362866	8195	MKKS	13	0	NA	NA		1	93317431	93375711	22823	MTF2	0	0	NA	NA		1	93317431	93375711	22823	MTF2	6	0	NA	NA
20	10363951	10552027	128710	C20orf94	13	0	NA	NA		1	93389999	93418834	50999	TMED5	0	0	NA	NA		1	93389999	93418834	50999	TMED5	6	0	NA	NA
20	10566334	10602590	182	JAG1	13	0	NA	NA		1	93418508	93516858	343099	CCDC18	0	0	NA	NA		1	93418508	93516858	343099	CCDC18	6	0	NA	NA
3	159897591	159932969	5918	RARRES1	13	0	NA	NA		1	93549305	93584658	646848	LOC646848	0	0	NA	NA		1	93549305	93584658	646848	LOC646848	6	0	NA	NA
3	160002606	160030198	64747	MFSD1	13	0	NA	NA		1	93584066	93600737	1810	DR1	0	0	NA	NA		1	93584066	93600737	1810	DR1	6	0	NA	NA
3	168884388	168935345	11235	PDCD10	13	0	NA	NA		1	93727341	93792806	54874	FNBP1L	0	0	NA	NA		1	93727341	93792806	54874	FNBP1L	6	0	NA	NA
3	168936217	169026048	5274	SERPINI1	13	0	NA	NA		1	93799936	93919973	8412	BCAR3	0	0	NA	NA		1	93799936	93919973	8412	BCAR3	6	0	NA	NA
3	169096436	169124487	646168	LOC646168	13	0	NA	NA		1	94107924	94117330	30836	DNTTIP2	0	0	NA	NA		1	94107924	94117330	30836	DNTTIP2	6	0	NA	NA
3	169209925	169296363	27333	GOLPH4	13	0	NA	NA		1	94125178	94147600	2730	GCLM	0	0	NA	NA		1	94125178	94147600	2730	GCLM	6	0	NA	NA
3	169450006	169720097	389174	LOC389174	13	0	NA	NA		1	94230981	94359267	24	ABCA4	0	0	NA	NA		1	94230981	94359267	24	ABCA4	6	0	NA	NA
3	169867041	169868252	647158	LOC647158	13	0	NA	NA		1	94410477	94475777	9411	ARHGAP29	0	0	NA	NA		1	94410477	94475777	9411	ARHGAP29	6	0	NA	NA
3	171519645	171528173	647173	LOC647173	13	0	NA	NA		1	94540182	94541169	441893	LOC441893	0	-1	NA	NA		1	94540182	94541169	441893	LOC441893	6	0	NA	NA
3	171558208	171593232	6498	SKIL	13	0	NA	NA		1	94656599	94756672	5825	ABCD3	0	-1	NA	NA		1	94656599	94756672	5825	ABCD3	6	0	NA	NA
3	171619359	171634581	5010	CLDN11	13	0	NA	NA		1	94767461	94779903	2152	F3	0	-1	NA	NA		1	94767461	94779903	2152	F3	6	0	NA	NA
3	171660036	171662951	285264	FLJ37228	13	0	NA	NA		1	95058765	95133197	126969	SLC44A3	0	-1	NA	NA		1	95058765	95133197	126969	SLC44A3	6	0	NA	NA
3	171667255	171786552	57709	SLC7A14	13	0	NA	NA		1	95135095	95165289	1266	CNN3	0	-1	NA	NA		1	95135095	95165289	1266	CNN3	6	0	NA	NA
3	171854329	171854742	402149	LOC402149	13	0	NA	NA		1	95165135	95165814	646896	LOC646896	0	-1	NA	NA		1	95165135	95165814	646896	LOC646896	6	0	NA	NA
3	172065364	172070733	440990	LOC440990	13	0	NA	NA		1	95220885	95311071	199857	ALG14	0	-1	NA	NA		1	95220885	95311071	199857	ALG14	6	0	NA	NA
3	172088898	172109120	56648	EIF5A2	13	0	NA	NA		1	95355199	95356815	646902	LOC646902	0	-1	NA	NA		1	95355199	95356815	646902	LOC646902	6	0	NA	NA
3	172153618	172153839	442096	LOC442096	13	0	NA	NA		1	95355572	95431462	148534	TMEM56	0	-1	NA	NA		1	95355572	95431462	148534	TMEM56	6	0	NA	NA
3	172196831	172227462	6514	SLC2A2	13	0	NA	NA		1	95472355	95485367	25950	RWDD3	0	-1	NA	NA		1	95472355	95485367	25950	RWDD3	6	0	NA	NA
3	172264364	172660546	23043	TNIK	13	0	NA	NA		1	95991443	95991874	646914	LOC646914	0	-1	NA	NA		1	95991443	95991874	646914	LOC646914	6	0	NA	NA
3	172483805	172484661	646288	LOC646288	13	0	NA	NA		1	96230218	96261016	646917	LOC646917	0	-1	NA	NA		1	96230218	96261016	646917	LOC646917	6	0	NA	NA
3	178497644	178500808	339845	LOC339845	13	0	NA	NA		1	96492219	96612263	646923	LOC646923	0	-1	NA	NA		1	96492219	96612263	646923	LOC646923	6	0	NA	NA
3	178769508	178828760	646376	LOC646376	13	0	NA	NA		1	96678393	96694995	440595	LOC440595	0	-1	NA	NA		1	96678393	96694995	440595	LOC440595	6	0	NA	NA
3	188642996	188650425	647290	LOC647290	13	0	NA	NA		1	96912881	96920877	653702	LOC653702	0	-1	NA	NA		1	96912881	96920877	653702	LOC653702	6	0	NA	NA
6	90855467	91063176	653299	LOC653299	13	0	NA	NA		1	96959966	97052937	58155	PTBP2	0	-1	NA	NA		1	96959966	97052937	58155	PTBP2	6	0	NA	NA
6	91282074	91353628	6885	MAP3K7	13	0	NA	NA		1	97315890	98159167	1806	DPYD	0	-1	NA	NA		1	97315890	98159167	1806	DPYD	6	0	NA	NA
8	110168900	110200989	7201	TRHR	13	0	NA	NA		1	98281501	98283602	400765	FLJ35409	0	-1	NA	NA		1	98281501	98283602	400765	FLJ35409	6	0	NA	NA
8	110322324	110415491	84955	NUDCD1	13	0	NA	NA		1	98899801	98998644	51375	SNX7	0	-1	NA	NA		1	98899801	98998644	51375	SNX7	6	0	NA	NA
8	110415812	110425087	56943	ENY2	13	0	NA	NA		1	99128398	99242995	163404	PAP2D	0	-1	NA	NA		1	99128398	99242995	163404	PAP2D	6	0	NA	NA
8	110443882	110611742	93035	PKHD1L1	13	0	NA	NA		1	99447204	99449401	646952	LOC646952	0	-1	NA	NA		1	99447204	99449401	646952	LOC646952	6	0	NA	NA
8	110551543	110553656	286156	MAPK6PS5	13	0	NA	NA		1	99502488	99547728	9890	LPPR4	0	-1	NA	NA		1	99502488	99547728	9890	LPPR4	6	0	NA	NA
8	110621105	110646568	9166	EBAG9	13	0	NA	NA		1	99884182	99932847	54873	PALMD	0	-1	NA	NA		1	99884182	99932847	54873	PALMD	6	0	NA	NA
8	110655592	110725080	55638	FLJ20366	13	0	NA	NA		1	99946847	100003937	391059	SDFR2	0	-1	NA	NA		1	99946847	100003937	391059	SDFR2	6	0	NA	NA
8	110861091	110863693	644335	LOC644335	13	0	NA	NA		1	100088228	100162164	178	AGL	0	-1	NA	NA		1	100088228	100162164	178	AGL	6	0	NA	NA
8	111048409	111056135	27012	KCNV1	13	0	NA	NA		1	100208128	100261594	23443	SLC35A3	0	-1	NA	NA		1	100208128	100261594	23443	SLC35A3	6	0	NA	NA
8	111187003	111187248	392262	LOC392262	13	0	NA	NA		1	100276377	100321521	64645	HIAT1	0	-1	NA	NA		1	100276377	100321521	64645	HIAT1	6	0	NA	NA
8	111973168	111974069	644430	LOC644430	13	0	NA	NA		1	100321688	100371099	163786	SASS6	0	-1	NA	NA		1	100321688	100371099	163786	SASS6	6	0	NA	NA
8	112497899	112624372	644468	LOC644468	13	0	NA	NA		1	100371307	100388641	54482	FLJ10287	0	-1	NA	NA		1	100371307	100388641	54482	FLJ10287	6	0	NA	NA
9	3814134	3817019	645849	LOC645849	13	0	NA	NA		1	100386999	100416359	127495	LRRC39	0	-1	NA	NA		1	100386999	100416359	127495	LRRC39	6	0	NA	NA
9	3817676	4142183	169792	GLIS3	13	0	NA	NA		1	100432324	100487978	1629	DBT	0	-1	NA	NA		1	100432324	100487978	1629	DBT	6	0	NA	NA
15	69905405	70197245	4649	MYO9A	12.5	0	NA	NA		1	100504351	100529915	8634	RTCD1	0	-1	NA	NA		1	100504351	100529915	8634	RTCD1	6	0	NA	NA
3	169720095	170008036	253820	LOC253820	12.5	0	NA	NA		1	100570254	100570760	646970	LOC646970	0	-1	NA	NA		1	100570254	100570760	646970	LOC646970	6	0	NA	NA
3	171422919	171506459	5584	PRKCI	12.5	0	NA	NA		1	100590635	100758421	8556	CDC14A	0	-1	NA	NA		1	100590635	100758421	8556	CDC14A	6	0	NA	NA
3	178642409	178953180	401101	LOC401101	12.5	0	NA	NA		1	100776281	100780159	54112	GPR88	0	-1	NA	NA		1	100776281	100780159	54112	GPR88	6	0	NA	NA
3	180599696	180652065	59345	GNB4	12.5	0	NA	NA		1	100824790	100825907	646980	LOC646980	0	-1	NA	NA		1	100824790	100825907	646980	LOC646980	6	0	NA	NA
15	97010288	97319034	3480	IGF1R	12	0	NA	NA		1	100957885	100977189	7412	VCAM1	0	-1	NA	NA		1	100957885	100977189	7412	VCAM1	6	0	NA	NA
10	21454698	21475433	387638	C10orf113	12	0	NA	NA		1	101110529	101133006	2135	EXTL2	0	-1	NA	NA		1	101110529	101133006	2135	EXTL2	6	0	NA	NA
10	21823427	21826197	399726	C10orf114	12	0	NA	NA		1	101134266	101217596	148867	SLC30A7	0	-1	NA	NA		1	101134266	101217596	148867	SLC30A7	6	0	NA	NA
10	21842413	21854617	387640	FLJ45187	12	0	NA	NA		1	101228105	101263919	51611	DPH5	0	-1	NA	NA		1	101228105	101263919	51611	DPH5	6	0	NA	NA
10	21847513	21854539	653301	LOC653301	12	0	NA	NA		1	101475164	101479661	1901	EDG1	0	-1	NA	NA		1	101475164	101479661	1901	EDG1	6	0	NA	NA
10	22085513	22332476	64215	DNAJC1	12	0	NA	NA		1	101508770	101509639	5489	PPIAP7	0	-1	NA	NA		1	101508770	101509639	5489	PPIAP7	6	0	NA	NA
10	22493388	22493624	645220	LOC645220	12	0	NA	NA		1	102018495	102026940	646217	LOC646217	0	-2	NA	NA		1	102018495	102026940	646217	LOC646217	6	0	NA	NA
10	22537818	22538918	340900	LOC340900	12	0	NA	NA		1	102040718	102235136	118427	OLFM3	0	-2	NA	NA		1	102040718	102235136	118427	OLFM3	6	0	NA	NA
10	22554632	22555005	338098	LOC338098	12	0	NA	NA		1	102131248	102132192	94236	HEJ1	0	-2	NA	NA		1	102131248	102132192	94236	HEJ1	6	0	NA	NA
10	22645305	22649243	23412	COMMD3	12	0	NA	NA		1	103115583	103346640	1301	COL11A1	0	-2	NA	NA		1	103115583	103346640	1301	COL11A1	6	0	NA	NA
10	22650146	22660194	648	PCGF4	12	0	NA	NA		1	103623926	103624378	646997	LOC646997	0	-2	NA	NA		1	103623926	103624378	646997	LOC646997	6	0	NA	NA
10	22669346	22669879	645276	LOC645276	12	0	NA	NA		1	103733295	103840687	440597	LOC440597	0	-2	NA	NA		1	103733295	103840687	440597	LOC440597	6	0	NA	NA
10	22674405	22746545	9576	SPAG6	12	0	NA	NA		1	103840915	103842958	641705	LOC641705	0	-2	NA	NA		1	103840915	103842958	641705	LOC641705	6	0	NA	NA
10	22882737	22887628	643475	LOC643475	12	0	NA	NA		1	103893839	103899384	55599	RNPC3	0	-2	NA	NA		1	103893839	103899384	55599	RNPC3	6	0	NA	NA
12	16391343	16408611	4257	MGST1	12	0	NA	NA		1	103898845	103923674	280	AMY2B	0	-2	NA	NA		1	103898845	103923674	280	AMY2B	6	0	NA	NA
12	16443000	16446621	400011	LOC400011	12	0	NA	NA		1	103961522	103969923	279	AMY2A	0	-2	NA	NA		1	103961522	103969923	279	AMY2A	6	0	NA	NA
12	16557593	16558871	121520	LOC121520	12	0	NA	NA		1	103999664	104008696	276	AMY1A	0	-2	NA	NA		1	103999664	104008696	276	AMY1A	6	0	NA	NA
12	16592574	16652291	55885	LMO3	12	0	NA	NA		1	104031564	104040412	277	AMY1B	0	-2	NA	NA		1	104031564	104040412	277	AMY1B	6	0	NA	NA
12	17034871	17036283	387845	LOC387845	12	0	NA	NA		1	104057865	104064034	281	AMYP1	0	-2	NA	NA		1	104057865	104064034	281	AMYP1	6	0	NA	NA
12	17342055	17343671	644839	LOC644839	12	0	NA	NA		1	104093964	104102833	278	AMY1C	0	-2	NA	NA		1	104093964	104102833	278	AMY1C	6	0	NA	NA
12	17343714	17344154	644843	LOC644843	12	0	NA	NA		1	104497451	104497975	642337	LOC642337	0	-2	NA	NA		1	104497451	104497975	642337	LOC642337	6	0	NA	NA
12	17427430	17428848	390297	LOC390297	12	0	NA	NA		1	105482221	105482583	642456	LOC642456	0	-2	NA	NA		1	105482221	105482583	642456	LOC642456	6	0	NA	NA
12	17444600	17445106	390298	LOC390298	12	0	NA	NA		1	106042178	106042423	642505	LOC642505	0	-2	NA	NA		1	106042178	106042423	642505	LOC642505	6	0	NA	NA
12	17571365	17571886	644867	LOC644867	12	0	NA	NA		1	106233679	106235934	642519	LOC642519	0	-2	NA	NA		1	106233679	106235934	642519	LOC642519	6	0	NA	NA
12	18125070	18134381	79785	FLJ22655	12	0	NA	NA		1	106236050	106236385	642536	LOC642536	0	-2	NA	NA		1	106236050	106236385	642536	LOC642536	6	0	NA	NA
12	18305741	18692617	5288	PIK3C2G	12	0	NA	NA		1	106236496	106237113	401957	LOC401957	0	-2	NA	NA		1	106236496	106237113	401957	LOC401957	6	0	NA	NA
12	18727383	18782185	89869	PLCZ1	12	0	NA	NA		1	106424902	106427993	126987	LOC126987	0	-2	NA	NA		1	106424902	106427993	126987	LOC126987	6	0	NA	NA
12	18736959	18738529	643668	LOC643668	12	0	NA	NA		1	107400932	107403437	55170	HRMT1L6	0	-2	NA	NA		1	107400932	107403437	55170	HRMT1L6	6	0	NA	NA
12	18737064	18738529	643674	LOC643674	12	0	NA	NA		1	107484268	107825998	22854	NTNG1	0	-2	NA	NA		1	107484268	107825998	22854	NTNG1	6	0	NA	NA
12	18782312	18783389	93661	CAPZA3	12	0	NA	NA		1	107849143	107849772	360165	LOC360165	0	-2	NA	NA		1	107849143	107849772	360165	LOC360165	6	0	NA	NA
12	18802547	18803008	644897	LOC644897	12	0	NA	NA		1	107851710	107853061	642674	LOC642674	0	-2	NA	NA		1	107851710	107853061	642674	LOC642674	6	0	NA	NA
12	19133330	19134193	90193	RPL7P6	12	0	NA	NA		1	107915310	108309061	10451	VAV3	0	-2	NA	NA		1	107915310	108309061	10451	VAV3	5.5	0	NA	NA
12	19173995	19420601	54477	PLEKHA5	12	0	NA	NA		1	108478968	108544421	29957	SLC25A24	0	-2	NA	NA		1	108478968	108544421	29957	SLC25A24	3	0	NA	NA
12	19463129	19463362	644926	LOC644926	12	0	NA	NA		1	108566610	108588196	148545	NBPF4	0	-2	NA	NA		1	108566610	108588196	148545	NBPF4	3	0	NA	NA
12	19483900	19564846	121536	AEBP2	12	0	NA	NA		1	108616596	108682715	388657	LOC388657	0	-2	NA	NA		1	108616596	108682715	388657	LOC388657	3	0	NA	NA
12	19985573	19987312	400013	LOC400013	12	0	NA	NA		1	108717329	108730045	284610	NBPF5	0	-2	NA	NA		1	108717329	108730045	284610	NBPF5	3	0	NA	NA
12	20058892	20143063	644976	LOC644976	12	0	NA	NA		1	108761973	108765372	642790	LOC642790	0	-2	NA	NA		1	108761973	108765372	642790	LOC642790	3	0	NA	NA
12	20180331	20279337	644983	LOC644983	12	0	NA	NA		1	108764840	108777414	400768	LOC400768	0	-2	NA	NA		1	108764840	108777414	400768	LOC400768	3	0	NA	NA
12	20413464	20725148	5139	PDE3A	12	0	NA	NA		1	108775893	108811867	653149	LOC653149	0	-2	NA	NA		1	108775893	108811867	653149	LOC653149	3	0	NA	NA
12	20739666	20797587	53919	SLCO1C1	12	0	NA	NA		1	108846503	108847631	642818	LOC642818	0	-2	NA	NA		1	108846503	108847631	642818	LOC642818	3	0	NA	NA
12	20859895	20960925	28234	SLCO1B3	12	0	NA	NA		1	108904622	108983472	284611	FAM102B	0	-2	NA	NA		1	108904622	108983472	284611	FAM102B	3	0	NA	NA
12	21175403	21283997	10599	SLCO1B1	12	0	NA	NA		1	108992447	109005671	113802	C1orf59	0	-2	NA	NA		1	108992447	109005671	113802	C1orf59	3	0	NA	NA
12	21313094	21439638	6579	SLCO1A2	12	0	NA	NA		1	109036661	109045686	55119	PRPF38B	0	-2	NA	NA		1	109036661	109045686	55119	PRPF38B	3	0	NA	NA
12	21417085	21423683	3375	IAPP	12	0	NA	NA		1	109057079	109063879	642849	LOC642849	0	-2	NA	NA		1	109057079	109063879	642849	LOC642849	3	0	NA	NA
12	21481878	21514567	79912	FLJ22028	12	0	NA	NA		1	109066556	109086888	163479	FNDC7	0	-2	NA	NA		1	109066556	109086888	163479	FNDC7	3	0	NA	NA
12	21513965	21545796	5965	RECQL	12	0	NA	NA		1	109090831	109153671	6814	STXBP3	0	-2	NA	NA		1	109090831	109153671	6814	STXBP3	2.5	0	NA	NA
12	23152656	23152926	645117	LOC645117	12	0	NA	NA		1	109180869	109201229	254268	C1orf62	0	-2	NA	NA		1	109180869	109201229	254268	C1orf62	2	0	NA	NA
12	23576498	24606647	6660	SOX5	12	0	NA	NA		1	109201368	109202663	642864	LOC642864	0	-2	NA	NA		1	109201368	109202663	642864	LOC642864	2	0	NA	NA
12	24611165	24628369	144360	FLJ32894	12	0	NA	NA		1	109221350	109274546	29899	GPSM2	0	-2	NA	NA		1	109221350	109274546	29899	GPSM2	2	0	NA	NA
12	24855545	24993499	586	BCAT1	12	0	NA	NA		1	109276133	109307602	23155	CLCC1	0	-2	NA	NA		1	109276133	109307602	23155	CLCC1	2	0	NA	NA
12	25011328	25011705	441630	LOC441630	12	0	NA	NA		1	109314359	109386258	22911	WDR47	0	-2	NA	NA		1	109314359	109386258	22911	WDR47	0.5	0	NA	NA
12	25027524	25027805	645167	LOC645167	12	0	NA	NA		1	109374211	109374543	642881	LOC642881	0	-2	NA	NA		1	109374211	109374543	642881	LOC642881	0	0	NA	NA
12	25048543	25069167	645177	LOC645177	12	0	NA	NA		1	109385805	109391534	642894	LOC642894	0	-2	NA	NA		1	109385805	109391534	642894	LOC642894	0	0	NA	NA
12	25079687	25110669	645186	LOC645186	12	0	NA	NA		1	109408521	109420147	6884	TAF13	0	-2	NA	NA		1	109408521	109420147	6884	TAF13	0	0	NA	NA
12	25096508	25152536	4033	LRMP	12	0	NA	NA		1	109434926	109441077	56900	C1orf119	0	-2	NA	NA		1	109434926	109441077	56900	C1orf119	0	0	NA	NA
12	25152488	25239361	55259	CASC1	12	0	NA	NA		1	109436612	109437185	93993	NDUFB3P1	0	-2	NA	NA		1	109436612	109437185	93993	NDUFB3P1	0	0	NA	NA
12	25239483	25249207	144363	LOC144363	12	0	NA	NA		1	109444619	109449052	441895	LOC441895	0	-2	NA	NA		1	109444619	109449052	441895	LOC441895	0	0	NA	NA
12	25520283	25597445	160492	FLJ36004	12	0	NA	NA		1	109450102	109457996	127003	LOC127003	0	-2	NA	NA		1	109450102	109457996	127003	LOC127003	0	0	NA	NA
12	25847346	25850472	645233	LOC645233	12	0	NA	NA		1	109458056	109547377	57535	KIAA1324	0	-2	NA	NA		1	109458056	109547377	57535	KIAA1324	0	0	NA	NA
12	26003229	26124092	11228	RASSF8	12	0	NA	NA		1	109558063	109582308	6301	SARS	0	-2	NA	NA		1	109558063	109582308	6301	SARS	0	0	NA	NA
12	26164226	26169113	79365	BHLHB3	12	0	NA	NA		1	109594164	109619895	1952	CELSR2	0	-2	NA	NA		1	109594164	109619895	1952	CELSR2	0	0	NA	NA
12	26239789	26277155	8082	SSPN	12	0	NA	NA		1	109623701	109627294	84722	PSRC1	0	-2	NA	NA		1	109623701	109627294	84722	PSRC1	0	0	NA	NA
12	26377193	26877398	3709	ITPR2	12	0	NA	NA		1	109636510	109651186	343263	MYBPHL	0	-2	NA	NA		1	109636510	109651186	343263	MYBPHL	0	0	NA	NA
12	26949385	26982186	55726	C12orf11	12	0	NA	NA		1	109653715	109742086	6272	SORT1	0	-2	NA	NA		1	109653715	109742086	6272	SORT1	0	0	NA	NA
12	26982583	27010129	26127	FGFR1OP2	12	0	NA	NA		1	109745995	109770560	5686	PSMA5	0	-2	NA	NA		1	109745995	109770560	5686	PSMA5	0	0	NA	NA
13	30608762	30634117	10808	HSPH1	12	0	NA	NA		1	109824614	109826278	284612	SYPL2	0	-2	NA	NA		1	109824614	109826278	284612	SYPL2	0	0	NA	NA
13	30672132	30803657	145173	B3GTL	12	0	NA	NA		1	109828084	109836879	127002	ATXN7L2	0	-2	NA	NA		1	109828084	109836879	127002	ATXN7L2	0	0	NA	NA
13	31211679	31275009	122042	LGR8	12	0	NA	NA		1	109838245	109843000	284613	CYB561D1	0	-2	NA	NA		1	109838245	109843000	284613	CYB561D1	0	0	NA	NA
13	31422296	31425578	196549	LOC196549	12	0	NA	NA		1	109850969	109853827	57463	AMIGO1	0	-2	NA	NA		1	109850969	109853827	57463	AMIGO1	0	0	NA	NA
13	31503437	31768771	10129	13CDNA73	12	0	NA	NA		1	109884032	109889981	83873	GPR61	0	-2	NA	NA		1	109884032	109889981	83873	GPR61	0	0	NA	NA
13	31776016	31784062	646799	LOC646799	12	0	NA	NA		1	109892824	109938498	2773	GNAI3	0	-2	NA	NA		1	109892824	109938498	2773	GNAI3	0	0	NA	NA
13	31856821	31857533	8373	IFIT1P	12	0	NA	NA		1	109947237	109957228	2780	GNAT2	0	-2	NA	NA		1	109947237	109957228	2780	GNAT2	0	0	NA	NA
13	31873814	31888840	90634	CG018	12	0	NA	NA		1	109963982	109976200	271	AMPD2	0	-2	NA	NA		1	109963982	109976200	271	AMPD2	0	0	NA	NA
13	31904968	31994412	88523	LOC88523	12	0	NA	NA		1	109987432	109996317	441896	LOC441896	0	-2	NA	NA		1	109987432	109996317	441896	LOC441896	0	0	NA	NA
13	31989031	32010919	10443	PFAAP5	12	0	NA	NA		1	110000226	110009648	2948	GSTM4	0	-2	NA	NA		1	110000226	110009648	2948	GSTM4	0	0	NA	NA
13	32058624	32250157	23047	APRIN	12	0	NA	NA		1	110012214	110019431	2946	GSTM2	0	-2	NA	NA		1	110012214	110019431	2946	GSTM2	0	0	NA	NA
13	32426195	32426596	122038	LOC122038	12	0	NA	NA		1	110031965	110037890	2944	GSTM1	0	-2	NA	NA		1	110031965	110037890	2944	GSTM1	0	0	NA	NA
13	32488571	32538279	9365	KL	12	0	NA	NA		1	110056388	110062411	2949	GSTM5	0	-2	NA	NA		1	110056388	110062411	2949	GSTM5	0	0	NA	NA
13	32575307	32757892	90627	STARD13	12	0	NA	NA		1	110078077	110084563	2947	GSTM3	0	-2	NA	NA		1	110078077	110084563	2947	GSTM3	0	0	NA	NA
15	67160256	67175201	283673	TMEM84	12	0	NA	NA		1	110094225	110108087	79574	EPS8L3	0	-2	NA	NA		1	110094225	110108087	79574	EPS8L3	0	0	NA	NA
15	67240027	67351598	26035	GLCE	12	0	NA	NA		1	110254980	110273878	1435	CSF1	0	-2	NA	NA		1	110254980	110273878	1435	CSF1	0	0	NA	NA
15	67378348	67486106	54852	PAQR5	12	0	NA	NA		1	110328831	110366534	10768	AHCYL1	0	-2	NA	NA		1	110328831	110366534	10768	AHCYL1	0	0	NA	NA
15	67493742	67527818	9493	KIF23	12	0	NA	NA		1	110378764	110398786	85369	FAM40A	0	-2	NA	NA		1	110378764	110398786	85369	FAM40A	0	0	NA	NA
15	67532213	67534938	6176	RPLP1	12	0	NA	NA		1	110404139	110414757	257	ALX3	0	-2	NA	NA		1	110404139	110414757	257	ALX3	0	0	NA	NA
15	67542506	67650975	145837	LOC145837	12	0	NA	NA		1	110456585	110458092	164153	UBL4B	0	-2	NA	NA		1	110456585	110458092	164153	UBL4B	0	0	NA	NA
15	68129473	68176212	7090	TLE3	12	0	NA	NA		1	110481232	110495338	643110	LOC643110	0	-2	NA	NA		1	110481232	110495338	643110	LOC643110	0	0	NA	NA
15	68176501	68178658	646574	LOC646574	12	0	NA	NA		1	110494631	110546347	388662	SLC6A17	0	-2	NA	NA		1	110494631	110546347	388662	SLC6A17	0	0	NA	NA
15	89444549	89639517	9899	SV2B	12	0	NA	NA		1	110555500	110577593	3749	KCNC4	0	-2	NA	NA		1	110555500	110577593	3749	KCNC4	0	0	NA	NA
15	89639747	89642522	643640	LOC643640	12	0	NA	NA		1	110667094	110683304	653217	LOC653217	0	-2	NA	NA		1	110667094	110683304	653217	LOC653217	0	0	NA	NA
15	90009824	90021426	441732	LOC441732	12	0	NA	NA		1	110707028	110735159	9122	SLC16A4	0	-2	NA	NA		1	110707028	110735159	9122	SLC16A4	0	0	NA	NA
15	90197950	90507783	28232	SLCO3A1	12	0	NA	NA		1	110745398	110752069	10542	HBXIP	0	-2	NA	NA		1	110745398	110752069	10542	HBXIP	0	0	NA	NA
15	90625672	90626731	503635	DUXAP6	12	0	NA	NA		1	110795311	110801499	84432	PROK1	0	-2	NA	NA		1	110795311	110801499	84432	PROK1	0	0	NA	NA
15	90629971	90630889	4874	NPM1P5	12	0	NA	NA		1	110823155	110835408	643160	LOC643160	0	-2	NA	NA		1	110823155	110835408	643160	LOC643160	0	0	NA	NA
15	90738144	90812962	8128	ST8SIA2	12	0	NA	NA		1	110861362	110863320	3744	KCNA10	0	-2	NA	NA		1	110861362	110863320	3744	KCNA10	0	0	NA	NA
15	90815911	90845351	145858	C15orf32	12	0	NA	NA		1	110947299	110949868	3737	KCNA2	0	-2	NA	NA		1	110947299	110949868	3737	KCNA2	0	0	NA	NA
15	90961685	91000035	400451	LOC400451	12	0	NA	NA		1	111015825	111019178	3738	KCNA3	0	-2	NA	NA		1	111015825	111019178	3738	KCNA3	0	0	NA	NA
15	91054573	91057151	643790	LOC643790	12	0	NA	NA		1	111019294	111019686	643225	LOC643225	0	-2	NA	NA		1	111019294	111019686	643225	LOC643225	0	0	NA	NA
15	91058434	91059989	643797	LOC643797	12	0	NA	NA		1	111191821	111193085	643232	LOC643232	0	-2	NA	NA		1	111191821	111193085	643232	LOC643232	0	0	NA	NA
15	91059550	91078432	388177	LOC388177	12	0	NA	NA		1	111198244	111199187	81479	OR11I1P	0	-2	NA	NA		1	111198244	111199187	81479	OR11I1P	0	0	NA	NA
15	91106991	91117239	643806	LOC643806	12	0	NA	NA		1	111217296	111244067	963	CD53	0	-2	NA	NA		1	111217296	111244067	963	CD53	0	0	NA	NA
15	91221087	91243642	440309	LOC440309	12	0	NA	NA		1	111291335	111308089	55791	C1orf103	0	-2	NA	NA		1	111291335	111308089	55791	C1orf103	0	0	NA	NA
15	91387641	91433437	56963	RGMA	12	0	NA	NA		1	111374012	111374467	643258	LOC643258	0	-2	NA	NA		1	111374012	111374467	643258	LOC643258	0	0	NA	NA
15	91550299	91552281	400454	UNQ9370	12	0	NA	NA		1	111461481	111484238	128338	TMEM77	0	-2	NA	NA		1	111461481	111484238	128338	TMEM77	0	0	NA	NA
15	91774740	91775450	390641	LOC390641	12	0	NA	NA		1	111483772	111529247	10390	CEPT1	0	-2	NA	NA		1	111483772	111529247	10390	CEPT1	0	0	NA	NA
15	92062772	92244830	283682	LOC283682	12	0	NA	NA		1	111531324	111544804	79961	DENND2D	0	-2	NA	NA		1	111531324	111544804	79961	DENND2D	0	0	NA	NA
15	92218549	92245616	643959	LOC643959	12	0	NA	NA		1	111571804	111587585	1117	CHI3L2	0	-2	NA	NA		1	111571804	111587585	1117	CHI3L2	0	0	NA	NA
15	92377926	92378746	400455	LOC400455	12	0	NA	NA		1	111624204	111630253	149620	LOC149620	0	-2	NA	NA		1	111624204	111630253	149620	LOC149620	0	0	NA	NA
15	92642499	92823267	55784	MCTP2	12	0	NA	NA		1	111624205	111626396	653261	LOC653261	0	-2	NA	NA		1	111624205	111626396	653261	LOC653261	0	0	NA	NA
15	93199560	93201148	440311	LOC440311	12	0	NA	NA		1	111635007	111664708	27159	CHIA	0	-2	NA	NA		1	111635007	111664708	27159	CHIA	0	0	NA	NA
15	93623527	93755396	400456	LOC400456	12	0	NA	NA		1	111690771	111697158	128344	C1orf88	0	-2	NA	NA		1	111690771	111697158	128344	C1orf88	0	0	NA	NA
15	93777332	93852090	145820	LOC145820	12	0	NA	NA		1	111727158	111735928	441897	LOC441897	0	-2	NA	NA		1	111727158	111735928	441897	LOC441897	0	0	NA	NA
15	94610768	94620223	644192	LOC644192	12	0	NA	NA		1	111758460	111771922	5016	OVGP1	0	-2	NA	NA		1	111758460	111771922	5016	OVGP1	0	0	NA	NA
15	94614054	94658293	644204	LOC644204	12	0	NA	NA		1	111784035	111793353	79084	WDR77	0	-2	NA	NA		1	111784035	111793353	79084	WDR77	0	0	NA	NA
15	94666277	94668784	644209	LOC644209	12	0	NA	NA		1	111793289	111805594	515	ATP5F1	0	-2	NA	NA		1	111793289	111805594	515	ATP5F1	0	0	NA	NA
15	94674950	94683048	7026	NR2F2	12	0	NA	NA		1	111818127	111822657	128346	C1orf162	0	-2	NA	NA		1	111818127	111822657	128346	C1orf162	0	0	NA	NA
15	94785800	94877787	644279	LOC644279	12	0	NA	NA		1	111827493	111848266	140	ADORA3	0	-2	NA	NA		1	111827493	111848266	140	ADORA3	0	0	NA	NA
15	95101536	95102618	388181	LOC388181	12	0	NA	NA		1	111943158	111952463	643316	LOC643316	0	-2	NA	NA		1	111943158	111952463	643316	LOC643316	0	0	NA	NA
15	95127680	95129849	145946	SPATA8	12	0	NA	NA		1	111963632	111993692	643329	LOC643329	0	-2	NA	NA		1	111963632	111993692	643329	LOC643329	0	0	NA	NA
15	96304947	96318064	91947	ARRDC4	12	0	NA	NA		1	111963928	112057624	5906	RAP1A	0	-2	NA	NA		1	111963928	112057624	5906	RAP1A	0	0	NA	NA
15	96797914	96875134	283777	FLJ39743	12	0	NA	NA		1	112069893	112099942	55924	C1orf183	0	-2	NA	NA		1	112069893	112099942	55924	C1orf183	0	0	NA	NA
15	97320741	97325276	145815	MGC18216	12	0	NA	NA		1	112099777	112111722	11218	DDX20	0	-2	NA	NA		1	112099777	112111722	11218	DDX20	0	0	NA	NA
15	97328988	97368541	145814	LOC145814	12	0	NA	NA		1	112119977	112333300	3752	KCND3	0	-2	NA	NA		1	112119977	112333300	3752	KCND3	0	0	NA	NA
15	97462809	97493311	23336	DMN	12	0	NA	NA		1	112326822	112341031	643355	LOC643355	0	-2	NA	NA		1	112326822	112341031	643355	LOC643355	0	0	NA	NA
15	97494052	97607246	64927	TTC23	12	0	NA	NA		1	112707241	112708040	171419	AF357532	0	-2	NA	NA		1	112707241	112708040	171419	AF357532	0	0	NA	NA
15	97609175	97744021	123355	LRRC28	12	0	NA	NA		1	112740383	112803739	55917	CTTNBP2NL	0	-2	NA	NA		1	112740383	112803739	55917	CTTNBP2NL	0	0	NA	NA
15	97615673	97617748	643430	LOC643430	12	0	NA	NA		1	112740410	112742970	643396	LOC643396	0	-2	NA	NA		1	112740410	112742970	643396	LOC643396	0	0	NA	NA
15	97855970	97866140	644752	LOC644752	12	0	NA	NA		1	112811563	112865428	7482	WNT2B	0	-2	NA	NA		1	112811563	112865428	7482	WNT2B	0	0	NA	NA
15	99237584	99274352	220	ALDH1A3	12	0	NA	NA		1	112867663	112963928	54879	ST7L	0	-2	NA	NA		1	112867663	112963928	54879	ST7L	0	0	NA	NA
15	99274680	99331588	644916	LOC644916	12	0	NA	NA		1	112963990	113015761	829	CAPZA1	0	-2	NA	NA		1	112963990	113015761	829	CAPZA1	0	0	NA	NA
19	14763717	14764775	646501	LOC646501	12	0	NA	NA		1	112970017	112970370	359752	MRPL53P1	0	-2	NA	NA		1	112970017	112970370	359752	MRPL53P1	0	0	NA	NA
19	14770986	14771948	26664	OR7C1	12	0	NA	NA		1	113018990	113044884	4343	MOV10	0	-2	NA	NA		1	113018990	113044884	4343	MOV10	0	0	NA	NA
19	14798139	14800276	26659	OR7A5	12	0	NA	NA		1	113045276	113051243	389	RHOC	0	-2	NA	NA		1	113045276	113051243	389	RHOC	0	0	NA	NA
19	14812760	14813689	390892	OR7A10	12	0	NA	NA		1	113054139	113059473	333926	PPM1J	0	-2	NA	NA		1	113054139	113059473	333926	PPM1J	0	0	NA	NA
2	89562873	89563106	28880	IGKV2D-36	12	0	NA	NA		1	113064712	113071380	284467	FAM19A3	0	-2	NA	NA		1	113064712	113071380	284467	FAM19A3	0	0	NA	NA
2	89571166	89571640	28895	IGKV1D-35	12	0	NA	NA		1	113092240	113092620	128322	LOC128322	0	-2	NA	NA		1	113092240	113092620	128322	LOC128322	0	0	NA	NA
2	89582610	89583142	28871	IGKV3D-34	12	0	NA	NA		1	113193958	113194467	388666	FLJ36116	0	-2	NA	NA		1	113193958	113194467	388666	FLJ36116	0	0	NA	NA
2	89589921	89590395	28896	IGKV1D-33	12	0	NA	NA		1	113256377	113300328	6566	SLC16A1	0	-2	NA	NA		1	113256377	113300328	6566	SLC16A1	0	0	NA	NA
2	89604539	89605013	28897	IGKV1D-32	12	0	NA	NA		1	113267568	113267925	246182	AFARP1	0	-2	NA	NA		1	113267568	113267925	246182	AFARP1	0	0	NA	NA
2	89605819	89606356	28872	IGKV3D-31	12	0	NA	NA		1	113417354	113468865	9860	LRIG2	0	-2	NA	NA		1	113417354	113468865	9860	LRIG2	0	0	NA	NA
2	89613009	89613794	28881	IGKV2D-30	12	0	NA	NA		1	113513134	113513574	85487	RPS19P2	0	-2	NA	NA		1	113513134	113513574	85487	RPS19P2	0	0	NA	NA
2	89623657	89624386	28882	IGKV2D-29	12	0	NA	NA		1	113540932	113550392	643441	LOC643441	0	-2	NA	NA		1	113540932	113550392	643441	LOC643441	0	0	NA	NA
2	89636130	89636862	28883	IGKV2D-28	12	0	NA	NA		1	113734894	114026532	260425	MAGI3	0	-2	NA	NA		1	113734894	114026532	260425	MAGI3	0	0	NA	NA
2	89644980	89645455	28898	IGKV1D-27	12	0	NA	NA		1	114041360	114102879	10745	PHTF1	0	-2	NA	NA		1	114041360	114102879	10745	PHTF1	0	0	NA	NA
2	89662063	89662815	28884	IGKV2D-26	12	0	NA	NA		1	114105977	114156593	54665	RSBN1	0	-2	NA	NA		1	114105977	114156593	54665	RSBN1	0	0	NA	NA
2	89664611	89666369	28873	IGKV3D-25	12	0	NA	NA		1	114157960	114215857	26191	PTPN22	0	-2	NA	NA		1	114157960	114215857	26191	PTPN22	0	0	NA	NA
2	89680942	89681744	28885	IGKV2D-24	12	0	NA	NA		1	114225149	114231692	440603	C1orf178	0	-2	NA	NA		1	114225149	114231692	440603	C1orf178	0	0	NA	NA
2	89685026	89686031	28886	IGKV2D-23	12	0	NA	NA		1	114239201	114249215	10717	AP4B1	0	-2	NA	NA		1	114239201	114249215	10717	AP4B1	0	0	NA	NA
2	89686856	89687323	28899	IGKV1D-22	12	0	NA	NA		1	114249561	114258217	64858	DCLRE1B	0	-2	NA	NA		1	114249561	114258217	64858	DCLRE1B	0	0	NA	NA
2	89697749	89698300	28870	IGKV6D-21	12	0	NA	NA		1	114273519	114321945	204851	HIPK1	0	-2	NA	NA		1	114273519	114321945	204851	HIPK1	0	0	NA	NA
2	89715082	89715616	28874	IGKV3D-20	12	0	NA	NA		1	114323553	114326398	56944	OLFML3	0	-2	NA	NA		1	114323553	114326398	56944	OLFML3	0	0	NA	NA
2	89722943	89723209	28887	IGKV2D-19	12	0	NA	NA		1	114435910	114497995	148281	SYT6	0	-2	NA	NA		1	114435910	114497995	148281	SYT6	0	0	NA	NA
2	89728733	89729509	28888	IGKV2D-18	12	0	NA	NA		1	114623147	114623431	126581	MRP63P1	0	-2	NA	NA		1	114623147	114623431	126581	MRP63P1	0	0	NA	NA
2	89745835	89746387	28869	IGKV6D-41	12	0	NA	NA		1	114812363	114813689	347675	LOC347675	0	-2	NA	NA		1	114812363	114813689	347675	LOC347675	0	0	NA	NA
2	89758963	89759438	28900	IGKV1D-17	12	0	NA	NA		1	114880139	114881992	643586	LOC643586	0	-2	NA	NA		1	114880139	114881992	643586	LOC643586	0	0	NA	NA
2	89776410	89776885	28901	IGKV1D-16	12	0	NA	NA		1	114911701	114925788	10286	BCAS2	0	-2	NA	NA		1	114911701	114925788	10286	BCAS2	0	0	NA	NA
2	89791050	89791563	28875	IGKV3D-15	12	0	NA	NA		1	114926993	115014255	163259	DENND2C	0	-2	NA	NA		1	114926993	115014255	163259	DENND2C	0	0	NA	NA
2	89797944	89798709	28889	IGKV2D-14	12	0	NA	NA		1	115017245	115039699	270	AMPD1	0	-2	NA	NA		1	115017245	115039699	270	AMPD1	0	0	NA	NA
2	89830253	89830729	28902	IGKV1D-13	12	0	NA	NA		1	115061060	115102147	7812	CSDE1	0	-2	NA	NA		1	115061060	115102147	7812	CSDE1	0	0	NA	NA
2	89836021	89836495	28903	IGKV1D-12	12	0	NA	NA		1	115116919	115124821	80143	SIKE	0	-2	NA	NA		1	115116919	115124821	80143	SIKE	0	0	NA	NA
2	89849045	89849558	28876	IGKV3D-11	12	0	NA	NA		1	115178857	115195641	643609	LOC643609	0	-2	NA	NA		1	115178857	115195641	643609	LOC643609	0	0	NA	NA
2	89856036	89856801	28890	IGKV2D-10	12	0	NA	NA		1	115198978	115339514	6847	SYCP1	0	-2	NA	NA		1	115198978	115339514	6847	SYCP1	0	0	NA	NA
2	89866370	89866836	28892	IGKV1D-42	12	0	NA	NA		1	115373938	115378464	7252	TSHB	0	-2	NA	NA		1	115373938	115378464	7252	TSHB	0	0	NA	NA
2	89886225	89886700	28891	IGKV1D-43	12	0	NA	NA		1	115392155	115433638	10100	TSPAN2	0	-2	NA	NA		1	115392155	115433638	10100	TSPAN2	0	0	NA	NA
2	89897079	89897553	28904	IGKV1D-8	12	0	NA	NA		1	115630060	115682380	4803	NGFB	0	-2	NA	NA		1	115630060	115682380	4803	NGFB	0	0	NA	NA
2	89911009	89911540	28877	IGKV3D-7	12	0	NA	NA		1	115677965	115680432	643598	LOC643598	0	-2	NA	NA		1	115677965	115680432	643598	LOC643598	0	0	NA	NA
2	91042630	91043349	339562	LOC339562	12	0	NA	NA		1	115995546	116035998	81839	VANGL1	0	-2	NA	NA		1	115995546	116035998	81839	VANGL1	1	0	NA	NA
2	91140359	91173177	388996	LOC388996	12	0	NA	NA		1	116044166	116112793	845	CASQ2	0	-2	NA	NA		1	116044166	116112793	845	CASQ2	1.5	0	NA	NA
2	91188098	91211814	654342	LOC654342	12	0	NA	NA		1	116180521	116185270	4808	NHLH2	0	-2	NA	NA		1	116180521	116185270	4808	NHLH2	3	0	NA	NA
2	91235638	91237687	1817	DRD5P1	12	0	NA	NA		1	116201052	116202008	400769	LOC400769	0	-2	NA	NA		1	116201052	116202008	400769	LOC400769	3	0	NA	NA
2	91248375	91266457	642678	LOC642678	12	0	NA	NA		1	116320642	116413548	55356	SLC22A15	0	-2	NA	NA		1	116320642	116413548	55356	SLC22A15	9	0	NA	NA
2	91273305	91275489	642691	LOC642691	12	0	NA	NA		1	116455899	116479384	126868	C1orf161	0	-2	NA	NA		1	116455899	116479384	126868	C1orf161	9	0	NA	NA
2	91288484	91307938	645208	LOC645208	12	0	NA	NA		1	116767875	116822997	148766	LOC148766	0	-2	NA	NA		1	116767875	116822997	148766	LOC148766	9	0	NA	NA
2	91298065	91301048	645217	LOC645217	12	0	NA	NA		1	116858680	116915126	965	CD58	0	-2	NA	NA		1	116858680	116915126	965	CD58	9	0	NA	NA
2	91312847	91313030	653136	LOC653136	12	0	NA	NA		1	116918554	117011837	3321	IGSF3	0	-2	NA	NA		1	116918554	117011837	3321	IGSF3	9.5	0	NA	NA
2	91314039	91319110	339746	LOC339746	12	0	NA	NA		1	117038257	117050748	388667	C1orf137	0	-2	NA	NA		1	117038257	117050748	388667	C1orf137	10	0	NA	NA
2	91327803	91333120	391403	LOC391403	12	0	NA	NA		1	117057978	117058980	391069	LOC391069	0	-2	NA	NA		1	117057978	117058980	391069	LOC391069	10	0	NA	NA
2	91367535	91370249	391405	LOC391405	12	0	NA	NA		1	117084126	117086754	339396	LOC339396	0	-2	NA	NA		1	117084126	117086754	339396	LOC339396	10	0	NA	NA
2	91375616	91378118	642747	LOC642747	12	0	NA	NA		1	117098625	117113374	914	CD2	0	-2	NA	NA		1	117098625	117113374	914	CD2	10	0	NA	NA
2	91391800	91395567	642762	LOC642762	12	0	NA	NA		1	117109026	117111747	643695	LOC643695	0	-2	NA	NA		1	117109026	117111747	643695	LOC643695	10	0	NA	NA
2	91434665	91483464	389000	LOC389000	12	0	NA	NA		1	117254212	117334495	5738	PTGFRN	0	-2	NA	NA		1	117254212	117334495	5738	PTGFRN	11.5	0	NA	NA
2	91492886	91494223	440888	LOC440888	12	0	NA	NA		1	117345957	117380562	9398	IGSF2	0	-2	NA	NA		1	117345957	117380562	9398	IGSF2	13	0	NA	NA
2	91513865	91515515	642809	LOC642809	12	0	NA	NA		1	117404472	117447015	8458	TTF2	0	-2	NA	NA		1	117404472	117447015	8458	TTF2	13	0	NA	NA
2	91578152	91582427	642830	LOC642830	12	0	NA	NA		1	117455210	117465934	80263	TRIM45	0	-2	NA	NA		1	117455210	117465934	80263	TRIM45	13	0	NA	NA
2	91586027	91588741	642838	LOC642838	12	0	NA	NA		1	117481913	117482754	441898	LOC441898	0	-2	NA	NA		1	117481913	117482754	441898	LOC441898	13	0	NA	NA
2	94765112	94767690	205272	LOC205272	12	0	NA	NA		1	117487737	117555070	79679	VTCN1	0	-2	NA	NA		1	117487737	117555070	79679	VTCN1	13	0	NA	NA
2	94817636	94844577	441424	LOC441424	12	0	NA	NA		1	117711608	117869843	10905	MAN1A2	0	-2	NA	NA		1	117711608	117869843	10905	MAN1A2	13	0	NA	NA
2	94840524	94886917	389002	ANKRD20B	12	0	NA	NA		1	117893560	117894069	441899	LOC441899	0	-2	NA	NA		1	117893560	117894069	441899	LOC441899	13	0	NA	NA
2	94900959	94906295	150483	TEKT4	12	0	NA	NA		1	117950127	117972509	54855	FAM46C	0	-2	NA	NA		1	117950127	117972509	54855	FAM46C	13	0	NA	NA
2	94957246	94959640	642929	LOC642929	12	0	NA	NA		1	117984957	117985817	401959	LOC401959	0	-2	NA	NA		1	117984957	117985817	401959	LOC401959	13	0	NA	NA
2	95055206	95083462	4118	MAL	12	0	NA	NA		1	118120662	118123180	644047	LOC644047	0	-2	NA	NA		1	118120662	118123180	644047	LOC644047	13	0	NA	NA
2	95116679	95151481	64969	MRPS5	12	0	NA	NA		1	118213560	118273729	54834	GDAP2	0	-2	NA	NA		1	118213560	118273729	54834	GDAP2	13	0	NA	NA
2	95177127	95188990	84874	ZNF514	12	0	NA	NA		1	118273914	118304572	10885	WDR3	0	-2	NA	NA		1	118273914	118304572	10885	WDR3	13	0	NA	NA
2	95194910	95213792	7549	ZNF2	12	0	NA	NA		1	118297811	118529357	200162	SPAG17	0	-2	NA	NA		1	118297811	118529357	200162	SPAG17	13	0	NA	NA
2	95237016	95245078	344065	LOC344065	12	0	NA	NA		1	118958580	118958687	644094	LOC644094	0	-2	NA	NA		1	118958580	118958687	644094	LOC644094	13	0	NA	NA
2	95303928	95320781	150696	PROM2	12	0	NA	NA		1	119057142	119057825	343492	LOC343492	0	-2	NA	NA		1	119057142	119057825	343492	LOC343492	13	0	NA	NA
2	95326823	95415552	30818	CSEN	12	0	NA	NA		1	119227189	119333702	6913	TBX15	0	-2	NA	NA		1	119227189	119333702	6913	TBX15	13	0	NA	NA
2	95432175	95442606	51011	FAHD2A	12	0	NA	NA		1	119375362	119484810	10352	WARS2	0	-2	NA	NA		1	119375362	119484810	10352	WARS2	13	0	NA	NA
2	95442724	95448184	653186	LOC653186	12	0	NA	NA		1	119563047	119564242	343495	LOC343495	0	-2	NA	NA		1	119563047	119564242	343495	LOC343495	13	0	NA	NA
2	95479780	95499138	129870	LOC129870	12	0	NA	NA		1	119630721	119700322	644155	LOC644155	0	-2	NA	NA		1	119630721	119700322	644155	LOC644155	13	0	NA	NA
2	95506446	95514206	653192	LOC653192	12	0	NA	NA		1	119712925	119738274	51179	HAO2	0	-2	NA	NA		1	119712925	119738274	51179	HAO2	13	0	NA	NA
2	95515083	95534568	643071	LOC643071	12	0	NA	NA		1	119759296	119767174	3284	HSD3B2	0	-2	NA	NA		1	119759296	119767174	3284	HSD3B2	13	0	NA	NA
2	95544302	95549587	390233	LOC390233	12	0	NA	NA		1	119778318	119782040	391073	LOC391073	0	-2	NA	NA		1	119778318	119782040	391073	LOC391073	13	0	NA	NA
2	95554445	95556199	643085	LOC643085	12	0	NA	NA		1	119783147	119790490	644181	LOC644181	0	-2	NA	NA		1	119783147	119790490	644181	LOC644181	13	0	NA	NA
2	95558336	95561883	80092	FLJ14082	12	0	NA	NA		1	119806175	119807167	391075	LOC391075	0	-2	NA	NA		1	119806175	119807167	391075	LOC391075	13	0	NA	NA
2	95576053	95577048	400984	OR7E102P	12	0	NA	NA		1	119811370	119817949	391076	LOC391076	0	-2	NA	NA		1	119811370	119817949	391076	LOC391076	13	0	NA	NA
2	95604376	95610244	643126	LOC643126	12	0	NA	NA		1	119839982	119840987	391077	LOC391077	0	-2	NA	NA		1	119839982	119840987	391077	LOC391077	13	0	NA	NA
2	95621493	95629198	129868	TRIM43	12	0	NA	NA		1	119851374	119859197	3283	HSD3B1	0	-2	NA	NA		1	119851374	119859197	3283	HSD3B1	13	0	NA	NA
2	95636548	95655906	643147	LOC643147	12	0	NA	NA		1	119877699	119881686	644213	LOC644213	0	-2	NA	NA		1	119877699	119881686	644213	LOC644213	13	0	NA	NA
2	95819128	95829654	643219	LOC643219	12	0	NA	NA		1	119882655	119890234	441900	LOC441900	0	-2	NA	NA		1	119882655	119890234	441900	LOC441900	13	0	NA	NA
2	95886944	95974596	400986	LOC400986	12	0	NA	NA		1	119902901	119903920	401960	LOC401960	0	-2	NA	NA		1	119902901	119903920	401960	LOC401960	13	0	NA	NA
2	200879041	201051498	26010	DNAPTP6	12	0	NA	NA		1	119908212	119916618	128102	LOC128102	0	-2	NA	NA		1	119908212	119916618	128102	LOC128102	13	0	NA	NA
2	201061926	201083037	130535	KCTD18	12	0	NA	NA		1	119940313	119941325	644237	LOC644237	0	-2	NA	NA		1	119940313	119941325	644237	LOC644237	13	0	NA	NA
20	34428858	34590450	22839	DLGAP4	12	0	NA	NA		1	119941857	119944795	644242	LOC644242	0	-2	NA	NA		1	119941857	119944795	644242	LOC644242	13	0	NA	NA
20	34603311	34611640	10398	MYL9	12	0	NA	NA		1	119945486	119953631	391081	LOC391081	0	-2	NA	NA		1	119945486	119953631	391081	LOC391081	13	0	NA	NA
20	34635437	34655767	60436	TGIF2	12	0	NA	NA		1	119963529	119992755	90874	ZNF697	0	-2	NA	NA		1	119963529	119992755	90874	ZNF697	13	0	NA	NA
20	34667581	34674374	55969	C20orf24	12	0	NA	NA		1	120056033	120088361	26227	PHGDH	0	-2	NA	NA		1	120056033	120088361	26227	PHGDH	13	0	NA	NA
20	34674336	34707972	84174	SLA2	12	0	NA	NA		1	120092525	120113041	3158	HMGCS2	0	-2	NA	NA		1	120092525	120113041	3158	HMGCS2	13	0	NA	NA
20	34713583	34807895	57446	NDRG3	12	0	NA	NA		1	120138231	120155726	83998	REG4	0	-2	NA	NA		1	120138231	120155726	83998	REG4	13	0	NA	NA
20	34813862	34835563	79980	C20orf172	12	0	NA	NA		1	120178911	120189296	343505	NBPF7	0	-2	NA	NA		1	120178911	120189296	343505	NBPF7	13	0	NA	NA
20	34839259	34924651	140710	C20orf117	12	0	NA	NA		1	120210792	120231630	644293	LOC644293	0	-2	NA	NA		1	120210792	120231630	644293	LOC644293	13	0	NA	NA
20	34848823	34856882	25781	KIAA0889	12	0	NA	NA		1	120237679	120240636	11085	ADAM30	0	-2	NA	NA		1	120237679	120240636	11085	ADAM30	13	0	NA	NA
20	34937984	34956046	140711	C20orf118	12	0	NA	NA		1	120606863	120638503	644312	LOC644312	0	-1	NA	NA		1	120606863	120638503	644312	LOC644312	14	0	NA	NA
20	34954059	35013590	25939	SAMHD1	12	0	NA	NA		1	120635141	120639478	644323	LOC644323	0	-1	NA	NA		1	120635141	120639478	644323	LOC644323	14	0	NA	NA
20	35059592	35157824	5933	RBL1	12	0	NA	NA		1	120639285	120657201	653820	LOC653820	0	-1	NA	NA		1	120639285	120657201	653820	LOC653820	14	0	NA	NA
20	35083560	35083801	140713	RPS3AP3	12	0	NA	NA		1	120678024	120706682	644331	LOC644331	0	-1	NA	NA		1	120678024	120706682	644331	LOC644331	14	0	NA	NA
20	35163043	35241388	140699	C20orf132	12	0	NA	NA		1	120707566	120707946	337875	HIST2H2BA	0	-1	NA	NA		1	120707566	120707946	337875	HIST2H2BA	14	0	NA	NA
20	35240888	35303440	6185	RPN2	12	0	NA	NA		1	120728657	120737417	440607	LOC440607	0	-1	NA	NA		1	120728657	120737417	440607	LOC440607	14	0	NA	NA
20	35312903	35318706	2691	GHRH	12	0	NA	NA		1	120792317	120831646	653464	LOC653464	0	-1	NA	NA		1	120792317	120831646	653464	LOC653464	14	0	NA	NA
20	35351465	35379077	63905	MANBAL	12	0	NA	NA		1	120945667	120947253	80713	MTIF2P1	0	-1	NA	NA		1	120945667	120947253	80713	MTIF2P1	14	0	NA	NA
20	35506549	35507324	140756	RPL7AL4	12	0	NA	NA		1	120962439	121015250	647121	LOC647121	0	-1	NA	NA		1	120962439	121015250	647121	LOC647121	14	0	NA	NA
20	35579233	35589717	10904	BLCAP	12	0	NA	NA		1	141510795	141529755	644373	LOC644373	0	0	NA	NA		1	141510795	141529755	644373	LOC644373	0	0	NA	NA
20	35583021	35585506	4826	NNAT	12	0	NA	NA		1	141607468	141635578	644404	LOC644404	0	0	NA	NA		1	141607468	141635578	644404	LOC644404	0	0	NA	NA
20	35591855	35592359	170539	PPIAP3	12	0	NA	NA		1	141640893	141670297	375010	LOC375010	0	0	NA	NA		1	141640893	141670297	375010	LOC375010	0	0	NA	NA
20	35664668	35665001	170522	GLRXP	12	0	NA	NA		1	141744543	141832488	644424	LOC644424	0	0	NA	NA		1	141744543	141832488	644424	LOC644424	0	0	NA	NA
20	35738726	35745050	400844	FLJ42133	12	0	NA	NA		1	141767077	141830943	642309	LOC642309	0	0	NA	NA		1	141767077	141830943	642309	LOC642309	0	0	NA	NA
20	35755848	35933934	56259	CTNNBL1	12	0	NA	NA		1	141787630	141791037	644433	LOC644433	0	0	NA	NA		1	141787630	141791037	644433	LOC644433	0	0	NA	NA
20	35964920	36007159	128434	C20orf102	12	0	NA	NA		1	141815040	141832633	644450	LOC644450	0	0	NA	NA		1	141815040	141832633	644450	LOC644450	0	0	NA	NA
20	36044837	36095247	9675	KIAA0406	12	0	NA	NA		1	141863289	141882267	644465	LOC644465	0	0	NA	NA		1	141863289	141882267	644465	LOC644465	0	0	NA	NA
20	36095467	36154632	58490	C20orf77	12	0	NA	NA		1	141959961	142052587	401131	LOC401131	0	0	NA	NA		1	141959961	142052587	401131	LOC401131	0	0	NA	NA
20	36190277	36227114	7052	TGM2	12	0	NA	NA		1	142025406	142028424	644481	LOC644481	0	0	NA	NA		1	142025406	142028424	644481	LOC644481	0	0	NA	NA
20	36272321	36322588	85449	KIAA1755	12	0	NA	NA		1	142028646	142032052	644488	LOC644488	0	0	NA	NA		1	142028646	142032052	644488	LOC644488	0	0	NA	NA
20	36365999	36399319	671	BPI	12	0	NA	NA		1	142215845	142234028	644521	LOC644521	0	0	NA	NA		1	142215845	142234028	644521	LOC644521	0	0	NA	NA
20	36408299	36439067	3929	LBP	12	0	NA	NA		1	142239317	142242709	644530	LOC644530	0	0	NA	NA		1	142239317	142242709	644530	LOC644530	0	0	NA	NA
[truncated: 26,921 more rows]
