# Supplementary material for: Natural History of Germline BRCA1 Mutated and BRCA Wild-type Triple-negative Breast Cancer
Source: Cancer Res Commun. 2024 Feb 14;4(2):404–17. doi: 10.1158/2767-9764.CRC-23-0277 (PMC10865976; doi:10.1158/2767-9764.CRC-23-0277)
Supplement: Supplementary Table S8 — This table shows the genes in the germline sequencing panel for the targetted germline mutation assay. [file crc-23-0277-s15.xlsx]

## Sheet: Sheet1
Supplementary Table S8. Germline sequencing gene list
GLCT_001 ACMG reccomended genes	GLCT_002 Breast & Ovarian Cancer genes
BRCA1	ATM
BRCA2	BRCA1
MLH1	BRCA2
MSH2	BRIP1
MSH6	CDH1
PMS2	CHEK2
PTEN	EPCAM
STK11	MLH1
TP53	MSH2
APC	MSH6
BMPR1A	NBN
MEN1	NF1
MUTYH	PALB2
NF2	PMS2
RB1	PTEN
RET	RAD51C
SDHAF2	RAD51D
SDHB	STK11
SDHC	TP53
SDHD
SMAD4
TSC1
TSC2
VHL
WT1
