# Supplementary material for: Natural History of Germline BRCA1 Mutated and BRCA Wild-type Triple-negative Breast Cancer
Source: Cancer Res Commun. 2024 Feb 14;4(2):404–17. doi: 10.1158/2767-9764.CRC-23-0277 (PMC10865976; doi:10.1158/2767-9764.CRC-23-0277)
Supplement: Supplementary Table S9 — This table lists the cellular prevalence values for clones across each patient on this study. [file crc-23-0277-s16.xlsx]

## Sheet: Sheet1
Supplementary Table S9. Cellular prevalence values
Patient 02	Biopsy	Surgery	Rec_1	Rec_2	Rec_3
A	0.01	0.58	0.36	0.08	0.04
B	0.02	0.03	0.49	0	0
C	0	0.22	0	0	0
D	0.21	0	0	0	0
E	0	0	0	0.09	0.53
F	0	0	0	0	0.44
G	0	0	0	0.74	0
Patient 04	Biopsy	Surgery	Rec_1	Rec_2	Rec_3
A	0.01	0.062721	0.1443	0.116833	Not available
B	0	0.167028	0	1e-06	Not available
C	0.21011	0	0	0	Not available
D	0	0	0	0.190402	Not available
E	0.498753	0.297492	0.073072	0.178537	Not available
F	0	0	0.597798	0.460744	Not available
G	0	0	0.18481	0	Not available
Patient 07	Biopsy	Surgery	Rec_1	Rec_2	Rec_3
A	0.155572	Not available	0.078424	0.079132	0.095188
B	0.139448	Not available	0.197002	0.082044	0.217493
C	0	Not available	0.496732	0.143536	0.045798
D	0	Not available	0.011968	0.188707	0
E	0.499049	Not available	0	0	0
F	0	Not available	0	0.420944	0.247828
G	0	Not available	0	0	0.2243
